# Supplementary material for: Clinical sequencing of soft tissue and bone sarcomas delineates diverse genomic landscapes and potential therapeutic targets
Source: Nat Commun. 2022 Jun 15;13:3405. doi: 10.1038/s41467-022-30453-x (PMC9200818; doi:10.1038/s41467-022-30453-x)
Supplement: Supplementary file 3 — Supplementary Dataset [file 41467_2022_30453_MOESM3_ESM.xlsx]

## Sheet: 1_Master_Patient_Table
Patient ID	Sample ID	Curated OncoTree code	OncoTree code name	Sex	Age at sequencing	Ethnicity category	Self-reported race category	Sample type	Sample coverage (x)	Gene panel	MSI score	MSI type	MSI by PCR	FGA	TMB score (mut/Mb)	Primary tumor site	Primary tumor site (detailed)	OS (months)	OS status	Tumor purity (%)	Has FACETS?	FACETS QC review	FACETS purity	FACETS ploidy	FACETS fraction CNA	FACETS WGD
P-0000652	P-0000652-T01-IM3	ANGS	Angiosarcoma	Female	28	Non-Spanish; Non-Hispanic	White	Metastasis	829	IMPACT341	0.16	Stable	NA	0.0793	2.2	Extremity	Lower extremity	10.882	Deceased	90	Yes	Yes	0.21958	2.65373	0.161782	FALSE
P-0000835	P-0000835-T02-IM3	ANGS	Angiosarcoma	Male	67	Spanish NoS; Hispanic NoS, Latino NoS	Other	Primary	334	IMPACT341	0.36	Stable	NA	0.1107	1.1	Retroperitoneal or intra-abdominal	Lower extremity	14.926	Deceased	40	Yes	Yes	0.556896	2.50937	0.624674	TRUE
P-0000837	P-0000837-T01-IM3	ANGS	Angiosarcoma	Female	60	Non-Spanish; Non-Hispanic	White	Primary	223	IMPACT341	0.39	Stable	NA	0.0574	NA	Trunk	Breast	1.052	Deceased	85	Yes	Yes	0.314789	2.02119	0.579925	FALSE
P-0000859	P-0000859-T01-IM3	ANGS	Angiosarcoma	Male	52	Non-Spanish; Non-Hispanic	Asian	Primary	363	IMPACT341	5.85	Indeterminate	NA	0.1414	NA	Thoracic	Chest wall	74.367	Living	50	Yes	Yes	0.542193	2.95624	0.480502	FALSE
P-0001191	P-0001191-T01-IM3	ANGS	Angiosarcoma	Female	51	Non-Spanish; Non-Hispanic	White	Primary	462	IMPACT341	0.16	Stable	NA	0.0038	NA	Trunk	Breast	29.26	Deceased	40	Yes	No	NA	NA	NA	NA
P-0001521	P-0001521-T01-IM3	ANGS	Angiosarcoma	Male	78	Non-Spanish; Non-Hispanic	White	Primary	836	IMPACT341	0.55	Stable	NA	0.0959	7.8	Head or neck	Soft tissue	6.016	Living	40	Yes	Yes	0.640214	2.14098	0.19159	FALSE
P-0001865	P-0001865-T01-IM3	ANGS	Angiosarcoma	Male	32	Non-Spanish; Non-Hispanic	White	Metastasis	524	IMPACT341	0	Stable	NA	0.0199	NA	Thoracic	Lung	3.551	Living	15	Yes	No	NA	NA	NA	NA
P-0002008	P-0002008-T01-IM3	ANGS	Angiosarcoma	Male	67	Non-Spanish; Non-Hispanic	White	Primary	79	IMPACT341	2.44	Stable	NA	0.5637	5.6	Head or neck	Skin	23.934	Deceased	20	Yes	Yes	0.536658	2.37978	0.875532	FALSE
P-0003639	P-0003639-T01-IM5	ANGS	Angiosarcoma	Male	60	Non-Spanish; Non-Hispanic	White	Primary	450	IMPACT410	0.67	Stable	NA	0.3129	1	Head or neck	Scalp	32.712	Living	50	Yes	Yes	0.866286	1.95249	0.624194	FALSE
P-0003686	P-0003686-T01-IM5	ANGS	Angiosarcoma	Male	60	Non-Spanish; Non-Hispanic	White	Primary	634	IMPACT410	0.43	Stable	NA	0.1997	3	Visceral	Liver	6.378	Deceased	30	Yes	Yes	0.297895	3.0045	0.687003	TRUE
P-0003739	P-0003739-T01-IM5	ANGS	Angiosarcoma	Male	61	Non-Spanish; Non-Hispanic	White	Primary	449	IMPACT410	0	Stable	NA	0.0026	14.8	Head or neck	Scalp	70.225	Living	20	Yes	Yes	0.3	1.82448	0.259795	FALSE
P-0003765	P-0003765-T01-IM5	ANGS	Angiosarcoma	Male	25	Non-Spanish; Non-Hispanic	White	Primary	520	IMPACT410	0	Stable	NA	0.0712	7.9	Head or neck	Soft tissue	0.263	Deceased	20	Yes	Yes	0.740889	2.06965	0.306883	FALSE
P-0003862	P-0003862-T01-IM5	ANGS	Angiosarcoma	Female	40	Non-Spanish; Non-Hispanic	White	Metastasis	760	IMPACT410	0.23	Stable	NA	0.1986	3.9	Trunk	Breast	29.458	Living	30	Yes	Yes	0.479545	2.08897	0.537979	FALSE
P-0004229	P-0004229-T01-IM5	ANGS	Angiosarcoma	Female	53	Non-Spanish; Non-Hispanic	White	Primary	487	IMPACT410	0.33	Stable	NA	0.1156	2	Trunk	Breast	26.86	Deceased	50	Yes	Yes	0.3	2.12082	0.209255	FALSE
P-0004333	P-0004333-T01-IM5	ANGS	Angiosarcoma	Male	59	Non-Spanish; Non-Hispanic	White	Primary	458	IMPACT410	0	Stable	NA	0.0169	NA	Thoracic	Lung	11.967	Deceased	20	Yes	No	NA	NA	NA	NA
P-0004385	P-0004385-T01-IM5	ANGS	Angiosarcoma	Female	73	Unknown whether Spanish or Not	White	Metastasis	840	IMPACT410	0.23	Stable	NA	0.2961	7.9	Head or neck	Forehead	63.978	Living	30	Yes	Yes	0.416215	1.90111	0.700429	FALSE
P-0004409	P-0004409-T01-IM5	ANGS	Angiosarcoma	Male	61	Non-Spanish; Non-Hispanic	White	Primary	499	IMPACT410	0	Stable	NA	0.0091	1	Retroperitoneal	Adrenal gland	69.304	Living	30	Yes	Yes	0.203544	2.12811	0.420475	FALSE
P-0004635	P-0004635-T01-IM5	ANGS	Angiosarcoma	Female	46	Non-Spanish; Non-Hispanic	White	Primary	300	IMPACT410	0.6	Stable	NA	0.1484	3.9	Trunk	Breast	30.575	Deceased	50	Yes	Yes	0.425089	2.0897	0.492653	FALSE
P-0004922	P-0004922-T01-IM5	ANGS	Angiosarcoma	Female	64	Non-Spanish; Non-Hispanic	White	Primary	804	IMPACT410	2.04	Stable	NA	0.5365	4.9	Head or neck	Scalp	67.923	Living	60	Yes	Yes	0.50985	4.1463	0.906214	TRUE
P-0005856	P-0005856-T01-IM5	ANGS	Angiosarcoma	Female	39	Non-Spanish; Non-Hispanic	White	Primary	245	IMPACT410	2.42	Stable	NA	0.3504	2	Retroperitoneal	Lung	7.036	Deceased	50	Yes	Yes	0.564692	2.88984	0.675549	TRUE
P-0005917	P-0005917-T01-IM5	ANGS	Angiosarcoma	Male	42	Non-Spanish; Non-Hispanic	Pt refused to answer	Primary	772	IMPACT410	0	Stable	NA	0.0149	3	Visceral	Bladder	43.857	Deceased	30	Yes	Yes	0.306084	2.06436	0.14176	FALSE
P-0006145	P-0006145-T01-IM5	ANGS	Angiosarcoma	Female	63	Non-Spanish; Non-Hispanic	White	Metastasis	940	IMPACT410	0.24	Stable	NA	0.1064	3	Trunk	Breast	13.118	Deceased	70	Yes	Yes	0.513579	2.13842	0.245535	FALSE
P-0007324	P-0007324-T01-IM5	ANGS	Angiosarcoma	Female	68	Non-Spanish; Non-Hispanic	White	Primary	850	IMPACT410	0.16	Stable	NA	0.0036	1	Trunk	Breast	47.342	Living	50	Yes	Yes	0.310382	1.91904	0.133846	FALSE
P-0007526	P-0007526-T02-IM5	ANGS	Angiosarcoma	Male	28	Non-Spanish; Non-Hispanic	White	Metastasis	864	IMPACT410	7.18	Indeterminate	NA	0.4975	2	Retroperitoneal or intra-abdominal	Pelvis	0.296	Deceased	40	Yes	Yes	0.581693	2.89977	0.935278	TRUE
P-0007667	P-0007667-T01-IM5	ANGS	Angiosarcoma	Male	52	Non-Spanish; Non-Hispanic	White	Primary	774	IMPACT410	0	Stable	NA	0.2363	3.9	Head or neck	Larynx	22.323	Deceased	30	Yes	Yes	0.510096	1.96043	0.365888	FALSE
P-0008135	P-0008135-T01-IM5	ANGS	Angiosarcoma	Male	54	Dominican Republic	White	Primary	778	IMPACT410	1.2	Stable	NA	0.3336	3	Head or neck	Soft tissue	1.742	Living	80	Yes	Yes	0.524756	3.38064	0.94624	TRUE
P-0008758	P-0008758-T02-IM5	ANGS	Angiosarcoma	Male	78	Non-Spanish; Non-Hispanic	White	Primary	656	IMPACT410	0.08	Stable	NA	0.022	5.9	Retroperitoneal	Skin	18.148	Deceased	30	Yes	Yes	NA	2	0.704077	FALSE
P-0008817	P-0008817-T01-IM5	ANGS	Angiosarcoma	Male	>90	Non-Spanish; Non-Hispanic	White	Primary	960	IMPACT410	0.37	Stable	NA	0.3289	35.4	Head or neck	Skin	20.055	Deceased	80	Yes	Yes	0.569781	2.25193	0.830524	FALSE
P-0009025	P-0009025-T01-IM5	ANGS	Angiosarcoma	Male	55	Non-Spanish; Non-Hispanic	White	Primary	940	IMPACT410	0.08	Stable	NA	0	32.5	Thoracic	Skin	60.296	Living	15	Yes	Yes	0.221564	2.43577	0.297615	FALSE
P-0009220	P-0009220-T01-IM5	ANGS	Angiosarcoma	Male	23	Non-Spanish; Non-Hispanic	Pt refused to answer	Metastasis	907	IMPACT410	0.08	Stable	NA	0	1	Thoracic	Soft tissue	1.874	Deceased	25	Yes	Yes	NA	2	0.0600274	FALSE
P-0009456	P-0009456-T01-IM5	ANGS	Angiosarcoma	Male	48	Non-Spanish; Non-Hispanic	Asian	Primary	583	IMPACT410	0.09	Stable	NA	0.0001	1	Retroperitoneal	Soft tissue	12.592	Deceased	70	Yes	Yes	NA	2	0.0865707	FALSE
P-0010117	P-0010117-T01-IM5	ANGS	Angiosarcoma	Female	84	Non-Spanish; Non-Hispanic	White	Primary	872	IMPACT410	0.16	Stable	NA	0.0583	3	Trunk	Breast	3.255	Deceased	70	Yes	Yes	0.612948	1.90393	0.311922	FALSE
P-0010500	P-0010500-T03-IM6	ANGS	Angiosarcoma	Male	27	Non-Spanish; Non-Hispanic	White	Primary	901	IMPACT468	0	Stable	NA	0.001	NA	Unknown	Liver	58.29	Living	10	Yes	No	NA	NA	NA	NA
P-0010607	P-0010607-T01-IM5	ANGS	Angiosarcoma	Male	81	Non-Spanish; Non-Hispanic	White	Primary	577	IMPACT410	0	Stable	NA	0.0211	3.9	Extremity	Soft tissue	0.23	Living	20	Yes	Yes	0.492785	1.84762	0.148123	FALSE
P-0011447	P-0011447-T01-IM5	ANGS	Angiosarcoma	Female	67	Non-Spanish; Non-Hispanic	Pt refused to answer	Primary	925	IMPACT410	0.07	Stable	NA	0.0368	2	Extremity	Skin	4.405	Deceased	80	Yes	Yes	0.693455	2.08342	0.0572562	FALSE
P-0013140	P-0013140-T01-IM5	ANGS	Angiosarcoma	Female	66	Non-Spanish; Non-Hispanic	White	Primary	951	IMPACT410	0.28	Stable	NA	0.1523	18.7	Head or neck	Scalp	19.726	Deceased	10	Yes	Yes	0.361558	2.29609	0.481826	FALSE
P-0013264	P-0013264-T01-IM5	ANGS	Angiosarcoma	Female	35	Non-Spanish; Non-Hispanic	Asian	Primary	888	IMPACT410	0.07	Stable	NA	0.1108	3	Trunk	Breast	9.534	Deceased	30	Yes	Yes	0.347847	2.28585	0.282349	FALSE
P-0013267	P-0013267-T01-IM5	ANGS	Angiosarcoma	Female	37	Non-Spanish; Non-Hispanic	White	Primary	530	IMPACT410	0.07	Stable	NA	0.0013	NA	Visceral	Liver	53.655	Living	10	Yes	No	NA	NA	NA	NA
P-0013943	P-0013943-T01-IM5	ANGS	Angiosarcoma	Female	31	Non-Spanish; Non-Hispanic	White	Metastasis	772	IMPACT410	0.07	Do Not report	NA	0.0826	3.9	Trunk	Breast	27.682	Deceased	50	Yes	Yes	0.487135	2.09508	0.12175	FALSE
P-0014183	P-0014183-T01-IM6	ANGS	Angiosarcoma	Male	80	Non-Spanish; Non-Hispanic	White	Primary	807	IMPACT468	0.45	Do Not report	NA	0.0004	8.8	Head or neck	Scalp	28.8	Deceased	20	Yes	Yes	0.266277	1.90539	0.310472	FALSE
P-0014338	P-0014338-T01-IM6	ANGS	Angiosarcoma	Female	50	Non-Spanish; Non-Hispanic	White	Primary	679	IMPACT468	0	Do Not report	NA	0.0934	3.5	Unknown	Liver	51.386	Living	20	Yes	Yes	0.289809	2.64006	0.676681	TRUE
P-0014825	P-0014825-T01-IM6	ANGS	Angiosarcoma	Female	62	Non-Spanish; Non-Hispanic	White	Metastasis	1107	IMPACT468	0.13	Do Not report	NA	0.2581	5.3	Retroperitoneal or intra-abdominal	Parotid	45.994	Living	20	Yes	Yes	0.27514	3.584	0.495298	TRUE
P-0015339	P-0015339-T01-IM6	ANGS	Angiosarcoma	Male	70	Non-Spanish; Non-Hispanic	White	Metastasis	836	IMPACT468	0.32	Do Not report	NA	0.2752	11.4	Head or neck	Skin	20.285	Living	40	Yes	Yes	0.340214	3.23993	0.774434	TRUE
P-0015731	P-0015731-T01-IM6	ANGS	Angiosarcoma	Female	75	Non-Spanish; Non-Hispanic	Pt refused to answer	Primary	814	IMPACT468	0.13	Do Not report	NA	0.1372	4.4	Trunk	Breast	NA	Living	40	Yes	Yes	0.745183	2.05157	0.153671	FALSE
P-0015845	P-0015845-T01-IM6	ANGS	Angiosarcoma	Male	63	Non-Spanish; Non-Hispanic	White	Primary	864	IMPACT468	0.51	Do Not report	NA	0.0972	3.5	Visceral	Spleen	NA	Living	50	Yes	Yes	0.270605	3.75283	0.760064	TRUE
P-0016031	P-0016031-T01-IM6	ANGS	Angiosarcoma	Female	56	Non-Spanish; Non-Hispanic	White	Primary	644	IMPACT468	0	Do Not report	NA	0.0026	0.9	Head or neck	Left Forehead	49.973	Living	10	Yes	No	NA	NA	NA	NA
P-0016394	P-0016394-T01-IM6	ANGS	Angiosarcoma	Female	44	Non-Spanish; Non-Hispanic	Asian	Primary	943	IMPACT468	0.15	Do Not report	NA	0.1529	3.5	Thoracic	Heart - right ventricle	14.795	Deceased	70	Yes	Yes	0.612085	2.11905	0.174893	FALSE
P-0017102	P-0017102-T01-IM6	ANGS	Angiosarcoma	Female	87	Non-Spanish; Non-Hispanic	White	Primary	947	IMPACT468	0.14	Do Not report	NA	0.1531	2.6	Head or neck	Skin	2.038	Deceased	60	Yes	Yes	0.73877	2.17378	0.190029	FALSE
P-0017532	P-0017532-T01-IM5	ANGS	Angiosarcoma	Male	15	Spanish NoS; Hispanic NoS, LatiNo NoS	Black or African American	Primary	820	IMPACT410	0	Do Not report	NA	0.0628	52.1	Retroperitoneal or intra-abdominal	Rectum and colon	0	Deceased	50	Yes	Yes	0.341331	2.23817	0.328044	FALSE
P-0018138	P-0018138-T01-IM6	ANGS	Angiosarcoma	Female	30	Non-Spanish; Non-Hispanic	White	Metastasis	516	IMPACT468	0	Do Not report	NA	0.0509	2.6	Trunk	Breast	5.622	Deceased	30	Yes	Yes	0.346305	2.31345	0.185944	FALSE
P-0019662	P-0019662-T01-IM6	ANGS	Angiosarcoma	Female	61	Spanish NoS; Hispanic NoS, LatiNo NoS	Unknown	Metastasis	600	IMPACT468	0.83	Stable	NA	0.1023	2.6	Trunk	Breast	13.447	Deceased	60	Yes	No	NA	NA	NA	NA
P-0019760	P-0019760-T01-IM6	ANGS	Angiosarcoma	Female	49	Non-Spanish; Non-Hispanic	White	Primary	706	IMPACT468	0.07	Stable	NA	0.0224	4.4	Trunk	Breast	NA	Living	40	Yes	Yes	0.441148	2.06934	0.118498	FALSE
P-0020590	P-0020590-T01-IM6	ANGS	Angiosarcoma	Female	72	Non-Spanish; Non-Hispanic	White	Primary	607	IMPACT468	0	Stable	NA	0.0151	0.9	Head or neck	Scalp	12.493	Deceased	40	Yes	Yes	0.3	2.23359	0.0987798	FALSE
P-0020611	P-0020611-T01-IM6	ANGS	Angiosarcoma	Male	70	Non-Spanish; Non-Hispanic	White	Primary	353	IMPACT468	1.51	Stable	NA	0.004	5.3	Thoracic	Skin	8.252	Deceased	10	Yes	No	NA	NA	NA	NA
P-0021203	P-0021203-T01-IM6	ANGS	Angiosarcoma	Female	57	Non-Spanish; Non-Hispanic	White	Primary	612	IMPACT468	0.47	Stable	NA	0.0791	0.9	Trunk	Breast	35.342	Living	50	Yes	Yes	0.683869	2.21737	0.0843227	FALSE
P-0021719	P-0021719-T01-IM6	ANGS	Angiosarcoma	Female	88	Non-Spanish; Non-Hispanic	Black or African American	Primary	720	IMPACT468	0.2	Stable	NA	0.0663	3.5	Trunk	Breast	11.047	Deceased	20	Yes	Yes	0.494833	2.18464	0.273241	FALSE
P-0022002	P-0022002-T01-IM6	ANGS	Angiosarcoma	Male	67	Non-Spanish; Non-Hispanic	White	Primary	290	IMPACT468	0.81	Stable	NA	0.0727	1.8	Extremity	Skin	41.753	Living	50	Yes	Yes	0.202415	3.00689	0.847544	FALSE
P-0022480	P-0022480-T01-IM6	ANGS	Angiosarcoma	Female	51	Unknown whether Spanish or Not	White	Metastasis	1157	IMPACT468	0	Stable	NA	0.0061	1.8	Unknown	Unknown	0	Deceased	10	Yes	No	NA	NA	NA	NA
P-0022488	P-0022488-T01-IM6	ANGS	Angiosarcoma	Female	76	Non-Spanish; Non-Hispanic	White	Primary	796	IMPACT468	0	Stable	NA	0.0044	0.9	Extremity	Skin	41.655	Living	10	Yes	No	NA	NA	NA	NA
P-0022589	P-0022589-T01-IM6	ANGS	Angiosarcoma	Female	67	Non-Spanish; Non-Hispanic	White	Metastasis	646	IMPACT468	0	Stable	NA	0.0071	0.9	Trunk	Breast	23.112	Deceased	30	Yes	Yes	0.283872	2.06056	0.244758	FALSE
P-0023164	P-0023164-T01-IM6	ANGS	Angiosarcoma	Female	76	Non-Spanish; Non-Hispanic	White	Primary	563	IMPACT468	0.07	Stable	NA	0.1433	NA	Extremity	Skin	5.984	Deceased	40	Yes	Yes	0.217745	2.22148	0.388938	FALSE
P-0023698	P-0023698-T01-IM6	ANGS	Angiosarcoma	Female	74	Non-Spanish; Non-Hispanic	White	Primary	797	IMPACT468	0.06	Stable	NA	0.0033	2.6	Trunk	Breast	33.797	Living	20	Yes	Yes	0.3	2.1104	0.0804609	FALSE
P-0024156	P-0024156-T01-IM6	ANGS	Angiosarcoma	Male	71	Non-Spanish; Non-Hispanic	White	Metastasis	989	IMPACT468	0.66	Stable	NA	0.24	1.8	Retroperitoneal	Unknown	10.356	Deceased	40	Yes	Yes	0.374923	2.07208	0.634867	FALSE
P-0024347	P-0024347-T01-IM6	ANGS	Angiosarcoma	Female	37	Non-Spanish; Non-Hispanic	White	Metastasis	790	IMPACT468	0.19	Stable	NA	0.1324	7	Trunk	Breast	12.723	Deceased	50	Yes	Yes	0.64927	2.11478	0.122181	FALSE
P-0025410	P-0025410-T01-IM6	ANGS	Angiosarcoma	Male	65	Non-Spanish; Non-Hispanic	White	Primary	817	IMPACT468	0.18	Stable	NA	0.2472	1.8	Retroperitoneal or intra-abdominal	Bone	14.696	Deceased	30	Yes	Yes	0.529968	1.51312	0.663865	FALSE
P-0025592	P-0025592-T01-IM6	ANGS	Angiosarcoma	Male	81	Non-Spanish; Non-Hispanic	Asian	Primary	498	IMPACT468	0	Stable	NA	0.0077	8.8	Head or neck	Soft tissue	6.937	Deceased	20	Yes	Yes	0.3	2.3414	0.171074	FALSE
P-0025780	P-0025780-T01-IM6	ANGS	Angiosarcoma	Male	42	Non-Spanish; Non-Hispanic	White	Metastasis	382	IMPACT468	0.37	Stable	NA	0.1507	1.8	Unknown	Unknown	17.195	Deceased	50	Yes	Yes	0.4742	1.88467	0.846397	FALSE
P-0026849	P-0026849-T01-IM6	ANGS	Angiosarcoma	Female	69	Non-Spanish; Non-Hispanic	White	Primary	557	IMPACT468	0	Stable	NA	0.0024	3.5	Head or neck	Skin	13.348	Deceased	10	Yes	No	NA	NA	NA	NA
P-0027277	P-0027277-T01-IM6	ANGS	Angiosarcoma	Female	72	Non-Spanish; Non-Hispanic	White	Metastasis	536	IMPACT468	0.07	Stable	NA	0.3503	4.4	Trunk	Soft tissue	3.353	Deceased	30	Yes	Yes	0.3531	1.92669	0.509855	FALSE
P-0027469	P-0027469-T01-IM6	ANGS	Angiosarcoma	Female	69	Non-Spanish; Non-Hispanic	White	Primary	670	IMPACT468	0.74	Stable	NA	0.2886	4.4	Trunk	Skin	18.51	Deceased	70	Yes	Yes	0.82079	1.96091	0.651194	FALSE
P-0028083	P-0028083-T01-IM6	ANGS	Angiosarcoma	Male	44	Non-Spanish; Non-Hispanic	Asian	Primary	644	IMPACT468	0	Stable	NA	0.3304	1.8	Thoracic	Heart	26.992	Living	40	Yes	Yes	0.648301	2.02164	0.530181	FALSE
P-0028345	P-0028345-T01-IM6	ANGS	Angiosarcoma	Male	48	Non-Spanish; Non-Hispanic	Asian	Metastasis	491	IMPACT468	0	Stable	NA	0	NA	Unknown	Unknown	10.455	Living	10	Yes	No	NA	NA	NA	NA
P-0029310	P-0029310-T01-IM6	ANGS	Angiosarcoma	Female	65	Non-Spanish; Non-Hispanic	White	Metastasis	656	IMPACT468	0	Stable	NA	0	2.6	Thoracic	Lung	0.723	Deceased	20	Yes	Yes	0.212615	1.83653	0.287558	FALSE
P-0029403	P-0029403-T01-IM6	ANGS	Angiosarcoma	Female	78	Non-Spanish; Non-Hispanic	White	Primary	720	IMPACT468	0.14	Stable	NA	0.0001	3.5	Trunk	Breast	32.811	Living	40	Yes	Yes	0.35299	1.5805	0.517488	FALSE
P-0029607	P-0029607-T01-IM6	ANGS	Angiosarcoma	Female	44	Spanish NoS; Hispanic NoS, LatiNo NoS	Black or African American	Primary	254	IMPACT468	1.85	Stable	NA	0.1744	2.6	Trunk	Breast	8.186	Deceased	20	Yes	Yes	0.226892	3.00132	0.452736	FALSE
P-0030054	P-0030054-T01-IM6	ANGS	Angiosarcoma	Female	66	Non-Spanish; Non-Hispanic	White	Primary	535	IMPACT468	0.17	Stable	NA	0.1176	5.3	Visceral	Skin	31.89	Living	40	Yes	Yes	0.435836	2.50016	0.433069	FALSE
P-0030656	P-0030656-T01-IM6	ANGS	Angiosarcoma	Female	68	Non-Spanish; Non-Hispanic	White	Primary	768	IMPACT468	0.05	Stable	NA	0.2229	6.1	Trunk	Breast	0.822	Living	30	Yes	Yes	0.270284	2.34051	0.523677	FALSE
P-0030658	P-0030658-T01-IM6	ANGS	Angiosarcoma	Female	51	Non-Spanish; Non-Hispanic	White	Metastasis	561	IMPACT468	0.06	Stable	NA	0.0793	6.1	Visceral	Unknown	31.134	Living	30	Yes	Yes	0.310559	3.07931	0.188246	FALSE
P-0031451	P-0031451-T01-IM6	ANGS	Angiosarcoma	Female	71	Non-Spanish; Non-Hispanic	White	Metastasis	557	IMPACT468	2.07	Stable	NA	0.5327	1.8	Trunk	Soft tissue	29.655	Deceased	40	Yes	Yes	0.702269	2.7981	0.977441	TRUE
P-0031948	P-0031948-T01-IM6	ANGS	Angiosarcoma	Female	71	Non-Spanish; Non-Hispanic	White	Primary	725	IMPACT468	0	Stable	NA	0.1479	4.4	Trunk	Skin	28.537	Living	30	Yes	Yes	0.300547	1.37298	0.554809	FALSE
P-0033069	P-0033069-T01-IM6	ANGS	Angiosarcoma	Female	59	Non-Spanish; Non-Hispanic	White	Primary	413	IMPACT468	0	Do Not report	NA	0.0025	0	Trunk	Breast	NA	Living	10	Yes	No	NA	NA	NA	NA
P-0033422	P-0033422-T01-IM6	ANGS	Angiosarcoma	Female	77	Non-Spanish; Non-Hispanic	White	Primary	591	IMPACT468	0.68	Stable	NA	0.3515	7	Head or neck	Scalp	17.655	Deceased	50	Yes	Yes	0.500182	3.08898	0.826998	TRUE
P-0033469	P-0033469-T01-IM6	ANGS	Angiosarcoma	Female	72	Non-Spanish; Non-Hispanic	White	Metastasis	810	IMPACT468	0.1	Stable	NA	0.1415	0.9	Head or neck	Skin	28.57	Living	30	Yes	Yes	0.278973	3.32842	0.760284	TRUE
P-0034072	P-0034072-T01-IM6	ANGS	Angiosarcoma	Male	81	Non-Spanish; Non-Hispanic	White	Primary	437	IMPACT468	0	Stable	NA	0.0096	7	Head or neck	Skin	16.701	Deceased	10	Yes	No	NA	NA	NA	NA
P-0034335	P-0034335-T01-IM6	ANGS	Angiosarcoma	Male	42	Non-Spanish; Non-Hispanic	White	Primary	713	IMPACT468	0	Stable	NA	0	1.8	Thoracic	Soft tissue	2.992	Deceased	10	Yes	No	NA	NA	NA	NA
P-0034726	P-0034726-T01-IM6	ANGS	Angiosarcoma	Female	74	Non-Spanish; Non-Hispanic	White	Primary	765	IMPACT468	0.05	Stable	NA	0.053	6.1	Trunk	Breast	26.367	Deceased	40	Yes	Yes	0.338453	2.28838	0.189877	FALSE
P-0036218	P-0036218-T01-IM6	ANGS	Angiosarcoma	Female	31	Unknown whether Spanish or Not	White	Primary	661	IMPACT468	0.05	Stable	NA	0.0045	1.8	Trunk	Breast	8.548	Living	20	Yes	Yes	0.660046	2.19668	0.0379621	FALSE
P-0036530	P-0036530-T01-IM6	ANGS	Angiosarcoma	Male	57	Non-Spanish; Non-Hispanic	Black or African American	Primary	609	IMPACT468	0	Stable	NA	0.0018	2.6	Head or neck	Skin	7.923	Deceased	20	Yes	Yes	0.27004	1.90591	0.1169	FALSE
P-0036790	P-0036790-T01-IM6	ANGS	Angiosarcoma	Female	66	South/Central America (except Brazil)	Other	Primary	181	IMPACT468	0.13	Stable	NA	0.2388	0.9	Head or neck	Scalp	23.342	Living	10	Yes	Yes	0.284116	2.04896	0.579992	FALSE
P-0036959	P-0036959-T01-IM6	ANGS	Angiosarcoma	Female	89	Non-Spanish; Non-Hispanic	White	Primary	579	IMPACT468	0	Stable	NA	0.0266	2.6	Visceral	Skin	14.729	Deceased	30	Yes	Yes	0.360525	2.29303	0.063903	FALSE
P-0040918	P-0040918-T01-IM6	ANGS	Angiosarcoma	Female	72	Non-Spanish; Non-Hispanic	White	Primary	576	IMPACT468	0.23	Stable	NA	0.1212	0	Trunk	Chest wall	21.534	Living	50	Yes	Yes	0.201271	2.78728	0.299049	FALSE
P-0041273	P-0041273-T01-IM6	ANGS	Angiosarcoma	Female	65	Non-Spanish; Non-Hispanic	White	Primary	519	IMPACT468	0.07	Stable	NA	0.2414	3.5	Trunk	Breast	21.173	Living	30	Yes	Yes	0.362884	2.54914	0.493626	FALSE
P-0041608	P-0041608-T01-IM6	ANGS	Angiosarcoma	Male	71	Non-Spanish; Non-Hispanic	White	Primary	658	IMPACT468	0.24	Stable	NA	0.0582	0	Head or neck	Neck	3.945	Living	40	No	NA	NA	NA	NA	NA
P-0042142	P-0042142-T01-IM6	ANGS	Angiosarcoma	Female	68	Non-Spanish; Non-Hispanic	Black or African American	Primary	215	IMPACT468	0	Stable	NA	0.06	0	Head or neck	Scalp	NA	Living	20	Yes	Yes	NA	2	0.519528	TRUE
P-0043320	P-0043320-T01-IM6	ANGS	Angiosarcoma	Female	66	Non-Spanish; Non-Hispanic	Asian	Primary	267	IMPACT468	1.22	Stable	NA	0.0059	0.9	Trunk	Skin	12.822	Living	10	Yes	No	NA	NA	NA	NA
P-0044665	P-0044665-T01-IM6	ANGS	Angiosarcoma	Male	18	Non-Spanish; Non-Hispanic	Black or African American	Primary	516	IMPACT468	0.26	Stable	NA	0.2195	1.8	Unknown	Scalp	4.241	Living	80	Yes	Yes	0.509762	2.64769	0.460185	FALSE
P-0044906	P-0044906-T01-IM6	ANGS	Angiosarcoma	Male	56	Non-Spanish; Non-Hispanic	White	Primary	405	IMPACT468	0.18	Stable	NA	0.1632	16.7	Unknown	Soft tissue	17.951	Living	20	Yes	Yes	0.310423	4.99113	0.76586	TRUE
P-0045001	P-0045001-T01-IM6	ANGS	Angiosarcoma	Female	64	Unknown whether Spanish or Not	White	Metastasis	676	IMPACT468	0	Stable	NA	0.0247	3.5	Unknown	Buttock	15.156	Deceased	20	Yes	Yes	0.223191	2.35358	0.499996	TRUE
P-0046032	P-0046032-T01-IM6	ANGS	Angiosarcoma	Male	45	Non-Spanish; Non-Hispanic	Asian	Primary	676	IMPACT468	0	Stable	NA	0.0511	4.4	Unknown	Heart - right ventricle	2.63	Living	80	Yes	Yes	0.189679	2.3819	0.121827	FALSE
P-0046336	P-0046336-T01-IM6	ANGS	Angiosarcoma	Female	60	Non-Spanish; Non-Hispanic	Asian	Primary	497	IMPACT468	0	Stable	NA	0.0022	3.5	Unknown	Skin	16.636	Living	30	Yes	Yes	0.229105	2.24567	0.13754	FALSE
P-0046391	P-0046391-T01-IM6	ANGS	Angiosarcoma	Female	67	Non-Spanish; Non-Hispanic	White	Primary	659	IMPACT468	0	Stable	NA	0.0047	4.4	Unknown	Soft tissue	8.515	Deceased	10	Yes	Yes	0.153804	1.74143	0.280763	FALSE
P-0000226	P-0000226-T01-IM3	ARMS	Alveolar rhabdomyosarcoma	Male	36	Unknown whether Spanish or Not	White	Primary	1298	IMPACT341	0.17	Stable	NA	0.1102	1.1	Head or neck	Sinus	NA	Living	60	Yes	Yes	0.235647	2.61332	0.880766	TRUE
P-0000579	P-0000579-T01-IM3	ARMS	Alveolar rhabdomyosarcoma	Male	33	Spanish NoS; Hispanic NoS, LatiNo NoS	Other	Metastasis	897	IMPACT341	0.19	Stable	NA	0.1364	NA	Head or neck	Ethmoid sinus	8.186	Deceased	70	Yes	Yes	0.38184	2.21757	0.590092	FALSE
P-0002882	P-0002882-T01-IM3	ARMS	Alveolar rhabdomyosarcoma	Male	46	Non-Spanish; Non-Hispanic	White	Primary	786	IMPACT341	0.09	Stable	NA	0.0005	NA	Head or neck	SiNonasal	13.282	Living	20	Yes	Yes	0.230073	2.37263	0.467419	FALSE
P-0005545	P-0005545-T01-IM5	ARMS	Alveolar rhabdomyosarcoma	Female	33	Non-Spanish; Non-Hispanic	Black or African American	Primary	746	IMPACT410	0.08	Stable	NA	0.2063	1	Head or neck	Soft tissue	46.849	Living	60	Yes	Yes	0.742921	2.05657	0.614462	FALSE
P-0006113	P-0006113-T01-IM5	ARMS	Alveolar rhabdomyosarcoma	Male	3	Spanish NoS; Hispanic NoS, LatiNo NoS	White	Primary	949	IMPACT410	0.16	Stable	NA	0.0844	1	Extremity	Soft tissue	37.085	Deceased	80	Yes	Yes	0.396556	2.21822	0.267624	FALSE
P-0007209	P-0007209-T01-IM5	ARMS	Alveolar rhabdomyosarcoma	Male	24	Non-Spanish; Non-Hispanic	Black or African American	Primary	875	IMPACT410	0.23	Stable	NA	0.0813	1	Head or neck	Sinus	5.885	Deceased	10	Yes	Yes	0.609115	2.04598	0.163438	FALSE
P-0008325	P-0008325-T01-IM5	ARMS	Alveolar rhabdomyosarcoma	Female	53	Unknown whether Spanish or Not	White	Primary	929	IMPACT410	0.24	Stable	NA	0.1726	1	Head or neck	Soft tissue	13.907	Deceased	80	Yes	Yes	0.712992	2.29293	0.173697	FALSE
P-0008543	P-0008543-T01-IM5	ARMS	Alveolar rhabdomyosarcoma	Male	34	Non-Spanish; Non-Hispanic	Other	Metastasis	1030	IMPACT410	0.4	Stable	NA	0.0578	NA	Head or neck	Neck	23.178	Deceased	60	Yes	Yes	0.864189	2.0825	0.345319	FALSE
P-0012004	P-0012004-T01-IM5	ARMS	Alveolar rhabdomyosarcoma	Male	19	Non-Spanish; Non-Hispanic	White	Primary	911	IMPACT410	0.43	Stable	NA	0.0226	NA	Extremity	Soft tissue	7.496	Deceased	70	Yes	Yes	0.883847	2.02908	0.0852054	FALSE
P-0012410	P-0012410-T01-IM5	ARMS	Alveolar rhabdomyosarcoma	Male	22	Non-Spanish; Non-Hispanic	Black or African American	Primary	877	IMPACT410	0	Stable	NA	0.1219	3.9	Trunk	Soft tissue	5.129	Deceased	80	Yes	Yes	NA	2	0.282614	FALSE
P-0013940	P-0013940-T01-IM5	ARMS	Alveolar rhabdomyosarcoma	Female	8	Non-Spanish; Non-Hispanic	Asian	Metastasis	1012	IMPACT410	0.43	Do Not report	NA	0.3424	NA	Extremity	Cancer of unknown primary	27.814	Deceased	70	Yes	Yes	0.640963	3.56963	0.813015	TRUE
P-0015595	P-0015595-T01-IM6	ARMS	Alveolar rhabdomyosarcoma	Female	10	Non-Spanish; Non-Hispanic	White	Primary	961	IMPACT468	0.79	Do Not report	NA	0.4221	2.6	Extremity	Right foot	19.792	Deceased	70	Yes	Yes	0.766079	3.13825	0.69972	TRUE
P-0017029	P-0017029-T02-IM6	ARMS	Alveolar rhabdomyosarcoma	Female	12	Non-Spanish; Non-Hispanic	White	Primary	1080	IMPACT468	1.34	Do Not report	NA	0.5385	0.9	Head or neck	Nasopharynx	12.855	Deceased	80	Yes	Yes	0.913572	1.92897	0.657367	FALSE
P-0019531	P-0019531-T01-IM6	ARMS	Alveolar rhabdomyosarcoma	Female	1	Non-Spanish; Non-Hispanic	White	Primary	906	IMPACT468	0	Stable	NA	0.003	NA	Trunk	Soft tissue	45.501	Living	80	Yes	Yes	NA	2	0.00236873	FALSE
P-0022317	P-0022317-T02-IM6	ARMS	Alveolar rhabdomyosarcoma	Male	7	Spanish NoS; Hispanic NoS, LatiNo NoS	White	Metastasis	569	IMPACT468	0.2	Stable	NA	0.3136	NA	Extremity	Soft tissue	5.688	Deceased	50	Yes	Yes	0.403421	2.44913	0.452495	FALSE
P-0022748	P-0022748-T01-IM6	ARMS	Alveolar rhabdomyosarcoma	Male	9	Spanish NoS; Hispanic NoS, LatiNo NoS	White	Metastasis	774	IMPACT468	1.66	Stable	NA	0.5477	1.8	Extremity	Soft tissue	5.49	Deceased	40	Yes	Yes	0.685289	2.65137	0.832057	TRUE
P-0024081	P-0024081-T01-IM6	ARMS	Alveolar rhabdomyosarcoma	Male	21	Non-Spanish; Non-Hispanic	Black or African American	Primary	822	IMPACT468	0.25	Stable	NA	0.2742	NA	Retroperitoneal or intra-abdominal	Soft tissue	0.953	Deceased	20	Yes	Yes	0.468248	2.28861	0.361962	FALSE
P-0024218	P-0024218-T01-IM6	ARMS	Alveolar rhabdomyosarcoma	Female	67	Non-Spanish; Non-Hispanic	White	Primary	947	IMPACT468	0.24	Stable	NA	0.4122	0.9	Head or neck	Neck	4.734	Deceased	40	Yes	Yes	0.398452	2.82924	0.454602	TRUE
P-0025755	P-0025755-T01-IM6	ARMS	Alveolar rhabdomyosarcoma	Female	13	Non-Spanish; Non-Hispanic	White	Metastasis	540	IMPACT468	0.5	Stable	NA	0.3416	NA	Extremity	Soft tissue	3.551	Deceased	60	Yes	Yes	0.872802	3.30529	0.859248	TRUE
P-0030361	P-0030361-T01-IM6	ARMS	Alveolar rhabdomyosarcoma	Female	5	Non-Spanish; Non-Hispanic	Other	Metastasis	561	IMPACT468	0.66	Stable	NA	0.0384	NA	Retroperitoneal or intra-abdominal	Soft tissue	23.671	Deceased	40	Yes	Yes	0.904242	2.04588	0.150089	FALSE
P-0031070	P-0031070-T02-IM6	ARMS	Alveolar rhabdomyosarcoma	Female	10	Non-Spanish; Non-Hispanic	White	Metastasis	619	IMPACT468	0	Stable	NA	0.0003	NA	Extremity	Soft tissue	13.216	Deceased	20	Yes	Yes	0.3	2.53824	0.0319014	FALSE
P-0033453	P-0033453-T03-IM6	ARMS	Alveolar rhabdomyosarcoma	Male	23	Unknown whether Spanish or Not	Unknown	Metastasis	665	IMPACT468	0.78	Stable	NA	0.3521	2.6	Retroperitoneal or intra-abdominal	Unknown	27.321	Living	50	Yes	No	NA	NA	NA	NA
P-0036487	P-0036487-T01-IM6	ARMS	Alveolar rhabdomyosarcoma	Male	21	Non-Spanish; Non-Hispanic	White	Metastasis	547	IMPACT468	0	Stable	NA	0.2613	0.9	Extremity	Axilla	13.775	Deceased	60	Yes	Yes	0.746101	2.01389	0.414983	FALSE
P-0037136	P-0037136-T02-IM6	ARMS	Alveolar rhabdomyosarcoma	Female	18	Non-Spanish; Non-Hispanic	Unknown	Primary	631	IMPACT468	0.13	Stable	NA	0.0889	0	Trunk	Soft tissue	14.236	Deceased	60	Yes	Yes	0.904892	2.13288	0.15952	FALSE
P-0038234	P-0038234-T02-IM6	ARMS	Alveolar rhabdomyosarcoma	Female	19	Non-Spanish; Non-Hispanic	White	Primary	616	IMPACT468	0.55	Stable	NA	0.5867	0	Visceral	Vulva	23.408	Living	40	Yes	Yes	0.404441	4.81663	0.780134	TRUE
P-0039433	P-0039433-T01-IM6	ARMS	Alveolar rhabdomyosarcoma	Male	52	Spanish NoS; Hispanic NoS, LatiNo NoS	White	Metastasis	651	IMPACT468	0	Stable	NA	0.0402	0	Head or neck	Soft tissue	NA	Living	60	Yes	Yes	0.643603	1.95712	0.126967	FALSE
P-0041527	P-0041527-T01-IM6	ARMS	Alveolar rhabdomyosarcoma	Female	40	Non-Spanish; Non-Hispanic	Black or African American	Primary	925	IMPACT468	0.06	Stable	NA	0.0052	0.9	Extremity	Groin	6.904	Deceased	20	Yes	Yes	0.456577	2.60331	0.165462	FALSE
P-0043179	P-0043179-T01-IM6	ARMS	Alveolar rhabdomyosarcoma	Male	29	Non-Spanish; Non-Hispanic	Black or African American	Metastasis	639	IMPACT468	0.17	Stable	NA	0.0736	0.9	Head or neck	Unknown	3.781	Deceased	20	Yes	Yes	0.389815	2.16407	0.436504	FALSE
P-0045478	P-0045478-T02-IM6	ARMS	Alveolar rhabdomyosarcoma	Male	14	Non-Spanish; Non-Hispanic	White	Metastasis	577	IMPACT468	0.13	Stable	NA	0.2084	0	Unknown	Soft tissue	16.373	Living	50	Yes	Yes	0.441497	2.31516	0.314362	FALSE
P-0000851	P-0000851-T01-IM3	ASPS	Alveolar soft part sarcoma	Male	30	Non-Spanish; Non-Hispanic	Asian	Primary	262	IMPACT341	0	Stable	NA	0.0168	NA	Unknown	Neck	78.049	Living	90	Yes	No	NA	NA	NA	NA
P-0000863	P-0000863-T01-IM3	ASPS	Alveolar soft part sarcoma	Male	27	Non-Spanish; Non-Hispanic	White	Metastasis	636	IMPACT341	0	Stable	NA	0	NA	Unknown	Soft tissue	18.247	Deceased	30	Yes	No	NA	NA	NA	NA
P-0001000	P-0001000-T01-IM3	ASPS	Alveolar soft part sarcoma	Male	38	Non-Spanish; Non-Hispanic	White	Primary	307	IMPACT341	0.26	Stable	NA	0.1911	NA	Unknown	Pelvis	16.11	Deceased	70	Yes	Yes	0.304669	2.50488	0.621306	FALSE
P-0002354	P-0002354-T01-IM3	ASPS	Alveolar soft part sarcoma	Male	24	Non-Spanish; Non-Hispanic	Asian	Primary	388	IMPACT341	0	Stable	NA	0	NA	Unknown	Oral cavity	74.268	Living	50	Yes	No	NA	NA	NA	NA
P-0008447	P-0008447-T01-IM5	ASPS	Alveolar soft part sarcoma	Male	43	Non-Spanish; Non-Hispanic	White	Metastasis	387	IMPACT410	0.11	Stable	NA	0.0631	1	Unknown	Soft tissue	61.118	Living	70	Yes	Yes	0.387344	2.65094	0.186583	FALSE
P-0010977	P-0010977-T01-IM5	ASPS	Alveolar soft part sarcoma	Female	53	Non-Spanish; Non-Hispanic	White	Metastasis	947	IMPACT410	0.08	Stable	NA	0.0018	2	Unknown	Soft tissue	57.436	Living	80	Yes	Yes	NA	2	0.152508	FALSE
P-0012991	P-0012991-T01-IM5	ASPS	Alveolar soft part sarcoma	Male	26	Non-Spanish; Non-Hispanic	Pt refused to answer	Metastasis	869	IMPACT410	0	Stable	NA	0	NA	Unknown	Soft tissue	12.066	Deceased	30	Yes	No	NA	NA	NA	NA
P-0019335	P-0019335-T01-IM6	ASPS	Alveolar soft part sarcoma	Female	9	Non-Spanish; Non-Hispanic	White	Primary	486	IMPACT468	0	Stable	NA	0.1764	1.8	Unknown	Bladder	44.449	Living	70	Yes	Yes	0.461728	2.0003	0.43253	FALSE
P-0020393	P-0020393-T01-IM6	ASPS	Alveolar soft part sarcoma	Female	24	Non-Spanish; Non-Hispanic	Black or African American	Metastasis	794	IMPACT468	0	Stable	NA	0.0608	0.9	Unknown	Soft tissue	32.449	Deceased	20	Yes	Yes	0.433329	1.97504	0.0739371	FALSE
P-0022286	P-0022286-T01-IM6	ASPS	Alveolar soft part sarcoma	Female	32	Spanish NoS; Hispanic NoS, LatiNo NoS	White	Primary	440	IMPACT468	0	Stable	NA	0.041	1.8	Unknown	Pelvis	22.29	Living	90	Yes	Yes	0.368118	2.29569	0.156997	FALSE
P-0022944	P-0022944-T01-IM6	ASPS	Alveolar soft part sarcoma	Female	28	Non-Spanish; Non-Hispanic	Black or African American	Primary	686	IMPACT468	0	Stable	NA	0.0862	NA	Unknown	Arm	40.964	Living	50	Yes	No	NA	NA	NA	NA
P-0037048	P-0037048-T02-IM6	ASPS	Alveolar soft part sarcoma	Male	33	Non-Spanish; Non-Hispanic	White	Metastasis	391	IMPACT468	0.77	Stable	NA	0	0	Unknown	Neck	24.197	Living	30	Yes	Yes	0.267543	2.44301	0.126795	FALSE
P-0039593	P-0039593-T01-IM6	ASPS	Alveolar soft part sarcoma	Female	58	Spanish NoS; Hispanic NoS, LatiNo NoS	White	Metastasis	697	IMPACT468	0	Stable	NA	0.0052	0	Unknown	Unknown	22.126	Living	30	Yes	Yes	0.245511	2.06588	0.2598	FALSE
P-0000849	P-0000849-T01-IM3	CCS	Clear cell sarcoma	Female	53	Non-Spanish; Non-Hispanic	Black or African American	Metastasis	415	IMPACT341	0.59	Stable	NA	0.0521	NA	Unknown	Bowel	19.397	Deceased	50	Yes	Yes	0.415937	2.30449	0.353457	FALSE
P-0005989	P-0005989-T01-IM5	CCS	Clear cell sarcoma	Male	35	Spanish NoS; Hispanic NoS, LatiNo NoS	Pt refused to answer	Primary	1056	IMPACT410	0	Stable	NA	0.1222	1	Unknown	Small bowel	42.51	Deceased	80	Yes	Yes	0.262903	2.60607	0.634266	FALSE
P-0011423	P-0011423-T01-IM5	CCS	Clear cell sarcoma	Male	17	Unknown whether Spanish or Not	Unknown	Metastasis	1008	IMPACT410	0.4	Stable	NA	0.1646	2	Unknown	Testis	2.893	Deceased	90	Yes	Yes	0.609044	2.07835	0.460536	FALSE
P-0012497	P-0012497-T02-IM5	CCS	Clear cell sarcoma	Female	64	Non-Spanish; Non-Hispanic	White	Metastasis	980	IMPACT410	0.27	Stable	NA	0.24	2	Trunk	Chest wall	2.071	Deceased	80	Yes	Yes	0.579059	2.18876	0.267186	FALSE
P-0012694	P-0012694-T01-IM5	CCS	Clear cell sarcoma	Female	45	Non-Spanish; Non-Hispanic	Black or African American	Metastasis	1287	IMPACT410	0.24	Stable	NA	0.0029	2	Unknown	Foot	24.197	Deceased	40	Yes	Yes	NA	2	0.146647	FALSE
P-0021629	P-0021629-T01-IM6	CCS	Clear cell sarcoma	Male	54	Non-Spanish; Non-Hispanic	White	Metastasis	488	IMPACT468	0.21	Stable	NA	0.2575	1.8	Unknown	Parotid	14.926	Deceased	60	Yes	Yes	0.702342	2.23926	0.403013	FALSE
P-0027614	P-0027614-T02-IM6	CCS	Clear cell sarcoma	Female	20	Non-Spanish; Non-Hispanic	White	Metastasis	768	IMPACT468	0	Stable	NA	0.0023	0.9	Unknown	Soft tissue	31.594	Living	30	Yes	Yes	NA	2	0.0548237	FALSE
P-0028013	P-0028013-T01-IM6	CCS	Clear cell sarcoma	Female	42	Spanish NoS; Hispanic NoS, LatiNo NoS	White	Primary	586	IMPACT468	0.06	Stable	NA	0.0474	1.8	Unknown	Groin	5.129	Deceased	50	Yes	Yes	0.3	2.45999	0.24878	FALSE
P-0029754	P-0029754-T01-IM6	CCS	Clear cell sarcoma	Female	67	Non-Spanish; Non-Hispanic	White	Primary	456	IMPACT468	0	Stable	NA	0.0079	0.9	Unknown	Soft tissue	32.877	Living	70	Yes	Yes	0.411233	2.10815	0.0236477	FALSE
P-0031637	P-0031637-T01-IM6	CCS	Clear cell sarcoma	Female	56	Unknown whether Spanish or Not	White	Metastasis	567	IMPACT468	0.06	Stable	NA	0.0888	0.9	Unknown	Soft tissue	10.258	Living	30	Yes	Yes	0.372094	2.24318	0.0922465	FALSE
P-0032329	P-0032329-T02-IM6	CCS	Clear cell sarcoma	Male	20	Non-Spanish; Non-Hispanic	White	Primary	412	IMPACT468	0.07	Stable	NA	0.1187	0	Unknown	Soft tissue	10.586	Living	30	Yes	Yes	0.24771	3.45673	0.322225	FALSE
P-0032409	P-0032409-T02-IM6	CCS	Clear cell sarcoma	Male	58	Non-Spanish; Non-Hispanic	White	Metastasis	445	IMPACT468	0.06	Stable	NA	0.0949	2.6	Unknown	Unknown	6.444	Living	50	Yes	Yes	0.330933	1.87524	0.314142	FALSE
P-0033510	P-0033510-T01-IM6	CCS	Clear cell sarcoma	Male	28	Spanish NoS; Hispanic NoS, LatiNo NoS	Other	Primary	622	IMPACT468	0	Stable	NA	0.2929	0.9	Unknown	colon	15.649	Living	80	Yes	Yes	0.790115	2.4183	0.35353	FALSE
P-0039378	P-0039378-T02-IM6	CCS	Clear cell sarcoma	Male	37	Non-Spanish; Non-Hispanic	White	Primary	537	IMPACT468	0.19	Stable	NA	0.1989	0	Unknown	Leg	22.323	Living	80	Yes	Yes	0.715839	2.35372	0.264295	FALSE
P-0043602	P-0043602-T02-IM6	CCS	Clear cell sarcoma	Male	32	Non-Spanish; Non-Hispanic	Asian	Metastasis	588	IMPACT468	0.06	Stable	NA	0.226	0.9	Unknown	Arm	17.162	Living	30	Yes	Yes	0.352242	2.61706	0.325375	FALSE
P-0044247	P-0044247-T01-IM6	CCS	Clear cell sarcoma	Female	19	Unknown whether Spanish or Not	White	Primary	488	IMPACT468	0.15	Stable	NA	0.0592	0.9	Unknown	Small bowel	17.819	Living	70	Yes	Yes	0.505382	2.11467	0.0710959	FALSE
P-0000848	P-0000848-T01-IM3	CHS	Chondrosarcoma	Male	28	Non-Spanish; Non-Hispanic	Asian	Metastasis	364	IMPACT341	0	Stable	NA	0.0006	NA	Head or neck	Clivus	41.688	Deceased	75	Yes	Yes	0.239516	2.41514	0.343372	FALSE
P-0001827	P-0001827-T01-IM3	CHS	Chondrosarcoma	Female	58	Non-Spanish; Non-Hispanic	White	Primary	577	IMPACT341	1.31	Stable	NA	0.561	1.1	Retroperitoneal or intra-abdominal	Pelvis	20.877	Deceased	70	Yes	Yes	0.656936	1.54449	0.701343	FALSE
P-0002764	P-0002764-T01-IM3	CHS	Chondrosarcoma	Male	52	Non-Spanish; Non-Hispanic	Pt refused to answer	Primary	466	IMPACT341	2.46	Stable	NA	0.9351	NA	Thoracic	Bone	39.057	Deceased	40	Yes	Yes	0.722743	1.29726	0.720428	FALSE
P-0002851	P-0002851-T01-IM3	CHS	Chondrosarcoma	Female	42	Non-Spanish; Non-Hispanic	White	Metastasis	778	IMPACT341	0.99	Stable	NA	0.2447	3.3	Retroperitoneal or intra-abdominal	Lung	36.789	Deceased	30	Yes	Yes	0.481195	2.34154	0.666555	TRUE
P-0004041	P-0004041-T01-IM5	CHS	Chondrosarcoma	Male	48	Non-Spanish; Non-Hispanic	White	Primary	449	IMPACT410	0.17	Stable	NA	0.1685	3	Retroperitoneal or intra-abdominal	Ascending colon	69.731	Living	50	Yes	Yes	0.621937	1.86048	0.375513	FALSE
P-0004145	P-0004145-T01-IM5	CHS	Chondrosarcoma	Female	44	Non-Spanish; Non-Hispanic	White	Metastasis	542	IMPACT410	0	Stable	NA	0.2971	NA	Retroperitoneal or intra-abdominal	Pelvis	36.033	Deceased	20	Yes	Yes	0.399514	1.62776	0.5077	FALSE
P-0004200	P-0004200-T01-IM5	CHS	Chondrosarcoma	Male	19	Non-Spanish; Non-Hispanic	Unknown	Primary	635	IMPACT410	0.09	Stable	NA	0	1	Extremity	Leg	67.2	Living	30	Yes	Yes	NA	2	0.142178	FALSE
P-0004685	P-0004685-T02-IM5	CHS	Chondrosarcoma	Male	59	Spanish NoS; Hispanic NoS, LatiNo NoS	Other	Primary	538	IMPACT410	0.56	Stable	NA	0.1986	3	Retroperitoneal or intra-abdominal	Pelvis	31.463	Deceased	30	Yes	Yes	0.460678	1.88788	0.490207	FALSE
P-0004969	P-0004969-T01-IM5	CHS	Chondrosarcoma	Male	60	Non-Spanish; Non-Hispanic	White	Metastasis	488	IMPACT410	0.42	Stable	NA	0.0671	4.9	Head or neck	Skull	0.23	Deceased	40	Yes	Yes	0.306115	2.2613	0.903309	TRUE
P-0005049	P-0005049-T01-IM5	CHS	Chondrosarcoma	Female	26	Non-Spanish; Non-Hispanic	Pt refused to answer	Primary	1142	IMPACT410	0	Stable	NA	0	1	Extremity	Pelvis	39.321	Living	80	Yes	Yes	NA	2	0.0477798	FALSE
P-0005465	P-0005465-T01-IM5	CHS	Chondrosarcoma	Male	47	Non-Spanish; Non-Hispanic	White	Metastasis	710	IMPACT410	0.76	Stable	NA	0.1508	1	Extremity	Upper extremity	63.847	Living	40	Yes	Yes	0.484217	1.31885	0.930428	FALSE
P-0005969	P-0005969-T01-IM5	CHS	Chondrosarcoma	Female	59	Non-Spanish; Non-Hispanic	White	Metastasis	843	IMPACT410	0	Stable	NA	0.1037	2	Extremity	Bone	7.858	Deceased	70	Yes	Yes	0.46136	1.83267	0.271911	FALSE
P-0006024	P-0006024-T01-IM5	CHS	Chondrosarcoma	Female	31	Non-Spanish; Non-Hispanic	Pt refused to answer	Primary	564	IMPACT410	0.08	Stable	NA	0.3204	NA	Thoracic	Mediastinum	48.657	Living	80	Yes	Yes	0.401851	3.08681	0.809429	TRUE
P-0007743	P-0007743-T01-IM5	CHS	Chondrosarcoma	Male	50	Non-Spanish; Non-Hispanic	White	Metastasis	114	IMPACT410	0.17	Stable	NA	0.064	NA	Thoracic	Cricoid cartilage	56.778	Living	NA	Yes	Yes	0.181431	0.846064	0.609444	TRUE
P-0008230	P-0008230-T01-IM5	CHS	Chondrosarcoma	Male	67	Non-Spanish; Non-Hispanic	White	Metastasis	347	IMPACT410	0.2	Stable	NA	0.0316	NA	Thoracic	Spine	22.619	Deceased	45	Yes	Yes	NA	2	0.271494	FALSE
P-0008716	P-0008716-T01-IM5	CHS	Chondrosarcoma	Male	53	Non-Spanish; Non-Hispanic	White	Primary	565	IMPACT410	0	Stable	NA	0	NA	Thoracic	Larynx	36.493	Living	60	Yes	Yes	0.221006	1.75254	0.50327	FALSE
P-0009144	P-0009144-T01-IM5	CHS	Chondrosarcoma	Male	65	Non-Spanish; Non-Hispanic	White	Primary	719	IMPACT410	0.41	Stable	NA	0.315	NA	Thoracic	Chest wall	57.699	Deceased	70	Yes	Yes	0.504677	1.58983	0.686565	FALSE
P-0010006	P-0010006-T01-IM5	CHS	Chondrosarcoma	Male	36	Non-Spanish; Non-Hispanic	White	Primary	249	IMPACT410	2.23	Stable	NA	0.0842	4.9	Thoracic	Bone	3.616	Deceased	70	Yes	Yes	0.260079	1.94527	0.58022	FALSE
P-0010595	P-0010595-T01-IM5	CHS	Chondrosarcoma	Male	31	Non-Spanish; Non-Hispanic	White	Primary	490	IMPACT410	0.17	Stable	NA	0.045	NA	Retroperitoneal or intra-abdominal	Soft tissue	56.252	Living	60	Yes	No	NA	NA	NA	NA
P-0010936	P-0010936-T01-IM5	CHS	Chondrosarcoma	Male	76	Spanish NoS; Hispanic NoS, LatiNo NoS	White	Primary	69	IMPACT410	2.34	Stable	NA	0.1205	1	Retroperitoneal or intra-abdominal	Pelvis	57.37	Living	35	Yes	Yes	0.305874	3.67313	0.272655	TRUE
P-0014193	P-0014193-T01-IM6	CHS	Chondrosarcoma	Male	63	Non-Spanish; Non-Hispanic	White	Primary	782	IMPACT468	1.73	Do Not report	NA	0.2525	1.8	Unknown	Bone	9.6	Deceased	50	Yes	Yes	0.524663	2.59115	0.90904	TRUE
P-0016097	P-0016097-T01-IM6	CHS	Chondrosarcoma	Female	32	Non-Spanish; Non-Hispanic	White	Metastasis	470	IMPACT468	0	Do Not report	NA	0.001	1.8	Head or neck	Bone	48.394	Living	70	Yes	Yes	NA	2	0	FALSE
P-0022585	P-0022585-T01-IM6	CHS	Chondrosarcoma	Male	22	Spanish NoS; Hispanic NoS, LatiNo NoS	White	Primary	329	IMPACT468	0.32	Stable	NA	0.4839	3.5	Retroperitoneal or intra-abdominal	Sacral mass	41.162	Living	40	Yes	Yes	0.455323	2.86303	0.920157	TRUE
P-0022999	P-0022999-T01-IM6	CHS	Chondrosarcoma	Male	55	Unknown whether Spanish or Not	White	Metastasis	647	IMPACT468	0	Stable	NA	0.0054	3.5	Retroperitoneal or intra-abdominal	Bone	9.699	Living	20	Yes	Yes	0.223526	2.18793	0.273161	FALSE
P-0023520	P-0023520-T01-IM6	CHS	Chondrosarcoma	Male	32	Non-Spanish; Non-Hispanic	Other	Primary	617	IMPACT468	0.13	Stable	NA	0.0142	2.6	Thoracic	Rib	0.033	Living	20	Yes	No	NA	NA	NA	NA
P-0023607	P-0023607-T01-IM6	CHS	Chondrosarcoma	Female	61	Non-Spanish; Non-Hispanic	White	Metastasis	340	IMPACT468	0.16	Do Not report	NA	0	NA	Retroperitoneal or intra-abdominal	Bone	34.619	Living	20	Yes	No	NA	NA	NA	NA
P-0024805	P-0024805-T01-IM6	CHS	Chondrosarcoma	Male	49	Non-Spanish; Non-Hispanic	White	Primary	662	IMPACT468	0.3	Stable	NA	0.3858	0.9	Extremity	Bone	37.973	Living	20	Yes	Yes	0.500482	3.17326	0.848308	TRUE
P-0026837	P-0026837-T01-IM6	CHS	Chondrosarcoma	Female	46	Non-Spanish; Non-Hispanic	Asian	Metastasis	911	IMPACT468	0.57	Stable	NA	0.4721	1.8	Extremity	Thigh	34.718	Living	50	Yes	Yes	0.542425	2.43245	0.841644	TRUE
P-0027729	P-0027729-T01-IM6	CHS	Chondrosarcoma	Male	47	Spanish NoS; Hispanic NoS, LatiNo NoS	White	Metastasis	491	IMPACT468	0	Stable	NA	0.0166	1.8	Retroperitoneal or intra-abdominal	Bone	17.984	Deceased	20	Yes	Yes	NA	2	0.136148	FALSE
P-0028602	P-0028602-T01-IM6	CHS	Chondrosarcoma	Male	63	Non-Spanish; Non-Hispanic	White	Primary	509	IMPACT468	3.4	Indeterminate	NA	0.9887	NA	Thoracic	Rib	18.51	Living	30	Yes	Yes	0.834963	1.33248	0.758309	FALSE
P-0029601	P-0029601-T01-IM6	CHS	Chondrosarcoma	Male	76	Non-Spanish; Non-Hispanic	White	Primary	641	IMPACT468	4.29	Indeterminate	NA	0.2284	14.9	Thoracic	Chest wall	4.044	Deceased	50	Yes	Yes	0.493013	1.65255	0.74986	FALSE
P-0033015	P-0033015-T01-IM6	CHS	Chondrosarcoma	Male	16	Non-Spanish; Non-Hispanic	White	Primary	525	IMPACT468	0.4	Stable	NA	0.3151	2.6	Retroperitoneal or intra-abdominal	Bone	29.392	Living	60	Yes	Yes	0.753358	1.83258	0.297815	FALSE
P-0036118	P-0036118-T01-IM6	CHS	Chondrosarcoma	Female	46	Non-Spanish; Non-Hispanic	White	Metastasis	601	IMPACT468	0	Stable	NA	0.0111	0	Thoracic	Bone	24.427	Living	10	Yes	No	NA	NA	NA	NA
P-0038480	P-0038480-T01-IM6	CHS	Chondrosarcoma	Male	70	Non-Spanish; Non-Hispanic	White	Metastasis	765	IMPACT468	1.92	Stable	NA	0.9771	1.8	Extremity	Humerus	9.962	Living	60	Yes	Yes	0.739033	1.54309	0.755899	FALSE
P-0039996	P-0039996-T01-IM6	CHS	Chondrosarcoma	Male	43	Non-Spanish; Non-Hispanic	White	Metastasis	491	IMPACT468	0.16	Stable	NA	0.4488	1.8	Retroperitoneal or intra-abdominal	Buttock	6.016	Living	50	Yes	Yes	0.445046	3.31142	0.760926	TRUE
P-0041128	P-0041128-T02-IM6	CHS	Chondrosarcoma	Female	43	Non-Spanish; Non-Hispanic	Asian	Primary	698	IMPACT468	0.05	Stable	NA	0.1428	4.4	Unknown	Uterus	NA	Living	50	Yes	Yes	0.306464	3.77485	0.8653	TRUE
P-0042392	P-0042392-T01-IM6	CHS	Chondrosarcoma	Female	71	Non-Spanish; Non-Hispanic	White	Primary	406	IMPACT468	0	Do Not report	NA	0	0	Thoracic	Chest wall	17.227	Living	10	Yes	No	NA	NA	NA	NA
P-0043282	P-0043282-T02-IM6	CHS	Chondrosarcoma	Female	47	Non-Spanish; Non-Hispanic	Black or African American	Primary	242	IMPACT468	0	Stable	NA	0.1847	0.9	Unknown	Pelvis	18.345	Living	50	Yes	Yes	0.422013	2.2217	0.315331	FALSE
P-0043858	P-0043858-T01-IM6	CHS	Chondrosarcoma	Female	58	Non-Spanish; Non-Hispanic	White	Primary	509	IMPACT468	1.34	Stable	NA	0.3377	1.8	Retroperitoneal or intra-abdominal	Sacral mass	14.926	Deceased	40	Yes	Yes	0.769165	1.8893	0.427627	FALSE
P-0044027	P-0044027-T01-IM6	CHS	Chondrosarcoma	Male	34	Spanish NoS; Hispanic NoS, LatiNo NoS	White	Primary	489	IMPACT468	0	Stable	NA	0.003	0.9	Head or neck	Skull	17.392	Living	30	Yes	Yes	NA	2	0.126928	FALSE
P-0045043	P-0045043-T01-IM6	CHS	Chondrosarcoma	Female	39	Non-Spanish; Non-Hispanic	White	Primary	239	IMPACT468	0	Stable	NA	0.0023	0.9	Unknown	Chest wall	2.104	Living	60	Yes	Yes	0.283857	2.09836	0.214406	FALSE
P-0007301	P-0007301-T01-IM5	DDCHS	Dedifferentiated Chondrosacoma	Female	59	Non-Spanish; Non-Hispanic	Black or African American	Metastasis	112	IMPACT410	2.23	Stable	NA	0.3574	2	Trunk	Chest wall	1.775	Deceased	40	Yes	Yes	0.674859	2.11283	0.937213	TRUE
P-0008266	P-0008266-T01-IM5	DDCHS	Dedifferentiated Chondrosacoma	Female	55	South/Central America (except Brazil)	White	Metastasis	448	IMPACT410	0.51	Stable	NA	0.197	1	Extremity	Bone	30.871	Living	65	Yes	Yes	0.719113	1.71473	0.162487	FALSE
P-0011358	P-0011358-T01-IM5	DDCHS	Dedifferentiated Chondrosacoma	Male	64	Non-Spanish; Non-Hispanic	White	Primary	889	IMPACT410	0.17	Stable	NA	0.0943	5.9	Retroperitoneal or intra-abdominal	Bone	1.479	Deceased	40	Yes	Yes	0.320268	1.96279	0.285224	FALSE
P-0015458	P-0015458-T01-IM6	DDCHS	Dedifferentiated Chondrosacoma	Female	42	Non-Spanish; Non-Hispanic	Asian	Metastasis	651	IMPACT468	0	Do Not report	NA	0.0012	0.9	Retroperitoneal or intra-abdominal	Bone	17.951	Living	10	Yes	Yes	0.3	1.92402	0.227095	FALSE
P-0017638	P-0017638-T05-IM6	DDCHS	Dedifferentiated Chondrosacoma	Male	73	Non-Spanish; Non-Hispanic	Other	Metastasis	780	IMPACT468	0	Stable	NA	0.0001	2.6	Thoracic	Rib	24.625	Deceased	10	Yes	No	NA	NA	NA	NA
P-0021850	P-0021850-T01-IM6	DDCHS	Dedifferentiated Chondrosacoma	Female	79	Non-Spanish; Non-Hispanic	White	Metastasis	953	IMPACT468	2.91	Stable	NA	0.7838	6.1	Retroperitoneal or intra-abdominal	Bone	40.504	Deceased	40	Yes	Yes	0.886004	1.68868	0.490293	FALSE
P-0022676	P-0022676-T01-IM6	DDCHS	Dedifferentiated Chondrosacoma	Female	72	Non-Spanish; Non-Hispanic	White	Primary	545	IMPACT468	1.36	Stable	NA	0.4086	6.1	Extremity	Bone	3.814	Deceased	80	Yes	Yes	0.707394	1.53375	0.790148	FALSE
P-0028884	P-0028884-T01-IM6	DDCHS	Dedifferentiated Chondrosacoma	Male	64	Non-Spanish; Non-Hispanic	White	Primary	689	IMPACT468	0.77	Stable	NA	0.6367	1.8	Retroperitoneal or intra-abdominal	Bone	28.274	Living	60	Yes	Yes	0.731126	2.00526	0.391089	FALSE
P-0030574	P-0030574-T01-IM6	DDCHS	Dedifferentiated Chondrosacoma	Female	65	Non-Spanish; Non-Hispanic	White	Metastasis	561	IMPACT468	0	Stable	NA	0.0008	NA	Extremity	Soft tissue	12.526	Deceased	30	Yes	No	NA	NA	NA	NA
P-0030911	P-0030911-T01-IM6	DDCHS	Dedifferentiated Chondrosacoma	Female	51	Non-Spanish; Non-Hispanic	White	Primary	582	IMPACT468	1.39	Stable	NA	0.1484	0.9	Trunk	Chest wall	31.627	Living	80	Yes	Yes	0.614915	1.23023	0.851149	FALSE
P-0032062	P-0032062-T01-IM6	DDCHS	Dedifferentiated Chondrosacoma	Male	56	Non-Spanish; Non-Hispanic	White	Primary	367	IMPACT468	0	Stable	NA	0.0771	2.6	Retroperitoneal or intra-abdominal	Bone (femur)	10.258	Deceased	40	Yes	No	NA	NA	NA	NA
P-0039362	P-0039362-T01-IM6	DDCHS	Dedifferentiated Chondrosacoma	Female	72	Unknown whether Spanish or Not	White	Metastasis	590	IMPACT468	1.69	Stable	NA	0.9307	7.9	Retroperitoneal	Femur	6.97	Deceased	70	No	NA	NA	NA	NA	NA
P-0041093	P-0041093-T01-IM6	DDCHS	Dedifferentiated Chondrosacoma	Female	61	Non-Spanish; Non-Hispanic	White	Primary	664	IMPACT468	0.89	Stable	NA	0.4029	3.5	Extremity	Bone (femur)	20.811	Living	80	Yes	Yes	0.572187	1.46432	0.753402	FALSE
P-0042440	P-0042440-T02-IM6	DDCHS	Dedifferentiated Chondrosacoma	Female	56	Non-Spanish; Non-Hispanic	White	Primary	451	IMPACT468	0	Stable	NA	0.1619	1.8	Unknown	Iliac Bone	16.34	Living	80	Yes	Yes	0.576842	2.22873	0.273113	FALSE
P-0000146	P-0000146-T01-IM3	DDLS	Dedifferentiated Liposarcoma	Male	58	Non-Spanish; Non-Hispanic	White	Metastasis	557	IMPACT341	0	Stable	NA	0.0316	NA	Retroperitoneal or intra-abdominal	Retroperitoneum	16.701	Deceased	90	Yes	Yes	NA	2	0.680437	FALSE
P-0000796	P-0000796-T01-IM3	DDLS	Dedifferentiated Liposarcoma	Male	52	Non-Spanish; Non-Hispanic	White	Primary	635	IMPACT341	0.37	Stable	NA	0.054	NA	Retroperitoneal or intra-abdominal	Retroperitoneum	78.477	Living	50	Yes	No	NA	NA	NA	NA
P-0001056	P-0001056-T01-IM3	DDLS	Dedifferentiated Liposarcoma	Male	87	Non-Spanish; Non-Hispanic	White	Metastasis	595	IMPACT341	0.08	Stable	NA	0.0049	NA	Extremity	Groin	26.992	Deceased	40	Yes	Yes	NA	2	0.162302	FALSE
P-0001596	P-0001596-T01-IM3	DDLS	Dedifferentiated Liposarcoma	Female	45	Non-Spanish; Non-Hispanic	Black or African American	Primary	311	IMPACT341	0.42	Stable	NA	0.2012	3.3	Unknown	Soft tissue	66.707	Deceased	70	Yes	Yes	0.705588	2.56111	0.642904	TRUE
P-0001612	P-0001612-T01-IM3	DDLS	Dedifferentiated Liposarcoma	Male	58	Non-Spanish; Non-Hispanic	White	Primary	799	IMPACT341	1.32	Stable	NA	0.6256	NA	Retroperitoneal	Retroperitoneum	5.195	Deceased	40	Yes	Yes	0.650796	2.60439	0.776474	FALSE
P-0001870	P-0001870-T01-IM3	DDLS	Dedifferentiated Liposarcoma	Male	69	Non-Spanish; Non-Hispanic	White	Metastasis	331	IMPACT341	0	Stable	NA	0.1559	NA	Retroperitoneal	Retroperitoneum	6.97	Deceased	50	Yes	Yes	0.144966	2.99021	0.477589	FALSE
P-0002301	P-0002301-T01-IM3	DDLS	Dedifferentiated Liposarcoma	Female	71	Non-Spanish; Non-Hispanic	White	Metastasis	220	IMPACT341	0.99	Stable	NA	0.2524	NA	Retroperitoneal	Retroperitoneum	42.279	Deceased	60	Yes	Yes	0.442321	2.88705	0.653907	TRUE
P-0002326	P-0002326-T02-IM5	DDLS	Dedifferentiated Liposarcoma	Male	43	Non-Spanish; Non-Hispanic	White	Primary	741	IMPACT410	0.49	Stable	NA	0.0174	NA	Retroperitoneal	Inguinal canal	28.175	Living	60	Yes	Yes	NA	2	0.135156	FALSE
P-0002393	P-0002393-T01-IM3	DDLS	Dedifferentiated Liposarcoma	Male	80	Non-Spanish; Non-Hispanic	White	Metastasis	810	IMPACT341	0.08	Stable	NA	0.0499	2.2	Retroperitoneal	Retroperitoneum	0	Deceased	40	Yes	Yes	0.314163	2.14205	0.405879	FALSE
P-0002919	P-0002919-T01-IM3	DDLS	Dedifferentiated Liposarcoma	Female	38	Non-Spanish; Non-Hispanic	White	Primary	741	IMPACT341	0.94	Stable	NA	0.5181	NA	Retroperitoneal	Retroperitoneum	69.173	Deceased	90	Yes	Yes	0.709916	3.56828	0.516015	TRUE
P-0003144	P-0003144-T01-IM5	DDLS	Dedifferentiated Liposarcoma	Female	70	Non-Spanish; Non-Hispanic	Black or African American	Metastasis	684	IMPACT410	0.54	Stable	NA	0.0503	2	Extremity	Upper extremity	39.255	Living	90	Yes	Yes	0.494154	2.11941	0.111028	FALSE
P-0003171	P-0003171-T01-IM5	DDLS	Dedifferentiated Liposarcoma	Male	72	Non-Spanish; Non-Hispanic	White	Primary	587	IMPACT410	0.8	Stable	NA	0.2254	1	Unknown	Retroperitoneum	0	Deceased	70	Yes	Yes	0.700953	1.9389	0.345066	FALSE
P-0003228	P-0003228-T01-IM5	DDLS	Dedifferentiated Liposarcoma	Male	56	Non-Spanish; Non-Hispanic	White	Metastasis	434	IMPACT410	0.62	Stable	NA	0.1435	NA	Retroperitoneal	Retroperitoneum	57.468	Deceased	40	Yes	Yes	0.709049	2.04846	0.419521	FALSE
P-0003688	P-0003688-T01-IM5	DDLS	Dedifferentiated Liposarcoma	Male	53	Non-Spanish; Non-Hispanic	White	Metastasis	671	IMPACT410	0.34	Stable	NA	0.0099	NA	Retroperitoneal	Retroperitoneum	54.937	Deceased	30	Yes	Yes	NA	2	0.578945	FALSE
P-0003874	P-0003874-T01-IM5	DDLS	Dedifferentiated Liposarcoma	Male	50	Non-Spanish; Non-Hispanic	White	Primary	855	IMPACT410	0.23	Stable	NA	0.0223	NA	Extremity	Lower extremity	5.096	Deceased	30	Yes	Yes	0.30639	2.01938	0.137871	FALSE
P-0004657	P-0004657-T02-IM5	DDLS	Dedifferentiated Liposarcoma	Male	55	Non-Spanish; Non-Hispanic	White	Metastasis	638	IMPACT410	0.35	Stable	NA	0.0377	1	Retroperitoneal or intra-abdominal	Retroperitoneum	37.94	Deceased	60	Yes	No	NA	NA	NA	NA
P-0004682	P-0004682-T01-IM5	DDLS	Dedifferentiated Liposarcoma	Male	43	Non-Spanish; Non-Hispanic	White	Primary	841	IMPACT410	0.39	Stable	NA	0.16	NA	Retroperitoneal	Adrenal gland	11.573	Deceased	40	Yes	Yes	0.603691	1.90941	0.775662	FALSE
P-0004819	P-0004819-T01-IM5	DDLS	Dedifferentiated Liposarcoma	Male	79	Non-Spanish; Non-Hispanic	White	Primary	836	IMPACT410	0.9	Stable	NA	0.2708	3	Retroperitoneal	Retroperitoneum	3.518	Deceased	70	Yes	Yes	0.837917	1.98351	0.690366	FALSE
P-0005175	P-0005175-T01-IM5	DDLS	Dedifferentiated Liposarcoma	Male	58	Non-Spanish; Non-Hispanic	White	Metastasis	574	IMPACT410	0	Stable	NA	0.15	NA	Thoracic	Retroperitoneum	4.537	Deceased	70	Yes	Yes	0.371227	1.82896	0.442381	FALSE
P-0005323	P-0005323-T01-IM5	DDLS	Dedifferentiated Liposarcoma	Male	69	Non-Spanish; Non-Hispanic	White	Metastasis	952	IMPACT410	1.46	Stable	NA	0.2533	3	Extremity	Groin	56.679	Living	30	Yes	Yes	0.731883	2.07102	0.490033	FALSE
P-0005396	P-0005396-T01-IM5	DDLS	Dedifferentiated Liposarcoma	Male	72	Non-Spanish; Non-Hispanic	White	Primary	377	IMPACT410	0.18	Stable	NA	0.2288	NA	Extremity	Soft tissue	0.592	Deceased	60	Yes	No	NA	NA	NA	NA
P-0005478	P-0005478-T01-IM5	DDLS	Dedifferentiated Liposarcoma	Female	64	Non-Spanish; Non-Hispanic	White	Primary	611	IMPACT410	0	Stable	NA	0.0115	NA	Retroperitoneal	Retroperitoneum	64.175	Living	60	Yes	Yes	NA	2	0.0435588	FALSE
P-0006258	P-0006258-T01-IM5	DDLS	Dedifferentiated Liposarcoma	Male	72	Non-Spanish; Non-Hispanic	White	Metastasis	758	IMPACT410	0.75	Stable	NA	0.3588	NA	Retroperitoneal or intra-abdominal	Retroperitoneum	41.556	Deceased	80	Yes	Yes	0.85965	1.97317	0.356267	FALSE
P-0006284	P-0006284-T01-IM5	DDLS	Dedifferentiated Liposarcoma	Male	70	Non-Spanish; Non-Hispanic	White	Metastasis	244	IMPACT410	0	Stable	NA	0.1859	NA	Retroperitoneal	Soft tissue	62.433	Deceased	30	Yes	Yes	0.250571	3.61561	0.658336	FALSE
P-0006373	P-0006373-T01-IM5	DDLS	Dedifferentiated Liposarcoma	Male	53	Non-Spanish; Non-Hispanic	White	Primary	106	IMPACT410	3.55	Indeterminate	NA	0.0444	NA	Retroperitoneal	Ascending colon	0.789	Deceased	30	Yes	Yes	0.300161	3.07291	0.308242	FALSE
P-0006577	P-0006577-T01-IM5	DDLS	Dedifferentiated Liposarcoma	Female	50	Unknown whether Spanish or Not	White	Metastasis	1031	IMPACT410	0.68	Stable	NA	0.2391	3	Retroperitoneal	Muscle	41.359	Deceased	70	Yes	Yes	0.939585	2.21952	0.096208	FALSE
P-0006594	P-0006594-T01-IM5	DDLS	Dedifferentiated Liposarcoma	Female	50	Non-Spanish; Non-Hispanic	White	Primary	778	IMPACT410	0	Stable	NA	0.1251	3	Retroperitoneal	Retroperitoneum	5.096	Deceased	80	Yes	Yes	NA	2	0.0941835	FALSE
P-0006605	P-0006605-T01-IM5	DDLS	Dedifferentiated Liposarcoma	Male	68	Non-Spanish; Non-Hispanic	White	Metastasis	913	IMPACT410	0.21	Stable	NA	0.0211	NA	Retroperitoneal	Testis	20.91	Deceased	20	Yes	No	NA	NA	NA	NA
P-0006799	P-0006799-T01-IM5	DDLS	Dedifferentiated Liposarcoma	Female	79	Non-Spanish; Non-Hispanic	White	Primary	772	IMPACT410	0.47	Stable	NA	0.1838	2	Retroperitoneal or intra-abdominal	Retroperitoneum	59.244	Deceased	80	Yes	Yes	0.374196	2.85736	0.478433	FALSE
P-0006982	P-0006982-T01-IM5	DDLS	Dedifferentiated Liposarcoma	Male	69	Non-Spanish; Non-Hispanic	White	Metastasis	628	IMPACT410	0.18	Stable	NA	0.0145	2	Retroperitoneal	Abdomen	1.085	Deceased	30	Yes	No	NA	NA	NA	NA
P-0007111	P-0007111-T01-IM5	DDLS	Dedifferentiated Liposarcoma	Female	69	Non-Spanish; Non-Hispanic	White	Primary	880	IMPACT410	0.91	Stable	NA	0.3736	1	Extremity	Thigh	9.041	Deceased	50	Yes	Yes	0.59222	1.97667	0.469349	FALSE
P-0007536	P-0007536-T01-IM5	DDLS	Dedifferentiated Liposarcoma	Female	68	Non-Spanish; Non-Hispanic	White	Metastasis	770	IMPACT410	0.73	Stable	NA	0.2319	1	Retroperitoneal or intra-abdominal	Abdomen	56.581	Deceased	60	Yes	Yes	0.486244	3.05101	0.869691	FALSE
P-0007735	P-0007735-T01-IM5	DDLS	Dedifferentiated Liposarcoma	Male	79	Non-Spanish; Non-Hispanic	Black or African American	Metastasis	956	IMPACT410	3.87	Indeterminate	NA	0.5876	1	Extremity	Leg	62.827	Living	NA	Yes	Yes	0.747886	2.37643	0.969474	FALSE
P-0008708	P-0008708-T01-IM5	DDLS	Dedifferentiated Liposarcoma	Male	69	Non-Spanish; Non-Hispanic	White	Metastasis	181	IMPACT410	0.53	Stable	NA	0.0712	NA	Retroperitoneal	Soft tissue	23.31	Deceased	50	Yes	Yes	0.3	1.64937	0.536064	FALSE
P-0008866	P-0008866-T01-IM5	DDLS	Dedifferentiated Liposarcoma	Male	71	Non-Spanish; Non-Hispanic	Asian	Metastasis	740	IMPACT410	0	Stable	NA	0.0038	NA	Retroperitoneal	Retroperitoneum	45.14	Living	80	Yes	Yes	0.215703	2.48428	0.168067	FALSE
P-0009147	P-0009147-T01-IM5	DDLS	Dedifferentiated Liposarcoma	Female	59	Non-Spanish; Non-Hispanic	White	Metastasis	428	IMPACT410	3.82	Indeterminate	NA	0.4658	3	Retroperitoneal	Kidney	NA	Living	40	Yes	Yes	0.602762	3.24675	0.895096	TRUE
P-0009246	P-0009246-T01-IM5	DDLS	Dedifferentiated Liposarcoma	Female	66	Non-Spanish; Non-Hispanic	White	Metastasis	821	IMPACT410	0.26	Stable	NA	0.0232	1	Retroperitoneal or intra-abdominal	Abdomen	17.819	Deceased	80	Yes	Yes	0.3	2.18142	0.0919089	FALSE
P-0009471	P-0009471-T01-IM5	DDLS	Dedifferentiated Liposarcoma	Female	56	Non-Spanish; Non-Hispanic	Asian	Primary	676	IMPACT410	0.44	Stable	NA	0.2029	NA	Retroperitoneal	Retroperitoneum	NA	Living	50	Yes	Yes	0.623519	4.10211	0.787379	TRUE
P-0009653	P-0009653-T01-IM5	DDLS	Dedifferentiated Liposarcoma	Male	60	Non-Spanish; Non-Hispanic	White	Metastasis	1120	IMPACT410	0.34	Stable	NA	0.0018	NA	Thoracic	Soft tissue	57.436	Living	70	Yes	Yes	0.338938	2.295	0.165296	FALSE
P-0009968	P-0009968-T01-IM5	DDLS	Dedifferentiated Liposarcoma	Male	71	Non-Spanish; Non-Hispanic	White	Primary	786	IMPACT410	0.35	Stable	NA	0.1272	1	Retroperitoneal	Retroperitoneum	4.734	Deceased	70	Yes	No	NA	NA	NA	NA
P-0009987	P-0009987-T01-IM5	DDLS	Dedifferentiated Liposarcoma	Female	89	Non-Spanish; Non-Hispanic	White	Primary	1292	IMPACT410	2.72	Stable	NA	0.3216	1	Retroperitoneal	Peritoneum	8.482	Deceased	80	Yes	Yes	0.768986	3.42176	0.548198	TRUE
P-0010314	P-0010314-T01-IM5	DDLS	Dedifferentiated Liposarcoma	Female	64	Non-Spanish; Non-Hispanic	White	Primary	859	IMPACT410	0.08	Stable	NA	0.0242	1	Retroperitoneal	Retroperitoneum	9.83	Deceased	50	Yes	Yes	NA	2	0.200995	FALSE
P-0010468	P-0010468-T04-IM6	DDLS	Dedifferentiated Liposarcoma	Male	75	Non-Spanish; Non-Hispanic	Asian	Primary	500	IMPACT468	0.64	Do Not report	NA	0.014	NA	Extremity	Soft tissue	23.901	Deceased	80	Yes	Yes	0.285819	2.2379	0.262375	FALSE
P-0010589	P-0010589-T01-IM5	DDLS	Dedifferentiated Liposarcoma	Female	72	Non-Spanish; Non-Hispanic	White	Metastasis	846	IMPACT410	0.23	Stable	NA	0.0024	1	Thoracic	Soft tissue	42.937	Living	60	Yes	Yes	NA	2	0.0484364	FALSE
P-0011094	P-0011094-T01-IM5	DDLS	Dedifferentiated Liposarcoma	Female	42	Non-Spanish; Non-Hispanic	White	Primary	1238	IMPACT410	0	Stable	NA	0.011	NA	Extremity	Soft tissue	6.181	Deceased	50	Yes	Yes	0.313952	1.98294	0.140976	FALSE
P-0011123	P-0011123-T01-IM5	DDLS	Dedifferentiated Liposarcoma	Male	46	Non-Spanish; Non-Hispanic	White	Metastasis	753	IMPACT410	0	Stable	NA	0.0046	NA	Retroperitoneal or intra-abdominal	Muscle	51.781	Living	20	Yes	Yes	NA	2	0.0843559	FALSE
P-0013205	P-0013205-T01-IM5	DDLS	Dedifferentiated Liposarcoma	Male	56	Non-Spanish; Non-Hispanic	White	Metastasis	930	IMPACT410	0	Stable	NA	0.0038	NA	Visceral	Testis	11.079	Living	30	Yes	Yes	NA	2	0.0874411	FALSE
P-0013316	P-0013316-T01-IM5	DDLS	Dedifferentiated Liposarcoma	Male	83	Non-Spanish; Non-Hispanic	White	Metastasis	661	IMPACT410	0.16	Stable	NA	0.0417	1	Extremity	Soft tissue	51.452	Living	40	Yes	Yes	0.324949	2.59053	0.258902	FALSE
P-0013365	P-0013365-T01-IM5	DDLS	Dedifferentiated Liposarcoma	Male	54	Non-Spanish; Non-Hispanic	White	Metastasis	1072	IMPACT410	0.07	Stable	NA	0.0071	NA	Thoracic	Mediastinum	7.595	Living	60	Yes	Yes	NA	2	0.0604201	FALSE
P-0013948	P-0013948-T01-IM5	DDLS	Dedifferentiated Liposarcoma	Male	>90	Non-Spanish; Non-Hispanic	Pt refused to answer	Metastasis	789	IMPACT410	1.57	Do Not report	NA	0.4387	2	Visceral	Abdomen	NA	Living	60	Yes	Yes	0.471019	3.78607	0.816843	TRUE
P-0013959	P-0013959-T01-IM5	DDLS	Dedifferentiated Liposarcoma	Male	73	Non-Spanish; Non-Hispanic	White	Primary	727	IMPACT410	0.15	Do Not report	NA	0.0227	NA	Retroperitoneal or intra-abdominal	Descending colon	52.504	Living	50	Yes	Yes	0.472039	2.17034	0.145552	FALSE
P-0014231	P-0014231-T01-IM6	DDLS	Dedifferentiated Liposarcoma	Female	73	Non-Spanish; Non-Hispanic	White	Primary	652	IMPACT468	0	Do Not report	NA	0.0027	NA	Unknown	Retroperitoneum	NA	Living	30	Yes	Yes	NA	2	0.00698686	FALSE
P-0014876	P-0014876-T01-IM6	DDLS	Dedifferentiated Liposarcoma	Female	52	Non-Spanish; Non-Hispanic	Other	Metastasis	896	IMPACT468	0.06	Do Not report	NA	0.0054	NA	Retroperitoneal	Retroperitoneum	51.189	Living	20	Yes	Yes	NA	2	0.0647661	FALSE
P-0015631	P-0015631-T01-IM6	DDLS	Dedifferentiated Liposarcoma	Male	51	Non-Spanish; Non-Hispanic	Asian	Metastasis	212	IMPACT468	0.14	Do Not report	NA	0.3853	0.9	Extremity	Soft tissue	NA	Living	80	Yes	Yes	0.345001	3.17803	0.804553	TRUE
P-0015682	P-0015682-T01-IM6	DDLS	Dedifferentiated Liposarcoma	Female	73	Non-Spanish; Non-Hispanic	White	Primary	548	IMPACT468	0	Do Not report	NA	0.1084	0.9	Unknown	Retroperitoneum	46.455	Living	40	Yes	Yes	NA	2	0.461968	FALSE
P-0016132	P-0016132-T01-IM6	DDLS	Dedifferentiated Liposarcoma	Male	54	Spanish NoS; Hispanic NoS, LatiNo NoS	White	Primary	879	IMPACT468	0.18	Do Not report	NA	0.2586	1.8	Retroperitoneal	Retroperitoneum	1.545	Deceased	70	Yes	Yes	0.487939	2.03178	0.431481	FALSE
P-0016178	P-0016178-T02-IM6	DDLS	Dedifferentiated Liposarcoma	Male	81	Unknown whether Spanish or Not	White	Metastasis	765	IMPACT468	0.57	Stable	NA	0.1688	1.8	Retroperitoneal	Retroperitoneum	49.545	Living	60	Yes	Yes	0.864653	2.10293	0.271753	FALSE
P-0017035	P-0017035-T01-IM6	DDLS	Dedifferentiated Liposarcoma	Male	40	Non-Spanish; Non-Hispanic	White	Metastasis	1097	IMPACT468	0.28	Do Not report	NA	0.0008	NA	Retroperitoneal	Retroperitoneum	2.795	Living	50	Yes	Yes	0.275832	1.63648	0.408608	FALSE
P-0017423	P-0017423-T01-IM6	DDLS	Dedifferentiated Liposarcoma	Male	50	Non-Spanish; Non-Hispanic	Asian	Metastasis	709	IMPACT468	0.37	Do Not report	NA	0.052	NA	Retroperitoneal	Retroperitoneum	31.331	Living	50	Yes	Yes	0.254798	2.15863	0.261624	FALSE
P-0017718	P-0017718-T01-IM6	DDLS	Dedifferentiated Liposarcoma	Male	54	Non-Spanish; Non-Hispanic	White	Primary	705	IMPACT468	0.15	Do Not report	NA	0.1019	1.8	Retroperitoneal	Retroperitoneum	47.671	Living	50	Yes	Yes	0.534808	2.22157	0.276084	FALSE
P-0018754	P-0018754-T01-IM6	DDLS	Dedifferentiated Liposarcoma	Male	57	Non-Spanish; Non-Hispanic	White	Primary	818	IMPACT468	0.07	Do Not report	NA	0.0471	NA	Retroperitoneal	Retroperitoneum	30.97	Deceased	40	Yes	Yes	NA	2	0.353729	FALSE
P-0018868	P-0018868-T01-IM6	DDLS	Dedifferentiated Liposarcoma	Female	67	Non-Spanish; Non-Hispanic	White	Primary	658	IMPACT468	0.39	Stable	NA	0.4464	1.8	Retroperitoneal	Retroperitoneum	45.929	Living	90	Yes	Yes	0.632326	4.38235	0.782656	TRUE
P-0019498	P-0019498-T01-IM6	DDLS	Dedifferentiated Liposarcoma	Male	57	South/Central America (except Brazil)	Black or African American	Metastasis	633	IMPACT468	0.22	Stable	NA	0.1626	NA	Visceral	Testis	8.679	Deceased	70	Yes	Yes	0.933183	2.06378	0.238911	FALSE
P-0019508	P-0019508-T01-IM6	DDLS	Dedifferentiated Liposarcoma	Female	62	Non-Spanish; Non-Hispanic	White	Primary	629	IMPACT468	0.37	Stable	NA	0.3798	1.8	Retroperitoneal	Retroperitoneum	NA	Living	70	Yes	Yes	0.670889	2.42424	0.312425	FALSE
P-0019922	P-0019922-T01-IM6	DDLS	Dedifferentiated Liposarcoma	Male	68	Unknown whether Spanish or Not	White	Primary	514	IMPACT468	0	Stable	NA	0.0045	NA	Visceral	Mesentery	44.285	Living	60	Yes	Yes	NA	2	0.0798905	FALSE
P-0020491	P-0020491-T01-IM6	DDLS	Dedifferentiated Liposarcoma	Male	40	Non-Spanish; Non-Hispanic	Asian	Metastasis	785	IMPACT468	0.23	Stable	NA	0.1644	1.8	Thoracic	Abdomen	5.753	Deceased	40	Yes	Yes	0.329592	2.8036	0.418453	FALSE
P-0020909	P-0020909-T01-IM6	DDLS	Dedifferentiated Liposarcoma	Female	64	Non-Spanish; Non-Hispanic	White	Primary	716	IMPACT468	0.66	Stable	NA	0.2486	0.9	Thoracic	Retroperitoneum	23.901	Deceased	60	Yes	Yes	0.543154	2.20995	0.47107	FALSE
P-0021032	P-0021032-T01-IM6	DDLS	Dedifferentiated Liposarcoma	Female	69	Non-Spanish; Non-Hispanic	White	Metastasis	768	IMPACT468	0.76	Stable	NA	0.2016	0.9	Retroperitoneal	Retroperitoneum	14.433	Deceased	50	Yes	Yes	0.684737	2.28341	0.257225	FALSE
P-0021313	P-0021313-T01-IM6	DDLS	Dedifferentiated Liposarcoma	Male	53	Non-Spanish; Non-Hispanic	White	Primary	576	IMPACT468	0	Stable	NA	0.0232	NA	Retroperitoneal or intra-abdominal	Retroperitoneum	43.2	Living	50	Yes	Yes	NA	2	0.112473	FALSE
P-0021618	P-0021618-T01-IM6	DDLS	Dedifferentiated Liposarcoma	Male	75	Non-Spanish; Non-Hispanic	White	Primary	580	IMPACT468	0.16	Stable	NA	0.1785	0.9	Retroperitoneal	Retroperitoneum	42.542	Living	20	Yes	Yes	0.483293	2.42171	0.276592	FALSE
P-0021640	P-0021640-T01-IM6	DDLS	Dedifferentiated Liposarcoma	Male	61	Non-Spanish; Non-Hispanic	White	Metastasis	252	IMPACT468	0.09	Stable	NA	0.0101	NA	Retroperitoneal	Retroperitoneum	6.016	Deceased	40	Yes	Yes	NA	2	0.37976	FALSE
P-0021838	P-0021838-T01-IM6	DDLS	Dedifferentiated Liposarcoma	Male	70	Non-Spanish; Non-Hispanic	White	Primary	576	IMPACT468	0	Stable	NA	0.0117	NA	Retroperitoneal	Retroperitoneum	36.197	Deceased	60	Yes	Yes	NA	2	0.110781	FALSE
P-0022148	P-0022148-T01-IM6	DDLS	Dedifferentiated Liposarcoma	Male	67	Non-Spanish; Non-Hispanic	White	Primary	545	IMPACT468	0.29	Stable	NA	0.1523	1.8	Retroperitoneal or intra-abdominal	Retroperitoneum	7.726	Deceased	90	Yes	Yes	0.642843	2.12946	0.261636	FALSE
P-0022486	P-0022486-T01-IM6	DDLS	Dedifferentiated Liposarcoma	Male	58	Spanish NoS; Hispanic NoS, LatiNo NoS	Pt refused to answer	Primary	682	IMPACT468	0	Stable	NA	0.0126	NA	Retroperitoneal	Retroperitoneum	3.288	Deceased	20	Yes	Yes	NA	2	0.145286	FALSE
P-0022591	P-0022591-T01-IM6	DDLS	Dedifferentiated Liposarcoma	Male	53	Non-Spanish; Non-Hispanic	Black or African American	Primary	573	IMPACT468	0.09	Stable	NA	0.1032	2.6	Retroperitoneal	Retroperitoneum	35.441	Living	70	Yes	Yes	0.699839	2.06578	0.198085	FALSE
P-0022861	P-0022861-T02-IM6	DDLS	Dedifferentiated Liposarcoma	Male	77	Non-Spanish; Non-Hispanic	White	Primary	542	IMPACT468	0.82	Stable	NA	0.406	0.9	Retroperitoneal or intra-abdominal	Buttock	24.526	Living	80	Yes	Yes	0.63043	4.23988	0.688398	TRUE
P-0022968	P-0022968-T01-IM6	DDLS	Dedifferentiated Liposarcoma	Female	68	Non-Spanish; Non-Hispanic	Pt refused to answer	Primary	631	IMPACT468	0	Stable	NA	0.0135	0.9	Retroperitoneal or intra-abdominal	Peritoneum	40.668	Living	40	Yes	Yes	NA	2	0.0923215	FALSE
P-0023059	P-0023059-T01-IM6	DDLS	Dedifferentiated Liposarcoma	Male	66	Non-Spanish; Non-Hispanic	White	Primary	658	IMPACT468	0.64	Stable	NA	0.2642	2.6	Extremity	Soft tissue	40.175	Living	60	Yes	Yes	0.31047	2.80561	0.748726	FALSE
P-0024168	P-0024168-T01-IM6	DDLS	Dedifferentiated Liposarcoma	Male	64	Non-Spanish; Non-Hispanic	White	Primary	902	IMPACT468	0.18	Stable	NA	0.0412	NA	Retroperitoneal	Soft tissue	30.937	Living	20	Yes	Yes	NA	2	0.326587	FALSE
P-0024246	P-0024246-T01-IM6	DDLS	Dedifferentiated Liposarcoma	Male	55	Non-Spanish; Non-Hispanic	White	Metastasis	576	IMPACT468	0	Stable	NA	0.0221	0.9	Retroperitoneal	Retroperitoneum	22.093	Deceased	10	Yes	Yes	0.3	1.65338	0.278192	FALSE
P-0025900	P-0025900-T01-IM6	DDLS	Dedifferentiated Liposarcoma	Male	63	Non-Spanish; Non-Hispanic	White	Primary	580	IMPACT468	0.19	Stable	NA	0.0345	NA	Retroperitoneal	Retroperitoneum	32.811	Living	40	Yes	No	NA	NA	NA	NA
P-0026061	P-0026061-T01-IM6	DDLS	Dedifferentiated Liposarcoma	Female	76	Non-Spanish; Non-Hispanic	White	Primary	484	IMPACT468	0.12	Stable	NA	0.0156	6.1	Retroperitoneal	Retroperitoneum	13.479	Deceased	40	Yes	No	NA	NA	NA	NA
P-0026209	P-0026209-T01-IM6	DDLS	Dedifferentiated Liposarcoma	Male	78	Non-Spanish; Non-Hispanic	White	Metastasis	523	IMPACT468	0.71	Stable	NA	0.1311	4.4	Thoracic	Soft tissue	1.447	Deceased	40	Yes	Yes	0.41982	2.35128	0.748068	TRUE
P-0026368	P-0026368-T01-IM6	DDLS	Dedifferentiated Liposarcoma	Male	55	Non-Spanish; Non-Hispanic	White	Metastasis	695	IMPACT468	0	Stable	NA	0.0016	1.8	Retroperitoneal or intra-abdominal	Soft tissue	9.6	Deceased	50	Yes	Yes	NA	2	0.0735985	FALSE
P-0026423	P-0026423-T01-IM6	DDLS	Dedifferentiated Liposarcoma	Female	64	Non-Spanish; Non-Hispanic	White	Primary	1256	IMPACT468	0.34	Stable	NA	0.1751	0.9	Retroperitoneal or intra-abdominal	Muscle	2.433	Deceased	60	Yes	Yes	0.563388	2.23744	0.231871	FALSE
P-0026492	P-0026492-T01-IM6	DDLS	Dedifferentiated Liposarcoma	Female	80	Non-Spanish; Non-Hispanic	White	Metastasis	738	IMPACT468	0.63	Stable	NA	0.2809	0.9	Trunk	Soft tissue	24.23	Deceased	60	Yes	Yes	0.442218	3.17142	0.87791	TRUE
P-0026859	P-0026859-T01-IM6	DDLS	Dedifferentiated Liposarcoma	Male	46	Non-Spanish; Non-Hispanic	White	Primary	527	IMPACT468	0.08	Stable	NA	0.0901	NA	Retroperitoneal	Retroperitoneum	30.641	Living	30	Yes	Yes	0.77	2.3328	0.210977	FALSE
P-0026862	P-0026862-T01-IM6	DDLS	Dedifferentiated Liposarcoma	Male	41	Non-Spanish; Non-Hispanic	White	Primary	850	IMPACT468	0.13	Stable	NA	0.0076	0.9	Trunk	Bowel	32.91	Deceased	50	Yes	Yes	NA	2	0.110788	FALSE
P-0026913	P-0026913-T01-IM6	DDLS	Dedifferentiated Liposarcoma	Male	71	Non-Spanish; Non-Hispanic	White	Primary	750	IMPACT468	0.27	Stable	NA	0.2845	NA	Retroperitoneal or intra-abdominal	Soft tissue	34.718	Living	90	Yes	Yes	0.699146	1.9632	0.388581	FALSE
P-0027663	P-0027663-T01-IM6	DDLS	Dedifferentiated Liposarcoma	Male	76	Non-Spanish; Non-Hispanic	White	Primary	627	IMPACT468	2.35	Stable	NA	0.6156	1.8	Retroperitoneal or intra-abdominal	Retroperitoneum	27.255	Living	70	Yes	No	NA	NA	NA	NA
P-0027938	P-0027938-T01-IM6	DDLS	Dedifferentiated Liposarcoma	Female	55	Non-Spanish; Non-Hispanic	White	Primary	750	IMPACT468	0.29	Stable	NA	0.0095	1.8	Extremity	Retroperitoneum	16.8	Deceased	50	Yes	Yes	NA	2	0.209222	FALSE
P-0028063	P-0028063-T01-IM6	DDLS	Dedifferentiated Liposarcoma	Female	58	Non-Spanish; Non-Hispanic	White	Primary	703	IMPACT468	0	Stable	NA	0.0209	NA	Retroperitoneal	Retroperitoneum	34.619	Living	10	Yes	No	NA	NA	NA	NA
P-0028166	P-0028166-T01-IM6	DDLS	Dedifferentiated Liposarcoma	Male	60	Non-Spanish; Non-Hispanic	White	Primary	577	IMPACT468	0.62	Stable	NA	0.2049	NA	Thoracic	Mediastinum	19.068	Living	40	Yes	Yes	0.554258	2.32762	0.368014	FALSE
P-0028347	P-0028347-T01-IM6	DDLS	Dedifferentiated Liposarcoma	Female	52	Non-Spanish; Non-Hispanic	Black or African American	Metastasis	570	IMPACT468	1.45	Stable	NA	0.3095	3.5	Unknown	Sigmoid colon	NA	Living	50	Yes	Yes	0.658587	3.22785	0.68146	TRUE
P-0028519	P-0028519-T01-IM6	DDLS	Dedifferentiated Liposarcoma	Male	68	Non-Spanish; Non-Hispanic	White	Primary	946	IMPACT468	0.35	Stable	NA	0.3086	1.8	Retroperitoneal	Retroperitoneum	32.745	Living	90	Yes	Yes	0.490023	4.36612	0.891991	TRUE
P-0028595	P-0028595-T02-IM6	DDLS	Dedifferentiated Liposarcoma	Female	63	Non-Spanish; Non-Hispanic	White	Primary	828	IMPACT468	0	Stable	NA	0.0183	NA	Retroperitoneal	Retroperitoneum	33.896	Living	90	Yes	Yes	NA	2	0.0513644	FALSE
P-0028636	P-0028636-T01-IM6	DDLS	Dedifferentiated Liposarcoma	Male	65	Non-Spanish; Non-Hispanic	White	Metastasis	666	IMPACT468	0.17	Stable	NA	0.3082	NA	Retroperitoneal	Soft tissue	30.575	Living	80	Yes	Yes	0.484128	3.17465	0.750451	TRUE
P-0028678	P-0028678-T01-IM6	DDLS	Dedifferentiated Liposarcoma	Male	62	Non-Spanish; Non-Hispanic	Asian	Primary	666	IMPACT468	0.08	Stable	NA	0.016	NA	Extremity	Soft tissue	29.49	Living	30	Yes	Yes	0.64069	2.0979	0.120783	FALSE
P-0028915	P-0028915-T01-IM6	DDLS	Dedifferentiated Liposarcoma	Female	59	Non-Spanish; Non-Hispanic	White	Metastasis	463	IMPACT468	0	Stable	NA	0.2157	1.8	Retroperitoneal or intra-abdominal	Retroperitoneum	33.929	Living	90	Yes	Yes	0.318676	2.40399	0.303127	FALSE
P-0028991	P-0028991-T01-IM6	DDLS	Dedifferentiated Liposarcoma	Male	51	Non-Spanish; Non-Hispanic	White	Primary	831	IMPACT468	0.26	Stable	NA	0.1757	NA	Retroperitoneal	Retroperitoneum	32.482	Living	80	Yes	Yes	0.576191	1.96423	0.333183	FALSE
P-0029373	P-0029373-T01-IM6	DDLS	Dedifferentiated Liposarcoma	Male	62	Non-Spanish; Non-Hispanic	White	Primary	531	IMPACT468	0.08	Stable	NA	0.0086	1.8	Retroperitoneal	Retroperitoneum	27.978	Living	60	Yes	Yes	0.180736	2.58739	0.113209	FALSE
P-0030087	P-0030087-T01-IM6	DDLS	Dedifferentiated Liposarcoma	Female	58	Non-Spanish; Non-Hispanic	White	Primary	400	IMPACT468	0.35	Stable	NA	0.4264	0.9	Retroperitoneal	Retroperitoneum	29.951	Living	50	Yes	Yes	0.393137	2.36513	0.721104	FALSE
P-0030122	P-0030122-T01-IM6	DDLS	Dedifferentiated Liposarcoma	Male	60	Non-Spanish; Non-Hispanic	White	Primary	483	IMPACT468	0.18	Stable	NA	0.0543	0.9	Extremity	Soft tissue	29.425	Living	70	Yes	Yes	0.337174	2.6736	0.155166	FALSE
P-0030137	P-0030137-T02-IM6	DDLS	Dedifferentiated Liposarcoma	Male	74	Non-Spanish; Non-Hispanic	White	Metastasis	624	IMPACT468	0	Stable	NA	0.0065	NA	Extremity	Soft tissue	32.679	Living	30	Yes	Yes	NA	2	0.0931112	FALSE
P-0030245	P-0030245-T01-IM6	DDLS	Dedifferentiated Liposarcoma	Male	90	Non-Spanish; Non-Hispanic	White	Primary	636	IMPACT468	0	Stable	NA	0.2478	1.8	Retroperitoneal or intra-abdominal	Soft tissue	30.542	Deceased	80	Yes	Yes	0.641346	2.22276	0.502067	FALSE
P-0030267	P-0030267-T01-IM6	DDLS	Dedifferentiated Liposarcoma	Male	64	Non-Spanish; Non-Hispanic	White	Primary	360	IMPACT468	0.14	Stable	NA	0.0201	0.9	Retroperitoneal	Retroperitoneum	2.499	Deceased	80	Yes	Yes	0.3	2.46802	0.502635	FALSE
P-0030333	P-0030333-T01-IM6	DDLS	Dedifferentiated Liposarcoma	Male	55	NA	NA	Primary	739	IMPACT468	1.05	Stable	NA	0.2395	0.9	Retroperitoneal	Retroperitoneum	NA	NA	60	Yes	Yes	0.770759	1.98208	0.628538	FALSE
P-0030514	P-0030514-T01-IM6	DDLS	Dedifferentiated Liposarcoma	Male	63	Unknown whether Spanish or Not	White	Metastasis	513	IMPACT468	0	Stable	NA	0.0016	0.9	Visceral	Retroperitoneum	32.022	Living	40	Yes	Yes	0.331842	2.01923	0.175396	FALSE
P-0030720	P-0030720-T01-IM6	DDLS	Dedifferentiated Liposarcoma	Female	62	Non-Spanish; Non-Hispanic	White	Primary	590	IMPACT468	0.23	Stable	NA	0.1333	0.9	Trunk	Retroperitoneum	30.871	Living	60	Yes	Yes	0.719657	2.07366	0.196859	FALSE
P-0030722	P-0030722-T01-IM6	DDLS	Dedifferentiated Liposarcoma	Male	53	Non-Spanish; Non-Hispanic	White	Metastasis	658	IMPACT468	0.23	Stable	NA	0.202	1.8	Unknown	Soft tissue	15.222	Living	60	Yes	Yes	0.727096	2.12901	0.294057	FALSE
P-0030733	P-0030733-T01-IM6	DDLS	Dedifferentiated Liposarcoma	Male	68	Non-Spanish; Non-Hispanic	White	Primary	610	IMPACT468	0	Stable	NA	0.1363	NA	Retroperitoneal	Retroperitoneum	30.247	Living	30	Yes	No	NA	NA	NA	NA
P-0030777	P-0030777-T01-IM6	DDLS	Dedifferentiated Liposarcoma	Female	38	Unknown whether Spanish or Not	Black or African American	Primary	442	IMPACT468	3.32	Indeterminate	NA	0.6391	3.5	Retroperitoneal	Abdomen	NA	Living	90	Yes	Yes	0.808178	2.51742	0.910105	TRUE
P-0030885	P-0030885-T01-IM6	DDLS	Dedifferentiated Liposarcoma	Male	41	Non-Spanish; Non-Hispanic	White	Primary	738	IMPACT468	0.17	Stable	NA	0.1834	NA	Retroperitoneal	Retroperitoneum	31.331	Living	60	Yes	Yes	0.762549	2.50136	0.292611	FALSE
P-0031044	P-0031044-T01-IM6	DDLS	Dedifferentiated Liposarcoma	Female	39	NA	Other	Primary	781	IMPACT468	0	Stable	NA	0.0369	0.9	Visceral	Retroperitoneum	NA	Living	20	Yes	Yes	NA	2	0.0935445	FALSE
P-0031152	P-0031152-T01-IM6	DDLS	Dedifferentiated Liposarcoma	Female	73	Non-Spanish; Non-Hispanic	White	Primary	670	IMPACT468	0.06	Stable	NA	0.009	1.8	Retroperitoneal	Peritoneum	27.682	Living	40	Yes	Yes	0.3	2.37093	0.0727227	FALSE
P-0031396	P-0031396-T01-IM6	DDLS	Dedifferentiated Liposarcoma	Female	71	Non-Spanish; Non-Hispanic	White	Primary	468	IMPACT468	0.07	Stable	NA	0.0401	2.6	Extremity	Pelvis	29.425	Living	20	Yes	No	NA	NA	NA	NA
P-0031452	P-0031452-T01-IM6	DDLS	Dedifferentiated Liposarcoma	Male	50	Non-Spanish; Non-Hispanic	Pt refused to answer	Primary	631	IMPACT468	0.17	Stable	NA	0.0176	0.9	Extremity	Soft tissue	3.945	Living	30	Yes	Yes	0.534039	2.04065	0.131964	FALSE
P-0031514	P-0031514-T01-IM6	DDLS	Dedifferentiated Liposarcoma	Male	62	Non-Spanish; Non-Hispanic	White	Primary	261	IMPACT468	0.08	Stable	NA	0.1315	0.9	Unknown	Retroperitoneum	30.97	Living	40	Yes	Yes	NA	2	0.512245	FALSE
P-0032007	P-0032007-T01-IM6	DDLS	Dedifferentiated Liposarcoma	Male	39	Spanish NoS; Hispanic NoS, LatiNo NoS	White	Metastasis	657	IMPACT468	0.51	Stable	NA	0.3025	0	Thoracic	Unknown	16.011	Deceased	70	Yes	Yes	0.757805	2.16427	0.392985	FALSE
P-0032043	P-0032043-T01-IM6	DDLS	Dedifferentiated Liposarcoma	Male	75	Non-Spanish; Non-Hispanic	Pt refused to answer	Primary	478	IMPACT468	0.13	Stable	NA	0.0345	0.9	Retroperitoneal or intra-abdominal	Muscle	14.334	Deceased	30	Yes	Yes	NA	2	0.45696	FALSE
P-0032096	P-0032096-T01-IM6	DDLS	Dedifferentiated Liposarcoma	Male	51	Non-Spanish; Non-Hispanic	Pt refused to answer	Primary	576	IMPACT468	0.08	Stable	NA	0.0131	NA	Retroperitoneal or intra-abdominal	Soft tissue	28.241	Living	10	Yes	No	NA	NA	NA	NA
P-0032211	P-0032211-T02-IM6	DDLS	Dedifferentiated Liposarcoma	Male	64	Non-Spanish; Non-Hispanic	White	Primary	660	IMPACT468	0.42	Stable	NA	0.1029	0	Retroperitoneal	Abdomen	8.121	Deceased	70	Yes	Yes	0.426636	3.39809	0.33551	FALSE
P-0032459	P-0032459-T01-IM6	DDLS	Dedifferentiated Liposarcoma	Male	58	Non-Spanish; Non-Hispanic	White	Primary	686	IMPACT468	0.51	Stable	NA	0.2464	1.8	Retroperitoneal	Retroperitoneum	27.353	Living	80	Yes	Yes	0.764891	2.1819	0.397835	FALSE
P-0033008	P-0033008-T01-IM6	DDLS	Dedifferentiated Liposarcoma	Male	61	Non-Spanish; Non-Hispanic	White	Primary	408	IMPACT468	0	Stable	NA	0.2142	0.9	Retroperitoneal	Soft tissue	29.162	Living	70	Yes	No	NA	NA	NA	NA
P-0033724	P-0033724-T01-IM6	DDLS	Dedifferentiated Liposarcoma	Male	65	Spanish NoS; Hispanic NoS, LatiNo NoS	White	Primary	643	IMPACT468	0.13	Stable	NA	0.0724	3.5	Retroperitoneal	Retroperitoneum	4.241	Deceased	60	Yes	Yes	0.565172	2.59096	0.176113	FALSE
P-0033898	P-0033898-T01-IM6	DDLS	Dedifferentiated Liposarcoma	Male	62	Non-Spanish; Non-Hispanic	White	Primary	474	IMPACT468	0	Stable	NA	0.0107	NA	Retroperitoneal or intra-abdominal	Soft tissue	28.307	Living	70	Yes	No	NA	NA	NA	NA
P-0033953	P-0033953-T01-IM6	DDLS	Dedifferentiated Liposarcoma	Male	39	Non-Spanish; Non-Hispanic	White	Primary	559	IMPACT468	0.24	Stable	NA	0.2011	0.9	Unknown	Soft tissue	25.447	Living	70	Yes	Yes	0.691288	2.19655	0.337029	FALSE
P-0033963	P-0033963-T01-IM6	DDLS	Dedifferentiated Liposarcoma	Male	62	Non-Spanish; Non-Hispanic	White	Metastasis	641	IMPACT468	0.45	Stable	NA	0.3922	2.6	Retroperitoneal	Diaphragm	15.649	Deceased	50	Yes	Yes	0.648439	3.90002	0.708885	TRUE
P-0034080	P-0034080-T02-IM6	DDLS	Dedifferentiated Liposarcoma	Male	70	Non-Spanish; Non-Hispanic	Black or African American	Metastasis	673	IMPACT468	0.11	Stable	NA	0.0021	0.9	Retroperitoneal	Chest wall	27.649	Living	30	Yes	No	NA	NA	NA	NA
P-0034262	P-0034262-T01-IM6	DDLS	Dedifferentiated Liposarcoma	Male	70	Non-Spanish; Non-Hispanic	White	Primary	495	IMPACT468	0	Stable	NA	0.0349	NA	Retroperitoneal	Retroperitoneum	28.077	Living	40	Yes	Yes	0.505812	2.20209	0.107084	FALSE
P-0034379	P-0034379-T01-IM6	DDLS	Dedifferentiated Liposarcoma	Male	82	Non-Spanish; Non-Hispanic	White	Primary	712	IMPACT468	0.06	Stable	NA	0.0118	0	Thoracic	Mediastinum	11.704	Deceased	20	Yes	Yes	NA	2	0.246371	FALSE
P-0034631	P-0034631-T01-IM6	DDLS	Dedifferentiated Liposarcoma	Female	45	Non-Spanish; Non-Hispanic	White	Metastasis	649	IMPACT468	0.11	Stable	NA	0.156	1.8	Retroperitoneal	Retroperitoneum	26.794	Living	50	Yes	Yes	0.264888	3.5535	0.589904	TRUE
P-0034684	P-0034684-T01-IM6	DDLS	Dedifferentiated Liposarcoma	Male	63	Non-Spanish; Non-Hispanic	White	Primary	760	IMPACT468	0.44	Stable	NA	0.2558	1.8	Retroperitoneal	Retroperitoneum	NA	Living	70	Yes	Yes	0.700209	1.96068	0.711331	FALSE
P-0035694	P-0035694-T01-IM6	DDLS	Dedifferentiated Liposarcoma	Male	79	Non-Spanish; Non-Hispanic	White	Primary	454	IMPACT468	1.6	Stable	NA	0.1965	0	Retroperitoneal or intra-abdominal	Retroperitoneum	2.4	Deceased	80	Yes	Yes	0.602414	2.48432	0.329374	FALSE
P-0036132	P-0036132-T01-IM6	DDLS	Dedifferentiated Liposarcoma	Male	62	Non-Spanish; Non-Hispanic	White	Primary	724	IMPACT468	0.86	Stable	NA	0.1063	0.9	Retroperitoneal	Retroperitoneum	2.597	Deceased	70	Yes	Yes	0.918754	2.11595	0.20844	FALSE
P-0036282	P-0036282-T01-IM6	DDLS	Dedifferentiated Liposarcoma	Female	70	Non-Spanish; Non-Hispanic	White	Primary	675	IMPACT468	0.36	Stable	NA	0.2581	2.6	Retroperitoneal	Soft tissue	22.06	Living	60	Yes	Yes	0.525261	3.7653	0.671911	TRUE
P-0036526	P-0036526-T01-IM6	DDLS	Dedifferentiated Liposarcoma	Female	59	NA	Unknown	Primary	654	IMPACT468	0.06	Stable	NA	0.2017	1.8	Unknown	Duodenum	NA	Living	70	Yes	Yes	0.731798	2.25559	0.352419	FALSE
P-0036558	P-0036558-T01-IM6	DDLS	Dedifferentiated Liposarcoma	Female	57	Non-Spanish; Non-Hispanic	Black or African American	Primary	144	IMPACT468	0.07	Stable	NA	0.0776	1.8	Extremity	Abdomen	9.731	Living	70	Yes	Yes	NA	2	0.570287	FALSE
P-0036662	P-0036662-T01-IM6	DDLS	Dedifferentiated Liposarcoma	Female	62	Unknown whether Spanish or Not	White	Primary	595	IMPACT468	0.11	Stable	NA	0.1945	3.5	Retroperitoneal	Retroperitoneum	1.019	Deceased	90	Yes	Yes	0.57732	1.99722	0.360845	FALSE
P-0036698	P-0036698-T01-IM6	DDLS	Dedifferentiated Liposarcoma	Male	75	Unknown whether Spanish or Not	White	Metastasis	540	IMPACT468	0.14	Stable	NA	0.1405	1.8	Thoracic	Mediastinum	1.151	Deceased	80	Yes	Yes	0.680009	1.94012	0.341991	FALSE
P-0037337	P-0037337-T01-IM6	DDLS	Dedifferentiated Liposarcoma	Male	49	Non-Spanish; Non-Hispanic	White	Primary	645	IMPACT468	0.06	Stable	NA	0.0125	0	Retroperitoneal	Retroperitoneum	22.915	Living	80	Yes	Yes	NA	2	0.0786777	FALSE
P-0037728	P-0037728-T01-IM6	DDLS	Dedifferentiated Liposarcoma	Male	68	Non-Spanish; Non-Hispanic	White	Primary	478	IMPACT468	0.53	Stable	NA	0.0116	0	Head or neck	Soft tissue	8.285	Deceased	70	Yes	Yes	NA	2	0.192993	FALSE
P-0038298	P-0038298-T01-IM6	DDLS	Dedifferentiated Liposarcoma	Male	34	Non-Spanish; Non-Hispanic	White	Primary	582	IMPACT468	0.97	Stable	NA	0.3741	0.9	Retroperitoneal	Retroperitoneum	22.488	Living	80	Yes	Yes	0.899142	2.47991	0.476442	FALSE
P-0038773	P-0038773-T01-IM6	DDLS	Dedifferentiated Liposarcoma	Female	75	Non-Spanish; Non-Hispanic	White	Metastasis	539	IMPACT468	0	Stable	NA	0.0225	0.9	Retroperitoneal	Ileum	23.31	Living	80	Yes	Yes	0.709546	2.19164	0.0513869	FALSE
P-0039139	P-0039139-T01-IM6	DDLS	Dedifferentiated Liposarcoma	Male	70	Non-Spanish; Non-Hispanic	White	Primary	452	IMPACT468	0.07	Stable	NA	0.0112	0.9	Unknown	Retroperitoneum	20.153	Living	70	Yes	Yes	NA	2	0.173397	FALSE
P-0039480	P-0039480-T01-IM6	DDLS	Dedifferentiated Liposarcoma	Male	67	Non-Spanish; Non-Hispanic	White	Primary	674	IMPACT468	0.23	Stable	NA	0.0068	0	Unknown	Kidney	22.652	Living	80	Yes	Yes	NA	2	0.0916422	FALSE
P-0040091	P-0040091-T01-IM6	DDLS	Dedifferentiated Liposarcoma	Male	62	Non-Spanish; Non-Hispanic	Asian	Metastasis	824	IMPACT468	0.05	Stable	NA	0.0214	0	Retroperitoneal	Pelvis	22.488	Living	30	Yes	Yes	0.963868	2.05875	0.135242	FALSE
P-0040815	P-0040815-T01-IM6	DDLS	Dedifferentiated Liposarcoma	Male	29	Unknown whether Spanish or Not	Asian	Primary	593	IMPACT468	0.22	Stable	NA	0.0054	0	Retroperitoneal	Retroperitoneum	20.252	Living	30	Yes	Yes	0.14755	5.48375	0.10923	FALSE
P-0041422	P-0041422-T01-IM6	DDLS	Dedifferentiated Liposarcoma	Male	63	Non-Spanish; Non-Hispanic	White	Primary	507	IMPACT468	0	Stable	NA	0.0157	0	Retroperitoneal	Retroperitoneum	14.038	Living	30	Yes	Yes	NA	2	0.115918	FALSE
P-0041513	P-0041513-T01-IM6	DDLS	Dedifferentiated Liposarcoma	Male	69	Non-Spanish; Non-Hispanic	Pt refused to answer	Metastasis	641	IMPACT468	0.8	Stable	NA	0.0875	1.8	Retroperitoneal	Retroperitoneum	0.362	Deceased	60	Yes	Yes	0.58635	2.34287	0.262206	FALSE
P-0041627	P-0041627-T01-IM6	DDLS	Dedifferentiated Liposarcoma	Male	63	Non-Spanish; Non-Hispanic	White	Primary	336	IMPACT468	0.68	Stable	NA	0.0568	0.9	Retroperitoneal	Retroperitoneum	21.14	Living	70	Yes	No	NA	NA	NA	NA
P-0042355	P-0042355-T01-IM6	DDLS	Dedifferentiated Liposarcoma	Female	66	Non-Spanish; Non-Hispanic	White	Primary	624	IMPACT468	0.24	Stable	NA	0.021	0.9	Retroperitoneal	Retroperitoneum	20.285	Living	80	Yes	Yes	0.3	2.52172	0.192889	FALSE
P-0042527	P-0042527-T01-IM6	DDLS	Dedifferentiated Liposarcoma	Male	73	Non-Spanish; Non-Hispanic	White	Primary	552	IMPACT468	0	Stable	NA	0.0062	0	Retroperitoneal	Retroperitoneum	20.153	Living	20	No	NA	NA	NA	NA	NA
P-0042879	P-0042879-T01-IM6	DDLS	Dedifferentiated Liposarcoma	Female	85	Non-Spanish; Non-Hispanic	White	Primary	594	IMPACT468	0.61	Stable	NA	0.3332	2.6	Retroperitoneal or intra-abdominal	Retroperitoneum	16.241	Living	80	Yes	Yes	0.882825	2.0262	0.557556	FALSE
P-0043065	P-0043065-T01-IM6	DDLS	Dedifferentiated Liposarcoma	Male	67	Non-Spanish; Non-Hispanic	White	Primary	428	IMPACT468	0.08	Stable	NA	0.0106	0	Retroperitoneal	Soft tissue	19.364	Living	70	Yes	No	NA	NA	NA	NA
P-0043148	P-0043148-T01-IM6	DDLS	Dedifferentiated Liposarcoma	Male	56	Non-Spanish; Non-Hispanic	White	Metastasis	450	IMPACT468	0.3	Stable	NA	0.2116	0.9	Retroperitoneal	Retroperitoneum	19.299	Living	60	Yes	Yes	0.743106	2.17325	0.634952	FALSE
P-0043632	P-0043632-T01-IM6	DDLS	Dedifferentiated Liposarcoma	Male	57	Non-Spanish; Non-Hispanic	White	Primary	517	IMPACT468	0.28	Stable	NA	0.0448	0.9	Retroperitoneal	Retroperitoneum	5.819	Living	60	Yes	Yes	0.52578	2.71972	0.253552	FALSE
P-0043703	P-0043703-T01-IM6	DDLS	Dedifferentiated Liposarcoma	Female	36	Non-Spanish; Non-Hispanic	Asian	Primary	575	IMPACT468	0.13	Stable	NA	0.0151	0	Unknown	Mediastinum	18.214	Living	70	Yes	Yes	0.434278	2.83353	0.094552	FALSE
P-0044140	P-0044140-T01-IM6	DDLS	Dedifferentiated Liposarcoma	Male	53	Non-Spanish; Non-Hispanic	White	Primary	565	IMPACT468	0.27	Stable	NA	0.1531	0.9	Unknown	Soft tissue	7.364	Living	80	Yes	Yes	0.662927	2.0786	0.312871	FALSE
P-0044575	P-0044575-T01-IM6	DDLS	Dedifferentiated Liposarcoma	Female	72	Non-Spanish; Non-Hispanic	White	Primary	613	IMPACT468	0.55	Stable	NA	0.3033	2.6	Unknown	Soft tissue	18.247	Living	90	Yes	Yes	0.665944	3.71337	0.543338	TRUE
P-0044607	P-0044607-T01-IM6	DDLS	Dedifferentiated Liposarcoma	Female	68	Non-Spanish; Non-Hispanic	White	Primary	576	IMPACT468	0.08	Stable	NA	0.0145	0.9	Unknown	Retroperitoneum	1.644	Living	50	Yes	Yes	0.3	3.13862	0.0670435	FALSE
P-0044741	P-0044741-T01-IM6	DDLS	Dedifferentiated Liposarcoma	Female	67	Non-Spanish; Non-Hispanic	White	Primary	518	IMPACT468	0.35	Stable	NA	0.0251	0	Unknown	Soft tissue	16.011	Living	90	Yes	Yes	0.3	2.53361	0.17788	FALSE
P-0044885	P-0044885-T01-IM6	DDLS	Dedifferentiated Liposarcoma	Male	57	Non-Spanish; Non-Hispanic	White	Metastasis	574	IMPACT468	0	Stable	NA	0.0697	2.6	Unknown	Retroperitoneum	6.016	Living	90	Yes	Yes	0.3	2.78273	0.178213	FALSE
P-0044911	P-0044911-T01-IM6	DDLS	Dedifferentiated Liposarcoma	Female	75	Non-Spanish; Non-Hispanic	White	Primary	524	IMPACT468	0.2	Stable	NA	0.093	0.9	Unknown	Abdomen	17.063	Living	80	Yes	Yes	0.582544	2.47453	0.130762	FALSE
P-0045656	P-0045656-T01-IM6	DDLS	Dedifferentiated Liposarcoma	Male	66	Non-Spanish; Non-Hispanic	White	Primary	462	IMPACT468	0.28	Stable	NA	0.0757	0	Unknown	Retroperitoneum	17.49	Living	20	Yes	Yes	0.305283	2.48228	0.195317	FALSE
P-0045729	P-0045729-T01-IM6	DDLS	Dedifferentiated Liposarcoma	Male	68	Spanish NoS; Hispanic NoS, LatiNo NoS	Other	Primary	543	IMPACT468	0.45	Stable	NA	0.4031	1.8	Unknown	Retroperitoneum	17.26	Living	50	Yes	Yes	0.703214	3.64078	0.661513	TRUE
P-0045832	P-0045832-T01-IM6	DDLS	Dedifferentiated Liposarcoma	Male	56	Non-Spanish; Non-Hispanic	Black or African American	Primary	427	IMPACT468	0.24	Stable	NA	0.0049	0	Unknown	Soft tissue	17.26	Living	80	Yes	Yes	0.3	2.47234	0.120347	FALSE
P-0005628	P-0005628-T02-IM5	DES	Desmoid/Aggressive Fibromatosis	Male	12	Non-Spanish; Non-Hispanic	White	Primary	767	IMPACT410	0	Stable	NA	0.0035	NA	Unknown	Soft tissue	63.09	Living	40	Yes	No	NA	NA	NA	NA
P-0013408	P-0013408-T01-IM5	DES	Desmoid/Aggressive Fibromatosis	Female	45	NA	White	Primary	812	IMPACT410	0	Stable	NA	0.0006	3.9	Unknown	Small bowel	53.194	Living	70	Yes	Yes	NA	2	0.158779	FALSE
P-0015280	P-0015280-T01-IM6	DES	Desmoid/Aggressive Fibromatosis	Female	39	Non-Spanish; Non-Hispanic	White	Primary	1181	IMPACT468	0	Do Not report	NA	0.0102	0.9	Unknown	Abdominal wall	39.945	Living	40	Yes	Yes	NA	2	0.0044554	FALSE
P-0020361	P-0020361-T01-IM6	DES	Desmoid/Aggressive Fibromatosis	Male	2	Non-Spanish; Non-Hispanic	Pt refused to answer	Primary	695	IMPACT468	0	Stable	NA	0.0087	0.9	Unknown	Neck	43.036	Living	50	Yes	Yes	NA	2	0.10781	FALSE
P-0024968	P-0024968-T01-IM6	DES	Desmoid/Aggressive Fibromatosis	Female	39	Non-Spanish; Non-Hispanic	Black or African American	Primary	631	IMPACT468	0	Stable	NA	0.0002	0.9	Unknown	Mediastinum	36.46	Living	40	Yes	Yes	NA	2	0.16762	FALSE
P-0027151	P-0027151-T01-IM6	DES	Desmoid/Aggressive Fibromatosis	Male	61	Non-Spanish; Non-Hispanic	White	Primary	691	IMPACT468	0	Stable	NA	0	2.6	Unknown	Small bowel	29.918	Living	50	Yes	No	NA	NA	NA	NA
P-0030201	P-0030201-T01-IM6	DES	Desmoid/Aggressive Fibromatosis	Female	37	NA	Asian	Primary	486	IMPACT468	0.06	Stable	NA	0	0.9	Unknown	Soft tissue	16.636	Living	30	Yes	Yes	NA	2	0.00142225	FALSE
P-0034627	P-0034627-T01-IM6	DES	Desmoid/Aggressive Fibromatosis	Male	70	Non-Spanish; Non-Hispanic	Black or African American	Primary	545	IMPACT468	0	Stable	NA	0.0251	0.9	Unknown	Small bowel	25.578	Living	50	Yes	Yes	0.399368	2.46022	0.0855864	FALSE
P-0035245	P-0035245-T01-IM6	DES	Desmoid/Aggressive Fibromatosis	Male	68	NA	Unknown	Primary	445	IMPACT468	0	Stable	NA	0.0012	0.9	Unknown	Soft tissue	11.408	Living	30	Yes	Yes	NA	2	0.0947581	FALSE
P-0036930	P-0036930-T01-IM6	DES	Desmoid/Aggressive Fibromatosis	Male	47	Non-Spanish; Non-Hispanic	White	Primary	205	IMPACT468	0.06	Stable	NA	0.0001	0	Unknown	Soft tissue	24.723	Living	20	Yes	No	NA	NA	NA	NA
P-0039028	P-0039028-T01-IM6	DES	Desmoid/Aggressive Fibromatosis	Female	36	NA	White	Primary	546	IMPACT468	0	Stable	NA	0.0049	0.9	Unknown	Abdominal wall	22.027	Living	60	Yes	Yes	NA	2	0.02856	FALSE
P-0040216	P-0040216-T02-IM6	DES	Desmoid/Aggressive Fibromatosis	Male	16	NA	White	Primary	620	IMPACT468	0.17	Do Not report	NA	0	0	Unknown	Soft tissue	20.942	Living	90	Yes	Yes	0.433074	2.07088	0.123533	FALSE
P-0041015	P-0041015-T01-IM6	DES	Desmoid/Aggressive Fibromatosis	Female	22	NA	White	Primary	492	IMPACT468	0	Stable	NA	0.141	0	Unknown	Breast	NA	Living	30	Yes	Yes	0.550333	1.98961	0.15635	FALSE
P-0042416	P-0042416-T01-IM6	DES	Desmoid/Aggressive Fibromatosis	Male	32	NA	Other	Primary	354	IMPACT468	0	Stable	NA	0.0017	0.9	Unknown	Retroperitoneum	13.841	Living	20	Yes	Yes	NA	2	0.0735786	FALSE
P-0043273	P-0043273-T01-IM6	DES	Desmoid/Aggressive Fibromatosis	Female	35	NA	White	Primary	813	IMPACT468	0	Stable	NA	0	0.9	Unknown	Abdomen	18.904	Living	50	Yes	Yes	NA	2	0	FALSE
P-0043871	P-0043871-T01-IM6	DES	Desmoid/Aggressive Fibromatosis	Female	35	Non-Spanish; Non-Hispanic	White	Primary	393	IMPACT468	0	Stable	NA	0.0137	0.9	Unknown	Soft tissue	15.912	Living	70	Yes	Yes	NA	2	0.0396626	FALSE
P-0044228	P-0044228-T02-IM6	DES	Desmoid/Aggressive Fibromatosis	Female	19	Spanish NoS; Hispanic NoS, LatiNo NoS	White	Primary	319	IMPACT468	0	Stable	NA	0.0593	0.9	Unknown	Abdomen	11.211	Living	50	Yes	Yes	NA	2	0.366438	FALSE
P-0044263	P-0044263-T01-IM6	DES	Desmoid/Aggressive Fibromatosis	Female	33	NA	White	Primary	605	IMPACT468	0.06	Stable	NA	0.0727	0.9	Unknown	Soft tissue	17.951	Living	80	Yes	Yes	0.841077	2.05032	0.159925	FALSE
P-0044490	P-0044490-T01-IM6	DES	Desmoid/Aggressive Fibromatosis	Female	29	NA	White	Primary	181	IMPACT468	2.39	Stable	NA	0.4969	1.8	Unknown	Soft tissue	16.077	Living	90	Yes	No	NA	NA	NA	NA
P-0000257	P-0000257-T01-IM3	DSRCT	Desmoplastic Small Round Cell Tumor	Male	32	Non-Spanish; Non-Hispanic	White	Metastasis	829	IMPACT341	1.61	Stable	NA	0.3721	3.3	Visceral	Soft tissue	24.131	Deceased	50	Yes	Yes	0.765887	1.84207	0.731679	FALSE
P-0000258	P-0000258-T02-IM5	DSRCT	Desmoplastic Small Round Cell Tumor	Male	23	Non-Spanish; Non-Hispanic	White	Metastasis	745	IMPACT410	0	Stable	NA	0.0932	3.9	Visceral	Soft tissue	27.156	Deceased	90	Yes	Yes	0.854862	2.1014	0.142886	FALSE
P-0000564	P-0000564-T01-IM3	DSRCT	Desmoplastic Small Round Cell Tumor	Male	14	Spanish NoS; Hispanic NoS, LatiNo NoS	White	Metastasis	541	IMPACT341	0.1	Stable	NA	0.0939	NA	Retroperitoneal	Soft tissue	4.701	Deceased	90	Yes	No	NA	NA	NA	NA
P-0000609	P-0000609-T01-IM3	DSRCT	Desmoplastic Small Round Cell Tumor	Male	22	Non-Spanish; Non-Hispanic	White	Metastasis	1040	IMPACT341	0.08	Stable	NA	0.1134	2.2	Retroperitoneal or intra-abdominal	Soft tissue	11.967	Deceased	80	Yes	No	NA	NA	NA	NA
P-0003405	P-0003405-T01-IM5	DSRCT	Desmoplastic Small Round Cell Tumor	Male	22	Non-Spanish; Non-Hispanic	White	Primary	461	IMPACT410	0.41	Stable	NA	0.1821	3	Retroperitoneal	Soft tissue	45.008	Deceased	60	Yes	Yes	0.867669	2.18189	0.288173	FALSE
P-0004071	P-0004071-T01-IM5	DSRCT	Desmoplastic Small Round Cell Tumor	Male	28	Non-Spanish; Non-Hispanic	Asian	Primary	565	IMPACT410	0.09	Stable	NA	0.1769	NA	Retroperitoneal	Abdomen	36.789	Living	60	Yes	Yes	0.571743	1.83533	0.504864	FALSE
P-0004079	P-0004079-T01-IM5	DSRCT	Desmoplastic Small Round Cell Tumor	Male	22	Non-Spanish; Non-Hispanic	Asian	Primary	699	IMPACT410	0.26	Stable	NA	0.1409	3	Retroperitoneal	Soft tissue	16.997	Deceased	20	Yes	Yes	0.775149	2.15299	0.216077	FALSE
P-0004163	P-0004163-T01-IM5	DSRCT	Desmoplastic Small Round Cell Tumor	Male	24	Non-Spanish; Non-Hispanic	White	Primary	527	IMPACT410	0	Stable	NA	0.1411	NA	Retroperitoneal	Soft tissue	44.153	Deceased	70	Yes	Yes	0.906425	2.10398	0.227197	FALSE
P-0004671	P-0004671-T01-IM5	DSRCT	Desmoplastic Small Round Cell Tumor	Male	39	Non-Spanish; Non-Hispanic	White	Primary	520	IMPACT410	0	Stable	NA	0.0716	1	Retroperitoneal	Retroperitoneum	61.282	Living	20	Yes	Yes	0.3	1.59236	0.259114	FALSE
P-0005710	P-0005710-T01-IM5	DSRCT	Desmoplastic Small Round Cell Tumor	Female	21	Non-Spanish; Non-Hispanic	White	Metastasis	759	IMPACT410	0.15	Stable	NA	0.1909	NA	Retroperitoneal	Soft tissue	21.403	Deceased	10	Yes	Yes	0.241434	3.82518	0.628159	TRUE
P-0006092	P-0006092-T01-IM5	DSRCT	Desmoplastic Small Round Cell Tumor	Male	37	Non-Spanish; Non-Hispanic	White	Metastasis	930	IMPACT410	0.73	Stable	NA	0.2459	2	Retroperitoneal	Soft tissue	21.008	Deceased	80	Yes	Yes	0.855312	2.04913	0.55415	FALSE
P-0006274	P-0006274-T01-IM5	DSRCT	Desmoplastic Small Round Cell Tumor	Female	36	Non-Spanish; Non-Hispanic	White	Metastasis	660	IMPACT410	0.52	Stable	NA	0.1266	NA	Retroperitoneal	Soft tissue	11.638	Deceased	50	Yes	Yes	0.263979	1.93743	0.245057	FALSE
P-0006506	P-0006506-T01-IM5	DSRCT	Desmoplastic Small Round Cell Tumor	Male	24	Spanish NoS; Hispanic NoS, LatiNo NoS	Other	Primary	615	IMPACT410	0.08	Stable	NA	0.1924	NA	Retroperitoneal or intra-abdominal	Pelvis	53.753	Deceased	20	Yes	Yes	0.707775	1.96912	0.267294	FALSE
P-0006792	P-0006792-T01-IM5	DSRCT	Desmoplastic Small Round Cell Tumor	Female	14	Non-Spanish; Non-Hispanic	Black or African American	Primary	1251	IMPACT410	1.82	Stable	NA	0.1972	1	Retroperitoneal or intra-abdominal	Pelvis	19.167	Deceased	50	Yes	Yes	0.841752	2.00948	0.29348	FALSE
P-0007117	P-0007117-T01-IM5	DSRCT	Desmoplastic Small Round Cell Tumor	Male	24	Non-Spanish; Non-Hispanic	White	Primary	1216	IMPACT410	0.07	Stable	NA	0.0559	1	Retroperitoneal or intra-abdominal	Abdomen	47.244	Deceased	80	Yes	Yes	0.856641	2.0805	0.0941194	FALSE
P-0007908	P-0007908-T01-IM5	DSRCT	Desmoplastic Small Round Cell Tumor	Male	38	Non-Spanish; Non-Hispanic	White	Primary	1044	IMPACT410	0	Stable	NA	0.0257	NA	Retroperitoneal or intra-abdominal	Small intestine	23.934	Deceased	80	Yes	Yes	0.905005	2.06695	0.0970936	FALSE
P-0008265	P-0008265-T01-IM5	DSRCT	Desmoplastic Small Round Cell Tumor	Male	37	Non-Spanish; Non-Hispanic	White	Primary	821	IMPACT410	0	Stable	NA	0.0009	1	Unknown	Parotid Gland	NA	Living	50	Yes	Yes	NA	2	0.0635645	FALSE
P-0008523	P-0008523-T01-IM5	DSRCT	Desmoplastic Small Round Cell Tumor	Male	29	Non-Spanish; Non-Hispanic	White	Metastasis	920	IMPACT410	0	Stable	NA	0.0048	1	Visceral	Liver	24.033	Deceased	60	Yes	Yes	0.181563	2.05253	0.118076	FALSE
P-0009359	P-0009359-T01-IM5	DSRCT	Desmoplastic Small Round Cell Tumor	Male	10	Non-Spanish; Non-Hispanic	White	Primary	848	IMPACT410	0	Stable	NA	0.0318	NA	Head or neck	Brain	52.668	Living	80	Yes	No	NA	NA	NA	NA
P-0009452	P-0009452-T01-IM5	DSRCT	Desmoplastic Small Round Cell Tumor	Male	48	Mexican (includes ChicaNo)	Unknown	Metastasis	717	IMPACT410	0	Stable	NA	0.5818	NA	Unknown	Abdomen	NA	Living	80	Yes	Yes	0.539944	2.77057	0.473187	TRUE
P-0009733	P-0009733-T01-IM5	DSRCT	Desmoplastic Small Round Cell Tumor	Male	31	Non-Spanish; Non-Hispanic	White	Primary	721	IMPACT410	0	Stable	NA	0.1435	NA	Retroperitoneal	Small bowel	26.729	Deceased	60	Yes	Yes	0.491224	2.14122	0.237308	FALSE
P-0012454	P-0012454-T01-IM5	DSRCT	Desmoplastic Small Round Cell Tumor	Male	8	Non-Spanish; Non-Hispanic	White	Primary	885	IMPACT410	0	Stable	NA	0.0035	NA	Visceral	Omentum	53.918	Living	60	Yes	Yes	0.198345	2.24619	0.23281	FALSE
P-0012923	P-0012923-T01-IM5	DSRCT	Desmoplastic Small Round Cell Tumor	Male	18	Non-Spanish; Non-Hispanic	White	Primary	924	IMPACT410	0.07	Stable	NA	0.0499	1	Retroperitoneal	Abdomen	23.277	Deceased	30	Yes	Yes	0.471355	2.00086	0.100693	FALSE
P-0013841	P-0013841-T01-IM5	DSRCT	Desmoplastic Small Round Cell Tumor	Male	13	Non-Spanish; Non-Hispanic	White	Metastasis	653	IMPACT410	0.12	Do Not report	NA	0.1021	NA	Retroperitoneal	Soft tissue	51.814	Living	50	Yes	Yes	0.810918	2.00934	0.177457	FALSE
P-0016417	P-0016417-T01-IM6	DSRCT	Desmoplastic Small Round Cell Tumor	Male	19	Non-Spanish; Non-Hispanic	White	Metastasis	840	IMPACT468	0	Do Not report	NA	0.0439	0.9	Retroperitoneal	Retroperitoneum	48.953	Living	50	Yes	Yes	NA	2	0.29248	TRUE
P-0016515	P-0016515-T02-IM6	DSRCT	Desmoplastic Small Round Cell Tumor	Male	23	Non-Spanish; Non-Hispanic	White	Metastasis	574	IMPACT468	0.7	Do Not report	NA	0.21	1.8	Retroperitoneal	Abdomen	25.71	Deceased	80	Yes	Yes	0.863234	2.26647	0.372997	FALSE
P-0016658	P-0016658-T01-IM6	DSRCT	Desmoplastic Small Round Cell Tumor	Male	26	Non-Spanish; Non-Hispanic	White	Metastasis	947	IMPACT468	0.07	Do Not report	NA	0.0752	0.9	Unknown	Testis	12.658	Deceased	70	Yes	Yes	0.917334	1.93742	0.224989	FALSE
P-0016723	P-0016723-T01-IM6	DSRCT	Desmoplastic Small Round Cell Tumor	Male	22	Non-Spanish; Non-Hispanic	White	Primary	1134	IMPACT468	0.89	Do Not report	NA	0.2303	0	Retroperitoneal	Peritoneum	12.263	Deceased	40	Yes	Yes	0.892929	1.90923	0.340561	FALSE
P-0020416	P-0020416-T01-IM6	DSRCT	Desmoplastic Small Round Cell Tumor	Male	26	Spanish NoS; Hispanic NoS, LatiNo NoS	Native American/American Indian	Primary	338	IMPACT468	0.39	Stable	NA	0.0018	NA	Retroperitoneal	Abdomen	44.219	Living	30	Yes	Yes	0.3	2.41957	0.0628188	FALSE
P-0020783	P-0020783-T01-IM6	DSRCT	Desmoplastic Small Round Cell Tumor	Male	17	Non-Spanish; Non-Hispanic	White	Metastasis	720	IMPACT468	0	Stable	NA	0.0363	NA	Retroperitoneal	Abdomen	17.26	Deceased	80	Yes	Yes	0.830108	1.96724	0.16621	FALSE
P-0021655	P-0021655-T02-IM6	DSRCT	Desmoplastic Small Round Cell Tumor	Male	28	Non-Spanish; Non-Hispanic	White	Primary	654	IMPACT468	0	Stable	NA	0.0089	1.8	Visceral	Soft tissue	7.036	Deceased	70	Yes	Yes	0.778179	2.01238	0.102842	FALSE
P-0021868	P-0021868-T01-IM6	DSRCT	Desmoplastic Small Round Cell Tumor	Male	16	Other Spanish/Hispanic(incl European; excl Dom Rep	White	Primary	513	IMPACT468	0.07	Stable	NA	0.1596	0.9	Visceral	Soft tissue	42.247	Living	30	Yes	Yes	0.59837	2.46944	0.30457	FALSE
P-0022500	P-0022500-T01-IM6	DSRCT	Desmoplastic Small Round Cell Tumor	Male	16	Non-Spanish; Non-Hispanic	White	Metastasis	544	IMPACT468	0	Stable	NA	0.0693	0.9	Retroperitoneal	Soft tissue	19.266	Deceased	40	Yes	Yes	0.531933	2.31557	0.145132	FALSE
P-0024608	P-0024608-T01-IM6	DSRCT	Desmoplastic Small Round Cell Tumor	Male	29	Non-Spanish; Non-Hispanic	Pt refused to answer	Primary	634	IMPACT468	0	Stable	NA	0.2498	1.8	Visceral	Diaphragm	8.285	Deceased	90	Yes	Yes	0.740733	2.13145	0.342816	FALSE
P-0024845	P-0024845-T02-IM6	DSRCT	Desmoplastic Small Round Cell Tumor	Male	42	Non-Spanish; Non-Hispanic	White	Primary	894	IMPACT468	0.06	Stable	NA	0.3033	NA	Retroperitoneal	Soft tissue	38.367	Living	20	Yes	Yes	0.409141	2.034	0.504102	FALSE
P-0027315	P-0027315-T01-IM6	DSRCT	Desmoplastic Small Round Cell Tumor	Male	19	Non-Spanish; Non-Hispanic	White	Primary	950	IMPACT468	0.16	Stable	NA	0.0652	NA	Retroperitoneal	Soft tissue	35.671	Living	80	Yes	Yes	0.948131	1.94145	0.149389	FALSE
P-0028358	P-0028358-T01-IM6	DSRCT	Desmoplastic Small Round Cell Tumor	Male	23	Non-Spanish; Non-Hispanic	Black or African American	Metastasis	592	IMPACT468	0.29	Stable	NA	0.1546	0.9	Retroperitoneal	Soft tissue	26.827	Deceased	60	Yes	Yes	0.798111	2.05527	0.247111	FALSE
P-0029161	P-0029161-T01-IM6	DSRCT	Desmoplastic Small Round Cell Tumor	Male	35	Non-Spanish; Non-Hispanic	White	Metastasis	974	IMPACT468	0.38	Stable	NA	0.2377	3.5	Retroperitoneal	Retroperitoneum	33.797	Living	80	Yes	Yes	0.617388	1.85499	0.736263	FALSE
P-0030397	P-0030397-T02-IM6	DSRCT	Desmoplastic Small Round Cell Tumor	Male	12	Non-Spanish; Non-Hispanic	White	Metastasis	518	IMPACT468	0	Stable	NA	0.2442	NA	Retroperitoneal or intra-abdominal	colon	25.085	Deceased	60	Yes	Yes	0.36484	2.35083	0.368947	FALSE
P-0030650	P-0030650-T02-IM6	DSRCT	Desmoplastic Small Round Cell Tumor	Male	22	Non-Spanish; Non-Hispanic	Asian	Metastasis	549	IMPACT468	0	Stable	NA	0.2048	0.9	Visceral	Unknown	11.737	Deceased	60	Yes	Yes	0.625312	1.96094	0.385641	FALSE
P-0030917	P-0030917-T02-IM6	DSRCT	Desmoplastic Small Round Cell Tumor	Male	22	Spanish NoS; Hispanic NoS, LatiNo NoS	White	Primary	932	IMPACT468	0.1	Stable	NA	0.0987	0.9	Retroperitoneal	Abdomen	0.066	Deceased	40	Yes	Yes	0.889864	2.0709	0.177406	FALSE
P-0032909	P-0032909-T02-IM6	DSRCT	Desmoplastic Small Round Cell Tumor	Male	15	Spanish NoS; Hispanic NoS, LatiNo NoS	Black or African American	Primary	545	IMPACT468	0.1	Stable	NA	0.0353	0	Retroperitoneal	Soft tissue	29.26	Living	30	Yes	Yes	0.667534	3.48262	0.43262	TRUE
P-0033623	P-0033623-T01-IM6	DSRCT	Desmoplastic Small Round Cell Tumor	Male	44	Non-Spanish; Non-Hispanic	Black or African American	Metastasis	681	IMPACT468	0.31	Stable	NA	0.0927	2.6	Unknown	Unknown	25.841	Deceased	50	Yes	Yes	0.880006	1.99989	0.135932	FALSE
P-0033922	P-0033922-T02-IM6	DSRCT	Desmoplastic Small Round Cell Tumor	Male	9	Non-Spanish; Non-Hispanic	White	Metastasis	571	IMPACT468	0.06	Stable	NA	0.1559	0	Unknown	Soft tissue	0.132	Living	80	Yes	Yes	0.707128	2.30737	0.240689	FALSE
P-0036376	P-0036376-T01-IM6	DSRCT	Desmoplastic Small Round Cell Tumor	Male	22	Non-Spanish; Non-Hispanic	White	Primary	238	IMPACT468	1.62	Stable	NA	0.549	0	Retroperitoneal	Soft tissue	3.255	Deceased	80	Yes	Yes	0.651488	2.77	0.821828	TRUE
P-0036604	P-0036604-T02-IM6	DSRCT	Desmoplastic Small Round Cell Tumor	Female	19	Spanish NoS; Hispanic NoS, LatiNo NoS	Black or African American	Metastasis	580	IMPACT468	0.05	Stable	NA	0.1154	0	Visceral	Unknown	23.244	Deceased	90	Yes	Yes	0.886361	1.8864	0.179029	FALSE
P-0037182	P-0037182-T02-IM6	DSRCT	Desmoplastic Small Round Cell Tumor	Male	17	Non-Spanish; Non-Hispanic	Black or African American	Primary	731	IMPACT468	0	Stable	NA	0.0957	0	Retroperitoneal or intra-abdominal	Soft tissue	24.658	Living	60	Yes	Yes	0.85392	2.27589	0.168959	FALSE
P-0038749	P-0038749-T01-IM6	DSRCT	Desmoplastic Small Round Cell Tumor	Male	16	Non-Spanish; Non-Hispanic	White	Primary	603	IMPACT468	0	Stable	NA	0.0005	0	Retroperitoneal or intra-abdominal	Mesentery	0.263	Living	40	Yes	Yes	NA	2	0.138219	FALSE
P-0041551	P-0041551-T01-IM6	DSRCT	Desmoplastic Small Round Cell Tumor	Female	24	Non-Spanish; Non-Hispanic	Black or African American	Primary	451	IMPACT468	0.07	Stable	NA	0.2358	0	Retroperitoneal or intra-abdominal	Soft tissue	18.345	Living	60	Yes	Yes	0.382975	2.95643	0.635105	TRUE
P-0042292	P-0042292-T02-IM6	DSRCT	Desmoplastic Small Round Cell Tumor	Male	14	Non-Spanish; Non-Hispanic	White	Primary	585	IMPACT468	0.18	Stable	NA	0.2365	0	Retroperitoneal	Soft tissue	9.699	Deceased	50	Yes	Yes	0.413323	2.72824	0.334489	FALSE
P-0042571	P-0042571-T02-IM6	DSRCT	Desmoplastic Small Round Cell Tumor	Male	15	Non-Spanish; Non-Hispanic	White	Primary	702	IMPACT468	0	Stable	NA	0.0644	1.8	Unknown	Peritoneum	15.879	Living	80	Yes	Yes	0.641593	2.36345	0.124218	FALSE
P-0044088	P-0044088-T02-IM6	DSRCT	Desmoplastic Small Round Cell Tumor	Male	8	Non-Spanish; Non-Hispanic	White	Metastasis	379	IMPACT468	0	Stable	NA	0.0979	0.9	Unknown	Soft tissue	15.748	Living	80	Yes	Yes	0.661806	2.3107	0.387806	FALSE
P-0044826	P-0044826-T01-IM6	DSRCT	Desmoplastic Small Round Cell Tumor	Male	27	Non-Spanish; Non-Hispanic	White	Metastasis	556	IMPACT468	0.05	Stable	NA	0.0181	0	Unknown	Soft tissue	8.351	Deceased	60	Yes	Yes	0.870884	2.02151	0.112838	FALSE
P-0004143	P-0004143-T01-IM5	EHAE	Epithelioid Hemangioendothelioma	Female	83	Non-Spanish; Non-Hispanic	White	Primary	184	IMPACT410	0.56	Stable	NA	0.0077	1	Thoracic	Lung	15.978	Deceased	10	Yes	No	NA	NA	NA	NA
P-0005105	P-0005105-T01-IM5	EHAE	Epithelioid Hemangioendothelioma	Male	58	Non-Spanish; Non-Hispanic	White	Primary	366	IMPACT410	0.82	Stable	NA	0.111	1	Visceral	Liver	56.975	Living	40	Yes	Yes	0.413652	1.68826	0.511812	FALSE
P-0006356	P-0006356-T01-IM5	EHAE	Epithelioid Hemangioendothelioma	Male	45	Non-Spanish; Non-Hispanic	Pt refused to answer	Primary	1395	IMPACT410	0.37	Stable	NA	0.0027	NA	Visceral	Liver	41.03	Deceased	10	Yes	No	NA	NA	NA	NA
P-0008680	P-0008680-T01-IM5	EHAE	Epithelioid Hemangioendothelioma	Female	54	Non-Spanish; Non-Hispanic	White	Primary	960	IMPACT410	0.27	Stable	NA	0	2	Thoracic	Lung	15.682	Deceased	30	Yes	Yes	NA	2	0.125273	FALSE
P-0015662	P-0015662-T01-IM6	EHAE	Epithelioid Hemangioendothelioma	Female	29	Non-Spanish; Non-Hispanic	White	Primary	333	IMPACT468	0	Do Not report	NA	0.2511	0	Unknown	Liver	0.395	Living	50	Yes	No	NA	NA	NA	NA
P-0018011	P-0018011-T01-IM6	EHAE	Epithelioid Hemangioendothelioma	Male	53	Non-Spanish; Non-Hispanic	White	Primary	980	IMPACT468	0	Do Not report	NA	0.0041	NA	Visceral	Liver	38.564	Living	30	Yes	Yes	NA	2	0.0598613	FALSE
P-0018079	P-0018079-T01-IM6	EHAE	Epithelioid Hemangioendothelioma	Female	53	Non-Spanish; Non-Hispanic	White	Primary	575	IMPACT468	0	Do Not report	NA	0	0.9	Visceral	Liver	40.8	Living	20	Yes	Yes	NA	2	0.0316831	FALSE
P-0025116	P-0025116-T01-IM6	EHAE	Epithelioid Hemangioendothelioma	Male	54	Non-Spanish; Non-Hispanic	White	Primary	554	IMPACT468	0	Stable	NA	0.1241	1.8	Thoracic	Pleura	3.058	Deceased	40	Yes	Yes	0.427725	1.7128	0.4736	FALSE
P-0026154	P-0026154-T01-IM6	EHAE	Epithelioid Hemangioendothelioma	Female	19	Non-Spanish; Non-Hispanic	Asian	Primary	801	IMPACT468	0.07	Stable	NA	0.0102	NA	Thoracic	Mediastinum	35.474	Living	40	Yes	Yes	0.232109	2.18229	0.0554287	FALSE
P-0029927	P-0029927-T01-IM6	EHAE	Epithelioid Hemangioendothelioma	Female	44	Spanish NoS; Hispanic NoS, LatiNo NoS	Other	Metastasis	610	IMPACT468	0	Stable	NA	0	0.9	Extremity	Unknown	8.384	Deceased	20	Yes	Yes	0.243613	2.04101	0.308819	FALSE
P-0032901	P-0032901-T01-IM6	EHAE	Epithelioid Hemangioendothelioma	Female	52	Non-Spanish; Non-Hispanic	White	Primary	512	IMPACT468	0	Do Not report	NA	0.0001	0	Thoracic	Lung	23.803	Living	10	Yes	No	NA	NA	NA	NA
P-0034420	P-0034420-T01-IM6	EHAE	Epithelioid Hemangioendothelioma	Male	55	Non-Spanish; Non-Hispanic	White	Primary	610	IMPACT468	0	Stable	NA	0.0266	0.9	Thoracic	Pleura	14.992	Deceased	20	Yes	Yes	0.334257	2.30515	0.491156	FALSE
P-0036205	P-0036205-T01-IM6	EHAE	Epithelioid Hemangioendothelioma	Female	59	Non-Spanish; Non-Hispanic	White	Primary	499	IMPACT468	0	Stable	NA	0	0	Head or neck	Neck	23.441	Living	50	Yes	No	NA	NA	NA	NA
P-0037234	P-0037234-T01-IM6	EHAE	Epithelioid Hemangioendothelioma	Male	29	Non-Spanish; Non-Hispanic	White	Metastasis	571	IMPACT468	0	Stable	NA	0.0023	0	Visceral	Liver	24.888	Living	10	Yes	No	NA	NA	NA	NA
P-0037776	P-0037776-T01-IM6	EHAE	Epithelioid Hemangioendothelioma	Female	58	Non-Spanish; Non-Hispanic	White	Primary	597	IMPACT468	0	Do Not report	NA	0	0	Extremity	Leg	22.027	Living	20	Yes	No	NA	NA	NA	NA
P-0037878	P-0037878-T01-IM6	EHAE	Epithelioid Hemangioendothelioma	Female	40	South/Central America (except Brazil)	White	Primary	539	IMPACT468	0.18	Stable	NA	0.1839	0	Visceral	Liver	17.162	Deceased	60	Yes	Yes	0.702593	1.92641	0.272454	FALSE
P-0038382	P-0038382-T01-IM6	EHAE	Epithelioid Hemangioendothelioma	Female	39	Non-Spanish; Non-Hispanic	White	Primary	617	IMPACT468	0	Do Not report	NA	0.001	0	Thoracic	Lung	20.121	Living	20	Yes	No	NA	NA	NA	NA
P-0041467	P-0041467-T01-IM6	EHAE	Epithelioid Hemangioendothelioma	Male	54	NA	White	Primary	561	IMPACT468	0	Stable	NA	0	0	Extremity	Soft tissue	NA	Living	20	Yes	No	NA	NA	NA	NA
P-0000379	P-0000379-T02-IM3	EMCHS	Extraskeletal Myxoid Chondrosarcoma	Male	66	Unknown whether Spanish or Not	White	Metastasis	468	IMPACT341	0	Stable	NA	0.0464	1.1	Extremity	Soft tissue	52.11	Living	80	Yes	Yes	0.308903	1.83544	0.236147	FALSE
P-0000718	P-0000718-T01-IM3	EMCHS	Extraskeletal Myxoid Chondrosarcoma	Male	71	Non-Spanish; Non-Hispanic	White	Primary	651	IMPACT341	0	Stable	NA	0.1021	NA	Trunk	Buttock	25.381	Deceased	90	Yes	No	NA	NA	NA	NA
P-0000857	P-0000857-T01-IM3	EMCHS	Extraskeletal Myxoid Chondrosarcoma	Male	58	Non-Spanish; Non-Hispanic	White	Metastasis	579	IMPACT341	1.08	Stable	NA	0.4435	0	Extremity	Bone	23.277	Deceased	NA	Yes	Yes	0.277443	4.55168	0.936644	TRUE
P-0001129	P-0001129-T01-IM3	EMCHS	Extraskeletal Myxoid Chondrosarcoma	Male	79	Non-Spanish; Non-Hispanic	White	Primary	299	IMPACT341	0.17	Stable	NA	0.1576	1.1	Extremity	Upper extremity	18.51	Deceased	75	Yes	No	NA	NA	NA	NA
P-0001482	P-0001482-T01-IM3	EMCHS	Extraskeletal Myxoid Chondrosarcoma	Male	39	Non-Spanish; Non-Hispanic	Black or African American	Primary	472	IMPACT341	1.23	Stable	NA	0.274	1.1	Extremity	Lower extremity	14.564	Deceased	80	Yes	Yes	0.722129	1.8886	0.54837	FALSE
P-0004306	P-0004306-T01-IM5	EMCHS	Extraskeletal Myxoid Chondrosarcoma	Female	64	Non-Spanish; Non-Hispanic	White	Primary	368	IMPACT410	0	Stable	NA	0.2561	1	Extremity	Lower extremity	33.14	Deceased	40	Yes	Yes	NA	2	0.810535	FALSE
P-0005607	P-0005607-T01-IM5	EMCHS	Extraskeletal Myxoid Chondrosarcoma	Male	62	Non-Spanish; Non-Hispanic	White	Metastasis	505	IMPACT410	0.87	Stable	NA	0.0027	1	Extremity	Upper extremity	33.699	Deceased	40	Yes	Yes	0.617959	2.31485	0.0541734	FALSE
P-0006159	P-0006159-T01-IM5	EMCHS	Extraskeletal Myxoid Chondrosarcoma	Male	67	Non-Spanish; Non-Hispanic	White	Primary	516	IMPACT410	0.08	Stable	NA	0.103	NA	Extremity	Perineal mass	62.696	Living	50	Yes	Yes	0.815015	2.21762	0.457886	FALSE
P-0011067	P-0011067-T01-IM5	EMCHS	Extraskeletal Myxoid Chondrosarcoma	Male	45	Non-Spanish; Non-Hispanic	White	Primary	451	IMPACT410	0.34	Stable	NA	0.1341	1	Extremity	Bone	46.323	Living	40	Yes	Yes	0.928643	2.18869	0.215644	FALSE
P-0022485	P-0022485-T01-IM6	EMCHS	Extraskeletal Myxoid Chondrosarcoma	Male	56	Non-Spanish; Non-Hispanic	White	Metastasis	730	IMPACT468	0	Do Not report	NA	0.0269	NA	Extremity	Soft tissue	35.507	Living	10	Yes	No	NA	NA	NA	NA
P-0035763	P-0035763-T01-IM6	EMCHS	Extraskeletal Myxoid Chondrosarcoma	Male	75	Non-Spanish; Non-Hispanic	Pt refused to answer	Primary	586	IMPACT468	0.06	Stable	NA	0.1213	0.9	Trunk	Soft tissue	26.236	Living	80	Yes	No	NA	NA	NA	NA
P-0001083	P-0001083-T01-IM3	EPIS	Epithelioid Sarcoma	Male	16	Non-Spanish; Non-Hispanic	White	Primary	824	IMPACT341	0.09	Stable	NA	0.1197	NA	Extremity	Soft tissue	77.589	Living	90	Yes	Yes	0.3	2.16147	0.429051	FALSE
P-0001345	P-0001345-T01-IM3	EPIS	Epithelioid Sarcoma	Female	57	Non-Spanish; Non-Hispanic	White	Metastasis	566	IMPACT341	0	Stable	NA	0.1207	2.2	Extremity	Soft tissue	3.551	Deceased	20	Yes	Yes	0.299993	1.74436	0.415628	FALSE
P-0004199	P-0004199-T01-IM5	EPIS	Epithelioid Sarcoma	Female	49	Non-Spanish; Non-Hispanic	White	Primary	697	IMPACT410	0.18	Stable	NA	0.0006	NA	Extremity	Groin	2.992	Deceased	60	Yes	No	NA	NA	NA	NA
P-0004604	P-0004604-T01-IM5	EPIS	Epithelioid Sarcoma	Female	54	Non-Spanish; Non-Hispanic	White	Primary	620	IMPACT410	0	Stable	NA	0.0095	NA	Extremity	Groin	11.047	Deceased	50	Yes	Yes	NA	2	0.0191491	FALSE
P-0005812	P-0005812-T01-IM5	EPIS	Epithelioid Sarcoma	Male	24	Non-Spanish; Non-Hispanic	White	Metastasis	649	IMPACT410	0.15	Stable	NA	0.0141	1	Head or neck	Soft tissue	18.608	Deceased	70	Yes	Yes	0.374743	2.7936	0.30714	TRUE
P-0006384	P-0006384-T01-IM5	EPIS	Epithelioid Sarcoma	Male	39	Non-Spanish; Non-Hispanic	Other	Metastasis	113	IMPACT410	4.21	Indeterminate	NA	0.1518	2	Retroperitoneal or intra-abdominal	Soft tissue	18.279	Deceased	30	Yes	Yes	0.3	3.27632	0.218177	FALSE
P-0007605	P-0007605-T01-IM5	EPIS	Epithelioid Sarcoma	Male	61	Non-Spanish; Non-Hispanic	White	Primary	509	IMPACT410	0.85	Stable	NA	0.2208	NA	Extremity	Groin	3.748	Deceased	70	Yes	No	NA	NA	NA	NA
P-0008264	P-0008264-T01-IM5	EPIS	Epithelioid Sarcoma	Female	33	Non-Spanish; Non-Hispanic	Black or African American	Primary	669	IMPACT410	0	Stable	NA	0.0022	1	Unknown	Groin	NA	Living	50	Yes	Yes	NA	2	0.0745413	FALSE
P-0008860	P-0008860-T01-IM5	EPIS	Epithelioid Sarcoma	Female	31	Non-Spanish; Non-Hispanic	White	Primary	814	IMPACT410	0.41	Stable	NA	0.2227	NA	Visceral	Vulva	55.101	Living	90	Yes	Yes	0.856104	1.96877	0.274876	FALSE
P-0010918	P-0010918-T01-IM5	EPIS	Epithelioid Sarcoma	Male	38	Non-Spanish; Non-Hispanic	Black or African American	Primary	554	IMPACT410	0.08	Stable	NA	0.0134	1	Extremity	Soft tissue	48.394	Deceased	40	Yes	No	NA	NA	NA	NA
P-0013008	P-0013008-T01-IM5	EPIS	Epithelioid Sarcoma	Male	36	Spanish NoS; Hispanic NoS, LatiNo NoS	Black or African American	Primary	854	IMPACT410	0	Stable	NA	0.0016	NA	Extremity	Soft tissue	54.674	Living	10	Yes	No	NA	NA	NA	NA
P-0013508	P-0013508-T01-IM5	EPIS	Epithelioid Sarcoma	Male	21	Non-Spanish; Non-Hispanic	White	Primary	1134	IMPACT410	0.48	Stable	NA	0.2452	NA	Extremity	Forearm	0.263	Deceased	30	Yes	Yes	0.578011	1.92896	0.417002	FALSE
P-0016049	P-0016049-T01-IM6	EPIS	Epithelioid Sarcoma	Female	42	Unknown whether Spanish or Not	White	Primary	717	IMPACT468	0	Do Not report	NA	0.0029	NA	Retroperitoneal or intra-abdominal	Pelvis	48.131	Living	30	Yes	Yes	NA	2	0.029273	FALSE
P-0016631	P-0016631-T01-IM6	EPIS	Epithelioid Sarcoma	Female	18	Spanish NoS; Hispanic NoS, LatiNo NoS	White	Metastasis	1006	IMPACT468	0	Do Not report	NA	0.0004	NA	Visceral	Ovary	43.825	Living	70	Yes	Yes	NA	2	0.00528223	FALSE
P-0016709	P-0016709-T01-IM6	EPIS	Epithelioid Sarcoma	Male	21	Non-Spanish; Non-Hispanic	Asian	Primary	554	IMPACT468	0.16	Do Not report	NA	0.1866	0.9	Unknown	Humerus	0	Deceased	60	Yes	Yes	0.732063	2.67575	0.247754	FALSE
P-0017064	P-0017064-T01-IM6	EPIS	Epithelioid Sarcoma	Male	16	Non-Spanish; Non-Hispanic	White	Metastasis	834	IMPACT468	0.34	Do Not report	NA	0.0003	NA	Unknown	Soft tissue	47.211	Living	40	Yes	Yes	NA	2	0.0554612	FALSE
P-0020942	P-0020942-T02-IM6	EPIS	Epithelioid Sarcoma	Male	55	NA	Other	Metastasis	498	IMPACT468	0.39	Stable	NA	0.0152	0.9	Unknown	Arm	0.592	Living	20	Yes	Yes	0.11107	0.155288	0.324703	FALSE
P-0025358	P-0025358-T01-IM6	EPIS	Epithelioid Sarcoma	Female	28	Non-Spanish; Non-Hispanic	Native American/American Indian	Primary	822	IMPACT468	0.06	Stable	NA	0.0015	0.9	Extremity	Soft tissue	5.096	Living	20	Yes	Yes	0.237249	1.69278	0.293825	FALSE
P-0025440	P-0025440-T01-IM6	EPIS	Epithelioid Sarcoma	Male	23	Non-Spanish; Non-Hispanic	Asian	Primary	611	IMPACT468	0	Stable	NA	0.0482	0.9	Extremity	Arm	31.068	Living	30	Yes	Yes	0.428557	2.883	0.387718	TRUE
P-0026284	P-0026284-T01-IM6	EPIS	Epithelioid Sarcoma	Female	62	Non-Spanish; Non-Hispanic	White	Metastasis	440	IMPACT468	0	Stable	NA	0.012	0.9	Extremity	Skin	17.425	Living	30	Yes	Yes	0.366068	1.45339	0.289263	FALSE
P-0026646	P-0026646-T02-IM6	EPIS	Epithelioid Sarcoma	Female	59	Non-Spanish; Non-Hispanic	White	Primary	697	IMPACT468	0.39	Stable	NA	0.1912	1.8	Head or neck	Scalp	33.567	Living	50	Yes	Yes	0.83896	2.06661	0.211324	FALSE
P-0028895	P-0028895-T01-IM6	EPIS	Epithelioid Sarcoma	Male	32	Non-Spanish; Non-Hispanic	White	Primary	532	IMPACT468	0	Stable	NA	0.0044	0.9	Visceral	Penis	19.331	Living	90	Yes	Yes	NA	2	0.0624718	FALSE
P-0028950	P-0028950-T01-IM6	EPIS	Epithelioid Sarcoma	Female	41	Non-Spanish; Non-Hispanic	White	Primary	828	IMPACT468	0	Stable	NA	0.0583	0.9	Thoracic	Soft tissue	7.43	Deceased	50	Yes	Yes	0.482368	2.01688	0.0713702	FALSE
P-0029707	P-0029707-T01-IM6	EPIS	Epithelioid Sarcoma	Female	40	Non-Spanish; Non-Hispanic	White	Metastasis	638	IMPACT468	0.07	Stable	NA	0.1451	NA	Extremity	Soft tissue	13.019	Deceased	30	Yes	Yes	0.404376	1.9449	0.320443	FALSE
P-0030007	P-0030007-T01-IM6	EPIS	Epithelioid Sarcoma	Female	67	Non-Spanish; Non-Hispanic	White	Primary	628	IMPACT468	0	Stable	NA	0.001	0.9	Extremity	Groin	22.751	Deceased	40	Yes	Yes	0.306354	2.36123	0.0368819	FALSE
P-0033198	P-0033198-T01-IM6	EPIS	Epithelioid Sarcoma	Male	55	Non-Spanish; Non-Hispanic	White	Primary	600	IMPACT468	0	Stable	NA	0.0006	0.9	Extremity	Soft tissue	1.414	Living	20	Yes	Yes	NA	2	0.0525007	FALSE
P-0037588	P-0037588-T02-IM6	EPIS	Epithelioid Sarcoma	Female	25	Non-Spanish; Non-Hispanic	White	Primary	429	IMPACT468	0	Stable	NA	0	0.9	Extremity	Thigh	23.079	Living	50	Yes	Yes	0.3	2.16331	0.0651155	FALSE
P-0040981	P-0040981-T02-IM6	EPIS	Epithelioid Sarcoma	Female	37	Non-Spanish; Non-Hispanic	Asian	Primary	634	IMPACT468	0	Stable	NA	0.0008	0.9	Visceral	Vulva	7.496	Deceased	50	Yes	Yes	NA	2	0.0677454	FALSE
P-0044877	P-0044877-T01-IM6	EPIS	Epithelioid Sarcoma	Male	39	Non-Spanish; Non-Hispanic	White	Metastasis	662	IMPACT468	0	Stable	NA	0.0508	1.8	Unknown	Soft tissue	16.11	Living	50	Yes	Yes	NA	2	0.112124	FALSE
P-0001016	P-0001016-T01-IM3	ERMS	Embryonal Rhabdomyosarcoma	Female	35	Spanish NoS; Hispanic NoS, LatiNo NoS	Pt refused to answer	Primary	1092	IMPACT341	1.89	Stable	NA	0.5515	3.3	Visceral	Uterus	1.348	Deceased	80	Yes	Yes	0.728092	4.08355	0.897444	TRUE
P-0002258	P-0002258-T01-IM3	ERMS	Embryonal Rhabdomyosarcoma	Female	49	Non-Spanish; Non-Hispanic	Black or African American	Primary	734	IMPACT341	0.09	Stable	NA	0.0086	1.1	Visceral	Vulva	0.132	Deceased	60	Yes	Yes	0.474853	2.20747	0.0608711	FALSE
P-0003731	P-0003731-T01-IM5	ERMS	Embryonal Rhabdomyosarcoma	Female	19	Unknown whether Spanish or Not	White	Primary	843	IMPACT410	1.58	Stable	NA	0.2374	5.9	Visceral	Vagina	10.225	Deceased	50	Yes	Yes	0.730645	2.22133	0.593377	FALSE
P-0003959	P-0003959-T01-IM3	ERMS	Embryonal Rhabdomyosarcoma	Female	4	Unknown whether Spanish or Not	White	Primary	741	IMPACT341	0.2	Stable	NA	0.4645	2.2	Head or neck	Orbit	14.038	Living	60	Yes	Yes	0.572068	2.11825	0.573882	FALSE
P-0004082	P-0004082-T01-IM5	ERMS	Embryonal Rhabdomyosarcoma	Male	20	Puerto Rican	White	Metastasis	673	IMPACT410	1.22	Stable	NA	0.2884	2	Visceral	Soft tissue	63.32	Living	50	Yes	Yes	0.623024	2.4066	0.50697	FALSE
P-0005126	P-0005126-T01-IM5	ERMS	Embryonal Rhabdomyosarcoma	Male	3	Non-Spanish; Non-Hispanic	White	Metastasis	827	IMPACT410	0.66	Stable	NA	0.5973	5.9	Visceral	Soft tissue	NA	Living	80	Yes	Yes	0.62355	2.50728	0.556357	FALSE
P-0006851	P-0006851-T01-IM5	ERMS	Embryonal Rhabdomyosarcoma	Male	7	Non-Spanish; Non-Hispanic	White	Primary	1228	IMPACT410	2.13	Stable	NA	0.2901	1	Visceral	Testis	33.994	Living	50	Yes	Yes	0.656105	2.13964	0.750744	TRUE
P-0006884	P-0006884-T01-IM5	ERMS	Embryonal Rhabdomyosarcoma	Male	31	Non-Spanish; Non-Hispanic	White	Primary	1228	IMPACT410	1.1	Stable	NA	0.363	NA	Head or neck	Maxilla	0	Deceased	20	Yes	Yes	0.675404	1.80562	0.543106	FALSE
P-0007789	P-0007789-T01-IM5	ERMS	Embryonal Rhabdomyosarcoma	Male	4	Non-Spanish; Non-Hispanic	White	Primary	171	IMPACT410	0	Stable	NA	0.2323	NA	Head or neck	Skin	10.882	Deceased	70	Yes	No	NA	NA	NA	NA
P-0008051	P-0008051-T01-IM5	ERMS	Embryonal Rhabdomyosarcoma	Male	12	Non-Spanish; Non-Hispanic	Black or African American	Primary	413	IMPACT410	4.28	Indeterminate	NA	0.5188	1	Retroperitoneal or intra-abdominal	Rectum	62.005	Living	70	Yes	Yes	0.755839	3.76027	0.972379	TRUE
P-0013120	P-0013120-T02-IM6	ERMS	Embryonal Rhabdomyosarcoma	Female	18	Non-Spanish; Non-Hispanic	White	Metastasis	558	IMPACT468	0	Do Not report	NA	0	NA	Retroperitoneal or intra-abdominal	Pelvis	31.89	Deceased	10	Yes	No	NA	NA	NA	NA
P-0013533	P-0013533-T01-IM5	ERMS	Embryonal Rhabdomyosarcoma	Male	2	Spanish NoS; Hispanic NoS, LatiNo NoS	White	Primary	919	IMPACT410	1.04	Stable	NA	0.8814	2	Visceral	Testis	52.471	Living	80	Yes	Yes	0.811804	2.58039	0.495029	TRUE
P-0013875	P-0013875-T01-IM5	ERMS	Embryonal Rhabdomyosarcoma	Female	15	Spanish NoS; Hispanic NoS, LatiNo NoS	White	Primary	740	IMPACT410	0	Do Not report	NA	0.0589	1	Visceral	Uterus	45.896	Living	40	Yes	Yes	0.373968	2.08876	0.0798533	FALSE
P-0014178	P-0014178-T02-IM6	ERMS	Embryonal Rhabdomyosarcoma	Female	5	Non-Spanish; Non-Hispanic	White	Primary	525	IMPACT468	1.26	Do Not report	NA	0.4124	0.9	Head or neck	Nasopharynx	39.025	Living	30	Yes	Yes	0.492769	2.51948	0.39132	FALSE
P-0014589	P-0014589-T01-IM6	ERMS	Embryonal Rhabdomyosarcoma	Female	21	Non-Spanish; Non-Hispanic	Black or African American	Primary	779	IMPACT468	0	Do Not report	NA	0.0096	0.9	Visceral	Uterus	52.011	Living	20	Yes	Yes	0.319401	2.3533	0.0612481	FALSE
P-0016090	P-0016090-T01-IM6	ERMS	Embryonal Rhabdomyosarcoma	Female	6	Non-Spanish; Non-Hispanic	White	Metastasis	488	IMPACT468	0.3	Do Not report	NA	0.3974	0.9	Head or neck	Soft tissue	3.353	Deceased	40	Yes	Yes	0.332261	3.1488	0.819968	TRUE
P-0016231	P-0016231-T01-IM6	ERMS	Embryonal Rhabdomyosarcoma	Male	16	Non-Spanish; Non-Hispanic	White	Primary	537	IMPACT468	1.08	Do Not report	NA	0.286	2.6	Visceral	Testis and spermatic cord	44.679	Living	70	Yes	Yes	0.731008	2.26919	0.446794	FALSE
P-0017162	P-0017162-T01-IM6	ERMS	Embryonal Rhabdomyosarcoma	Female	1	Spanish NoS; Hispanic NoS, LatiNo NoS	Black or African American	Primary	724	IMPACT468	0.07	Do Not report	NA	0.0524	NA	Visceral	Anus	36.625	Living	30	Yes	Yes	0.243033	2.29739	0.401354	FALSE
P-0018170	P-0018170-T01-IM6	ERMS	Embryonal Rhabdomyosarcoma	Female	6	Non-Spanish; Non-Hispanic	White	Primary	624	IMPACT468	1.14	Do Not report	NA	0.5879	2.6	Retroperitoneal or intra-abdominal	Pelvis	46.948	Living	60	Yes	Yes	0.572783	2.92795	0.719397	FALSE
P-0018770	P-0018770-T02-IM6	ERMS	Embryonal Rhabdomyosarcoma	Male	18	Non-Spanish; Non-Hispanic	Asian	Primary	651	IMPACT468	0.97	Stable	NA	0.6574	0.9	Thoracic	Mediastinum	32.449	Deceased	70	Yes	Yes	0.889018	2.64584	0.88488	TRUE
P-0018975	P-0018975-T01-IM6	ERMS	Embryonal Rhabdomyosarcoma	Female	9	Unknown whether Spanish or Not	Unknown	Metastasis	346	IMPACT468	4.53	Indeterminate	NA	0.5959	3.5	Head or neck	Soft tissue	NA	Living	50	Yes	Yes	0.625577	2.67375	0.896793	TRUE
P-0020547	P-0020547-T01-IM6	ERMS	Embryonal Rhabdomyosarcoma	Male	25	Non-Spanish; Non-Hispanic	White	Primary	665	IMPACT468	0.34	Stable	NA	0.0743	2.6	Visceral	Testis	14.729	Living	20	Yes	Yes	0.394958	2.39436	0.693511	FALSE
P-0021789	P-0021789-T01-IM6	ERMS	Embryonal Rhabdomyosarcoma	Female	4	Non-Spanish; Non-Hispanic	White	Primary	617	IMPACT468	1.71	Stable	NA	0.6528	1.8	Retroperitoneal or intra-abdominal	Pelvis	5.26	Deceased	10	Yes	Yes	0.815647	2.83404	0.563206	TRUE
P-0022556	P-0022556-T01-IM6	ERMS	Embryonal Rhabdomyosarcoma	Male	7	Non-Spanish; Non-Hispanic	White	Primary	738	IMPACT468	0.45	Stable	NA	0.1053	6.1	Head or neck	Orbital floor	22.948	Living	30	Yes	Yes	0.40368	2.39709	0.421153	FALSE
P-0023524	P-0023524-T01-IM6	ERMS	Embryonal Rhabdomyosarcoma	Female	6	Other Spanish/Hispanic(incl European; excl Dom Rep	White	Primary	588	IMPACT468	0.9	Stable	NA	0.4306	0.9	Retroperitoneal or intra-abdominal	Pelvis	34.652	Living	40	Yes	Yes	0.851667	2.38678	0.508892	FALSE
P-0023539	P-0023539-T01-IM6	ERMS	Embryonal Rhabdomyosarcoma	Male	70	Non-Spanish; Non-Hispanic	White	Primary	649	IMPACT468	0.48	Stable	NA	0.2245	12.3	Thoracic	Soft tissue	39.945	Living	60	Yes	Yes	0.652731	2.30186	0.322779	FALSE
P-0024918	P-0024918-T01-IM6	ERMS	Embryonal Rhabdomyosarcoma	Female	1	Non-Spanish; Non-Hispanic	White	Primary	721	IMPACT468	0.13	Stable	NA	0.137	2.6	Visceral	Vagina	0.69	Living	50	Yes	Yes	0.56255	2.29549	0.200017	FALSE
P-0025219	P-0025219-T01-IM6	ERMS	Embryonal Rhabdomyosarcoma	Female	5	Non-Spanish; Non-Hispanic	White	Metastasis	503	IMPACT468	1.25	Stable	NA	0.5527	1.8	Retroperitoneal	Retroperitoneum	3.814	Living	50	Yes	Yes	0.710306	2.4262	0.643423	TRUE
P-0025825	P-0025825-T01-IM6	ERMS	Embryonal Rhabdomyosarcoma	Female	8	NA	White	Primary	583	IMPACT468	0.5	Stable	NA	0.2557	1.8	Head or neck	Nasopharynx	7.068	Deceased	50	Yes	Yes	0.507404	2.41704	0.787152	FALSE
P-0027308	P-0027308-T01-IM6	ERMS	Embryonal Rhabdomyosarcoma	Male	11	Non-Spanish; Non-Hispanic	White	Primary	482	IMPACT468	1.51	Stable	NA	0.7398	3.5	Head or neck	Soft tissue	34.257	Living	50	Yes	Yes	0.764512	2.6214	0.605396	TRUE
P-0030713	P-0030713-T03-IM6	ERMS	Embryonal Rhabdomyosarcoma	Male	17	Non-Spanish; Non-Hispanic	White	Primary	711	IMPACT468	0.88	Stable	NA	0.1223	0.9	Visceral	Testis	22.619	Living	60	Yes	Yes	0.658842	2.42731	0.751779	TRUE
P-0030858	P-0030858-T03-IM6	ERMS	Embryonal Rhabdomyosarcoma	Male	8	Non-Spanish; Non-Hispanic	White	Primary	752	IMPACT468	1.08	Stable	NA	0.5259	5.3	Head or neck	Right infratemporal fossa	29.523	Living	60	Yes	Yes	0.86872	2.39309	0.687065	TRUE
P-0032782	P-0032782-T01-IM6	ERMS	Embryonal Rhabdomyosarcoma	Male	15	Spanish NoS; Hispanic NoS, LatiNo NoS	Other	Metastasis	486	IMPACT468	0.41	Stable	NA	0.2904	0.9	Retroperitoneal	Soft tissue	16.701	Living	40	Yes	Yes	0.416621	2.67304	0.789382	TRUE
P-0034053	P-0034053-T02-IM6	ERMS	Embryonal Rhabdomyosarcoma	Male	4	Non-Spanish; Non-Hispanic	White	Primary	693	IMPACT468	1.05	Stable	NA	0.568	4.4	Head or neck	Mouth	27.748	Living	50	Yes	Yes	0.838181	2.83766	0.727991	TRUE
P-0034108	P-0034108-T01-IM6	ERMS	Embryonal Rhabdomyosarcoma	Male	2	Non-Spanish; Non-Hispanic	White	Primary	213	IMPACT468	0.48	Stable	NA	0.0977	3.5	Visceral	Bladder	24.033	Living	30	Yes	Yes	0.280301	3.96892	0.618558	TRUE
P-0035844	P-0035844-T01-IM6	ERMS	Embryonal Rhabdomyosarcoma	Male	8	Spanish NoS; Hispanic NoS, LatiNo NoS	Unknown	Primary	921	IMPACT468	2.14	Stable	NA	0.5123	0.9	Head or neck	Nasopharynx	26.367	Living	80	Yes	Yes	0.828962	2.22772	0.620333	TRUE
P-0035852	P-0035852-T01-IM6	ERMS	Embryonal Rhabdomyosarcoma	Female	2	Non-Spanish; Non-Hispanic	White	Primary	791	IMPACT468	0	Stable	NA	0.0009	0.9	Visceral	Vagina	13.907	Living	10	Yes	No	NA	NA	NA	NA
P-0039203	P-0039203-T02-IM6	ERMS	Embryonal Rhabdomyosarcoma	Female	4	Unknown whether Spanish or Not	Other	Primary	741	IMPACT468	2.3	Stable	NA	0.6561	0	Extremity	Forearm	21.666	Living	70	Yes	Yes	0.833509	2.85803	0.706235	TRUE
P-0040194	P-0040194-T01-IM6	ERMS	Embryonal Rhabdomyosarcoma	Female	53	Non-Spanish; Non-Hispanic	White	Primary	938	IMPACT468	0	Stable	NA	0.0835	0.9	Head or neck	Cervix	22.29	Living	20	Yes	Yes	0.472166	2.53025	0.293221	FALSE
P-0043261	P-0043261-T02-IM6	ERMS	Embryonal Rhabdomyosarcoma	Female	66	Non-Spanish; Non-Hispanic	Asian	Primary	623	IMPACT468	4.94	Indeterminate	NA	0.6199	4.4	Unknown	Abdominal wall	5.293	Deceased	0.95	Yes	Yes	0.937296	3.09071	0.835566	TRUE
P-0043364	P-0043364-T01-IM6	ERMS	Embryonal Rhabdomyosarcoma	Female	33	Unknown whether Spanish or Not	Pt refused to answer	Primary	613	IMPACT468	0	Stable	NA	0.0151	0.9	Visceral	Cervix	19.529	Living	30	Yes	Yes	0.512296	2.58839	0.0154293	FALSE
P-0043835	P-0043835-T01-IM6	ERMS	Embryonal Rhabdomyosarcoma	Female	12	Non-Spanish; Non-Hispanic	White	Primary	414	IMPACT468	2.62	Stable	NA	0.7499	3.5	Retroperitoneal	Abdomen	11.573	Living	60	Yes	Yes	0.802967	3.85398	0.467692	TRUE
P-0046845	P-0046845-T01-IM6	ERMS	Embryonal Rhabdomyosarcoma	Male	5	Non-Spanish; Non-Hispanic	White	Primary	707	IMPACT468	0.06	Stable	NA	0.2422	3.5	Unknown	Eye	13.644	Living	40	Yes	No	NA	NA	NA	NA
P-0000232	P-0000232-T01-IM3	ES	Ewing Sarcoma	Male	40	Non-Spanish; Non-Hispanic	White	Primary	1835	IMPACT341	0.09	Stable	NA	0.0051	0	Thoracic	Chest wall	31.759	Living	NA	Yes	No	NA	NA	NA	NA
P-0000253	P-0000253-T02-IM5	ES	Ewing Sarcoma	Male	34	Non-Spanish; Non-Hispanic	White	Metastasis	683	IMPACT410	0.08	Stable	NA	0.0615	1	Extremity	Bone	17.26	Deceased	50	Yes	Yes	0.191141	2.36949	0.198467	FALSE
P-0000719	P-0000719-T01-IM3	ES	Ewing Sarcoma	Female	79	Non-Spanish; Non-Hispanic	White	Primary	609	IMPACT341	0.08	Stable	NA	0.0003	3.3	Head or neck	Neck	55.299	Living	90	Yes	Yes	0.3	2.33144	0.203181	FALSE
P-0000723	P-0000723-T01-IM3	ES	Ewing Sarcoma	Female	24	Non-Spanish; Non-Hispanic	White	Primary	448	IMPACT341	0.09	Stable	NA	0.0049	NA	Trunk	Soft tissue	0.953	Deceased	60	Yes	No	NA	NA	NA	NA
P-0001233	P-0001233-T01-IM3	ES	Ewing Sarcoma	Female	15	Non-Spanish; Non-Hispanic	White	Primary	189	IMPACT341	0.35	Stable	NA	0.103	NA	Retroperitoneal or intra-abdominal	Leg	60.855	Living	30	Yes	Yes	NA	2	0.420622	FALSE
P-0001377	P-0001377-T01-IM3	ES	Ewing Sarcoma	Male	16	Non-Spanish; Non-Hispanic	White	Primary	499	IMPACT341	0	Stable	NA	0.0061	NA	Trunk	Soft tissue	64.011	Living	70	Yes	No	NA	NA	NA	NA
P-0001725	P-0001725-T01-IM3	ES	Ewing Sarcoma	Female	12	Non-Spanish; Non-Hispanic	White	Primary	536	IMPACT341	2.86	Stable	NA	0.5188	5.6	Extremity	Bone	8.942	Deceased	40	Yes	Yes	0.704217	2.65552	0.743897	TRUE
P-0001896	P-0001896-T01-IM3	ES	Ewing Sarcoma	Female	8	Non-Spanish; Non-Hispanic	White	Primary	756	IMPACT341	0.25	Stable	NA	0.1167	0	Extremity	Bone	73.545	Living	30	Yes	Yes	0.782242	2.01238	0.142323	FALSE
P-0002170	P-0002170-T01-IM3	ES	Ewing Sarcoma	Female	28	Non-Spanish; Non-Hispanic	White	Metastasis	987	IMPACT341	0	Stable	NA	0.2234	6.7	Extremity	Bone	7.529	Deceased	50	Yes	Yes	0.54367	2.25914	0.353751	FALSE
P-0002240	P-0002240-T01-IM3	ES	Ewing Sarcoma	Male	45	Non-Spanish; Non-Hispanic	White	Metastasis	701	IMPACT341	2.96	Stable	NA	0.3856	1.1	Thoracic		1.973	Deceased	30	Yes	Yes	0.707712	2.26647	0.813364	TRUE
P-0003290	P-0003290-T01-IM5	ES	Ewing Sarcoma	Female	46	Non-Spanish; Non-Hispanic	White	Primary	439	IMPACT410	0.44	Stable	NA	0.4075	3	Thoracic	Bone	7.595	Deceased	NA	Yes	Yes	0.846305	2.20497	0.578498	FALSE
P-0003554	P-0003554-T01-IM5	ES	Ewing Sarcoma	Female	16	Non-Spanish; Non-Hispanic	White	Primary	419	IMPACT410	0.15	Stable	NA	0.0249	NA	Thoracic	Bone	65.326	Living	80	Yes	Yes	NA	2	0.389798	FALSE
P-0004498	P-0004498-T01-IM5	ES	Ewing Sarcoma	Male	41	Non-Spanish; Non-Hispanic	White	Primary	574	IMPACT410	0	Stable	NA	0.06	NA	Unknown	Bone	42.838	Living	40	Yes	Yes	NA	2	0.185413	FALSE
P-0004931	P-0004931-T02-IM5	ES	Ewing Sarcoma	Male	19	Non-Spanish; Non-Hispanic	White	Primary	482	IMPACT410	0	Stable	NA	0.1305	1	Thoracic	Bone	1.085	Living	60	Yes	Yes	0.3	2.37215	0.580912	FALSE
P-0005119	P-0005119-T02-IM5	ES	Ewing Sarcoma	Female	2	Spanish NoS; Hispanic NoS, LatiNo NoS	White	Primary	405	IMPACT410	0.09	Stable	NA	0.0407	1	Retroperitoneal or intra-abdominal	Bone	64.373	Living	NA	Yes	Yes	0.346835	2.39747	0.00954329	FALSE
P-0005297	P-0005297-T01-IM5	ES	Ewing Sarcoma	Male	24	Non-Spanish; Non-Hispanic	White	Primary	734	IMPACT410	0	Stable	NA	0.126	NA	Extremity	Bone	33.6	Living	30	Yes	Yes	0.485279	2.33141	0.447013	FALSE
P-0005614	P-0005614-T01-IM5	ES	Ewing Sarcoma	Female	60	Non-Spanish; Non-Hispanic	White	Primary	483	IMPACT410	0.8	Stable	NA	0.0744	3	Extremity	Bone	55.003	Living	70	Yes	Yes	0.326761	3.27083	0.376993	TRUE
P-0005716	P-0005716-T01-IM5	ES	Ewing Sarcoma	Male	33	Non-Spanish; Non-Hispanic	White	Metastasis	489	IMPACT410	0.49	Stable	NA	0.2045	NA	Retroperitoneal or intra-abdominal	Bone	11.638	Deceased	90	Yes	Yes	0.437883	2.79477	0.303052	FALSE
P-0005841	P-0005841-T01-IM5	ES	Ewing Sarcoma	Male	23	Non-Spanish; Non-Hispanic	White	Metastasis	964	IMPACT410	0.07	Stable	NA	0.0612	3.9	Retroperitoneal or intra-abdominal	Bone	23.375	Deceased	50	Yes	Yes	0.541436	1.87803	0.11772	FALSE
P-0005977	P-0005977-T01-IM5	ES	Ewing Sarcoma	Female	11	Non-Spanish; Non-Hispanic	Asian	Primary	531	IMPACT410	0.16	Stable	NA	0.1037	NA	Extremity	Bone	1.085	Deceased	60	Yes	Yes	0.266627	3.12807	0.709025	FALSE
P-0006040	P-0006040-T01-IM5	ES	Ewing Sarcoma	Female	12	Spanish NoS; Hispanic NoS, LatiNo NoS	Other	Primary	951	IMPACT410	0.35	Stable	NA	0.0019	NA	Thoracic	Mediastinum	46.52	Deceased	90	Yes	Yes	NA	2	7.95563e-06	FALSE
P-0006208	P-0006208-T01-IM5	ES	Ewing Sarcoma	Female	22	Non-Spanish; Non-Hispanic	White	Primary	1014	IMPACT410	0.15	Stable	NA	0	1	Retroperitoneal or intra-abdominal	Pelvis	5.162	Deceased	90	Yes	Yes	NA	2	0.0167733	FALSE
P-0008030	P-0008030-T01-IM5	ES	Ewing Sarcoma	Female	14	Non-Spanish; Non-Hispanic	Asian	Primary	552	IMPACT410	0	Stable	NA	0.0032	NA	Extremity	Leg	56.383	Living	30	Yes	Yes	NA	2	0.0239628	FALSE
P-0008102	P-0008102-T01-IM5	ES	Ewing Sarcoma	Male	25	Non-Spanish; Non-Hispanic	White	Metastasis	1268	IMPACT410	0	Stable	NA	0.0332	3	Retroperitoneal or intra-abdominal	Bone	8.778	Deceased	90	Yes	Yes	0.613703	2.03242	0.0947468	FALSE
P-0008320	P-0008320-T01-IM5	ES	Ewing Sarcoma	Male	24	Non-Spanish; Non-Hispanic	White	Primary	596	IMPACT410	0	Stable	NA	0.0371	1	Extremity	Fibula	61.742	Living	40	Yes	No	NA	NA	NA	NA
P-0008352	P-0008352-T01-IM5	ES	Ewing Sarcoma	Female	30	Non-Spanish; Non-Hispanic	White	Metastasis	526	IMPACT410	0.08	Stable	NA	0.0759	3	Thoracic	Bone	11.441	Deceased	70	Yes	Yes	NA	2	0.445666	FALSE
P-0008355	P-0008355-T01-IM5	ES	Ewing Sarcoma	Male	23	Non-Spanish; Non-Hispanic	White	Primary	365	IMPACT410	0.09	Stable	NA	0.1119	3	Retroperitoneal or intra-abdominal	Bone	31.397	Living	70	Yes	Yes	NA	2	0.466229	FALSE
P-0008731	P-0008731-T01-IM5	ES	Ewing Sarcoma	Male	54	Non-Spanish; Non-Hispanic	White	Primary	584	IMPACT410	1.5	Stable	NA	0.187	NA	Retroperitoneal	Kidney	60.855	Living	40	Yes	Yes	0.532854	2.66133	0.441314	FALSE
P-0008749	P-0008749-T01-IM5	ES	Ewing Sarcoma	Male	22	Non-Spanish; Non-Hispanic	White	Metastasis	1184	IMPACT410	0.27	Stable	NA	0.0506	3	Extremity	Bone	58.586	Living	40	Yes	Yes	0.717278	1.99762	0.109568	FALSE
P-0012131	P-0012131-T01-IM5	ES	Ewing Sarcoma	Female	29	Non-Spanish; Non-Hispanic	White	Primary	868	IMPACT410	0	Stable	NA	0.0032	NA	Retroperitoneal	Kidney	47.079	Living	80	Yes	Yes	NA	2	0	FALSE
P-0012316	P-0012316-T01-IM5	ES	Ewing Sarcoma	Female	5	Non-Spanish; Non-Hispanic	White	Primary	1119	IMPACT410	0.22	Stable	NA	0.1893	NA	Thoracic	Chest wall	26.268	Living	80	Yes	Yes	0.25684	2.84879	0.270045	FALSE
P-0012482	P-0012482-T02-IM5	ES	Ewing Sarcoma	Male	21	Non-Spanish; Non-Hispanic	White	Primary	1056	IMPACT410	0	Do Not report	NA	0	NA	Head or neck	Maxilla	52.833	Living	60	Yes	Yes	NA	2	0.0560528	FALSE
P-0013209	P-0013209-T01-IM5	ES	Ewing Sarcoma	Male	24	Non-Spanish; Non-Hispanic	White	Primary	828	IMPACT410	0.3	Stable	NA	0.3387	3	Thoracic	Mediastinum	24.033	Deceased	40	Yes	Yes	0.666926	2.28277	0.861326	TRUE
P-0013601	P-0013601-T01-IM5	ES	Ewing Sarcoma	Male	35	South/Central America (except Brazil)	White	Primary	860	IMPACT410	0	Stable	NA	0.18	2	Retroperitoneal or intra-abdominal	Bone	26.367	Deceased	60	Yes	Yes	0.472672	2.16601	0.288247	FALSE
P-0013746	P-0013746-T02-IM5	ES	Ewing Sarcoma	Male	18	Non-Spanish; Non-Hispanic	White	Primary	952	IMPACT410	0	Do Not report	NA	0	1	Retroperitoneal or intra-abdominal	Pelvis	50.17	Living	90	Yes	Yes	NA	2	0.052565	FALSE
P-0013874	P-0013874-T01-IM5	ES	Ewing Sarcoma	Male	40	Non-Spanish; Non-Hispanic	White	Primary	911	IMPACT410	0	Do Not report	NA	0.1631	NA	Unknown	Pleura	NA	Living	30	Yes	Yes	0.578517	2.17228	0.22592	FALSE
P-0013922	P-0013922-T01-IM5	ES	Ewing Sarcoma	Male	57	Spanish NoS; Hispanic NoS, LatiNo NoS	White	Primary	872	IMPACT410	0	Do Not report	NA	0.0006	0	Unknown		8.088	Living	80	Yes	Yes	NA	2	0.0590075	FALSE
P-0014314	P-0014314-T01-IM6	ES	Ewing Sarcoma	Male	45	Non-Spanish; Non-Hispanic	White	Primary	752	IMPACT468	0	Do Not report	NA	0.012	0.9	Unknown	Chest wall	7.693	Deceased	70	Yes	Yes	NA	2	0.0562691	FALSE
P-0014984	P-0014984-T02-IM6	ES	Ewing Sarcoma	Male	17	Non-Spanish; Non-Hispanic	Pt refused to answer	Primary	920	IMPACT468	1.6	Do Not report	NA	0.5785	1.8	Thoracic	Spine	48.131	Living	70	Yes	Yes	0.875363	2.8183	0.743307	TRUE
P-0015517	P-0015517-T01-IM6	ES	Ewing Sarcoma	Male	28	Non-Spanish; Non-Hispanic	White	Primary	793	IMPACT468	0.73	Do Not report	NA	0.2877	2.6	Retroperitoneal or intra-abdominal	Ileum	8.844	Deceased	60	Yes	Yes	0.373355	2.96998	0.676032	TRUE
P-0015619	P-0015619-T03-IM6	ES	Ewing Sarcoma	Male	48	Non-Spanish; Non-Hispanic	White	Metastasis	443	IMPACT468	0.07	Stable	NA	0	3.5	Extremity	Soft tissue	0.329	Living	70	Yes	Yes	0.731374	2.00074	0.0951125	FALSE
P-0016346	P-0016346-T01-IM6	ES	Ewing Sarcoma	Male	8	Non-Spanish; Non-Hispanic	Pt refused to answer	Primary	879	IMPACT468	0	Do Not report	NA	0.0505	NA	Extremity	Bone (femur)	28.537	Living	70	Yes	Yes	0.603249	2.09722	0.113958	FALSE
P-0016645	P-0016645-T01-IM6	ES	Ewing Sarcoma	Male	28	Non-Spanish; Non-Hispanic	White	Primary	912	IMPACT468	0.19	Do Not report	NA	0.1307	3.5	Retroperitoneal	Retroperitoneum	2.63	Deceased	50	Yes	Yes	0.455122	1.84284	0.578295	FALSE
P-0017027	P-0017027-T01-IM6	ES	Ewing Sarcoma	Female	30	Non-Spanish; Non-Hispanic	White	Metastasis	646	IMPACT468	0.06	Do Not report	NA	0.2196	NA	Head or neck	Scalp	11.441	Deceased	60	Yes	No	NA	NA	NA	NA
P-0017165	P-0017165-T01-IM6	ES	Ewing Sarcoma	Male	17	Non-Spanish; Non-Hispanic	White	Primary	893	IMPACT468	0	Do Not report	NA	0.2621	NA	Thoracic	Paraspinal	46.52	Living	10	Yes	Yes	0.757019	2.25115	0.314938	FALSE
P-0017225	P-0017225-T01-IM6	ES	Ewing Sarcoma	Male	32	Non-Spanish; Non-Hispanic	White	Metastasis	760	IMPACT468	0.2	Do Not report	NA	0.061	NA	Head or neck	Bone	48.493	Living	80	Yes	Yes	0.887532	2.04895	0.121235	FALSE
P-0017427	P-0017427-T01-IM6	ES	Ewing Sarcoma	Female	14	Non-Spanish; Non-Hispanic	Asian	Primary	931	IMPACT468	0	Do Not report	NA	0.0019	0.9	Extremity	Bone	48	Living	50	Yes	Yes	NA	2	0.0027456	FALSE
P-0018508	P-0018508-T01-IM6	ES	Ewing Sarcoma	Female	21	Non-Spanish; Non-Hispanic	White	Metastasis	1079	IMPACT468	0.15	Do Not report	NA	0.0004	0.9	Unknown	Arm	22.455	Deceased	90	Yes	Yes	0.231601	2.16951	0.271026	FALSE
P-0018530	P-0018530-T01-IM6	ES	Ewing Sarcoma	Male	8	Non-Spanish; Non-Hispanic	White	Primary	872	IMPACT468	0.35	Do Not report	NA	0.3697	NA	Retroperitoneal or intra-abdominal	Bone	45.666	Living	40	Yes	Yes	0.858685	2.36125	0.417148	FALSE
P-0018663	P-0018663-T01-IM6	ES	Ewing Sarcoma	Male	15	Non-Spanish; Non-Hispanic	White	Primary	657	IMPACT468	0	Stable	NA	0.0649	0.9	Extremity	Humerus	46.192	Living	50	Yes	Yes	NA	2	0.206253	FALSE
P-0019080	P-0019080-T02-IM6	ES	Ewing Sarcoma	Male	69	Non-Spanish; Non-Hispanic	White	Primary	499	IMPACT468	0.46	Stable	NA	0.1105	2.6	Thoracic	Chest wall	10.356	Deceased	80	Yes	Yes	0.833379	2.29784	0.169226	FALSE
P-0019756	P-0019756-T01-IM6	ES	Ewing Sarcoma	Male	13	Non-Spanish; Non-Hispanic	White	Primary	618	IMPACT468	0	Stable	NA	0.0028	NA	Extremity	Bone	33.107	Deceased	80	Yes	Yes	NA	2	0.264211	FALSE
P-0020463	P-0020463-T01-IM6	ES	Ewing Sarcoma	Female	9	Non-Spanish; Non-Hispanic	White	Primary	870	IMPACT468	0.19	Stable	NA	0.0837	NA	Extremity	Bone	44.088	Living	80	Yes	Yes	0.773076	2.06944	0.0804823	FALSE
P-0021068	P-0021068-T01-IM6	ES	Ewing Sarcoma	Male	29	Non-Spanish; Non-Hispanic	Asian	Metastasis	602	IMPACT468	0.2	Stable	NA	0.2196	NA	Unknown	Bone	6.937	Living	80	Yes	Yes	0.870971	2.25603	0.265592	FALSE
P-0021939	P-0021939-T01-IM6	ES	Ewing Sarcoma	Male	23	Non-Spanish; Non-Hispanic	White	Primary	746	IMPACT468	0	Stable	NA	0.1419	2.6	Unknown	Soft tissue	35.671	Living	60	Yes	Yes	0.481027	2.07842	0.194242	FALSE
P-0021981	P-0021981-T01-IM6	ES	Ewing Sarcoma	Female	5	Non-Spanish; Non-Hispanic	White	Primary	667	IMPACT468	0.07	Stable	NA	0.0128	NA	Thoracic	Soft tissue	40.077	Living	70	Yes	Yes	NA	2	0.0746127	FALSE
P-0022234	P-0022234-T01-IM6	ES	Ewing Sarcoma	Female	15	Non-Spanish; Non-Hispanic	White	Primary	687	IMPACT468	0.13	Stable	NA	0.1124	NA	Extremity	Bone	41.655	Living	30	Yes	Yes	0.734131	2.02926	0.106293	FALSE
P-0022452	P-0022452-T01-IM6	ES	Ewing Sarcoma	Female	17	Non-Spanish; Non-Hispanic	White	Primary	816	IMPACT468	0.06	Stable	NA	0.2483	NA	Thoracic	Rib	39.353	Living	30	Yes	Yes	NA	2	0.199582	FALSE
P-0024067	P-0024067-T01-IM6	ES	Ewing Sarcoma	Male	21	Non-Spanish; Non-Hispanic	White	Primary	734	IMPACT468	0	Stable	NA	0.0001	NA	Retroperitoneal or intra-abdominal	Soft tissue	36.986	Living	70	Yes	No	NA	NA	NA	NA
P-0024101	P-0024101-T02-IM6	ES	Ewing Sarcoma	Female	29	NA	NA	Primary	554	IMPACT468	3.48	Indeterminate	NA	0.738	1.8	Unknown	Soft tissue	NA	NA	80	Yes	Yes	0.86088	1.47504	0.812853	FALSE
P-0024807	P-0024807-T01-IM6	ES	Ewing Sarcoma	Male	42	Non-Spanish; Non-Hispanic	White	Metastasis	605	IMPACT468	0	Stable	NA	0.1421	2.6	Retroperitoneal or intra-abdominal	Bone	35.54	Living	50	Yes	Yes	0.935672	2.11604	0.189162	FALSE
P-0024846	P-0024846-T02-IM6	ES	Ewing Sarcoma	Female	41	Spanish NoS; Hispanic NoS, LatiNo NoS	Other	Primary	434	IMPACT468	0.22	Stable	NA	0.0996	2.6	Thoracic	Chest wall	37.94	Living	70	Yes	Yes	0.891195	2.09043	0.113621	FALSE
P-0024945	P-0024945-T01-IM6	ES	Ewing Sarcoma	Male	20	Non-Spanish; Non-Hispanic	White	Primary	814	IMPACT468	0	Stable	NA	0.0397	1.8	Thoracic	Spine	36.789	Living	60	Yes	Yes	0.823707	1.97283	0.0866851	FALSE
P-0025251	P-0025251-T01-IM6	ES	Ewing Sarcoma	Female	39	Non-Spanish; Non-Hispanic	Asian	Metastasis	770	IMPACT468	0.06	Stable	NA	0.0258	0.9	Retroperitoneal	Soft tissue	35.507	Deceased	70	Yes	Yes	0.924743	1.97095	0.0286834	FALSE
P-0026404	P-0026404-T01-IM6	ES	Ewing Sarcoma	Female	15	Non-Spanish; Non-Hispanic	White	Primary	999	IMPACT468	0	Stable	NA	0.0716	NA	Head or neck	Bone	20.778	Living	60	Yes	Yes	0.562723	1.98362	0.0503372	FALSE
P-0029448	P-0029448-T01-IM6	ES	Ewing Sarcoma	Male	26	NA	NA	Primary	378	IMPACT468	0.07	Stable	NA	0.0958	NA	Retroperitoneal	Retroperitoneum	NA	NA	80	Yes	Yes	0.903843	2.07867	0.196526	FALSE
P-0029619	P-0029619-T02-IM6	ES	Ewing Sarcoma	Female	14	Non-Spanish; Non-Hispanic	White	Metastasis	516	IMPACT468	0.05	Stable	NA	0.1228	0.9	Thoracic	Soft tissue	25.775	Living	50	Yes	Yes	0.570625	2.01914	0.187745	FALSE
P-0030044	P-0030044-T02-IM6	ES	Ewing Sarcoma	Male	17	Non-Spanish; Non-Hispanic	Other	Primary	785	IMPACT468	0	Stable	NA	0.0075	0.9	Thoracic	Soft tissue	31.989	Living	90	Yes	Yes	NA	2	0.0592889	FALSE
P-0030220	P-0030220-T01-IM6	ES	Ewing Sarcoma	Female	9	Spanish NoS; Hispanic NoS, LatiNo NoS	White	Metastasis	656	IMPACT468	0	Stable	NA	0.1232	0.9	Retroperitoneal or intra-abdominal	Soft tissue	29.852	Living	40	Yes	Yes	0.261733	2.21423	0.30297	FALSE
P-0030279	P-0030279-T02-IM6	ES	Ewing Sarcoma	Male	15	Non-Spanish; Non-Hispanic	White	Primary	514	IMPACT468	0	Stable	NA	0.0362	NA	Retroperitoneal or intra-abdominal	Bone	32.121	Living	60	Yes	Yes	0.646655	2.03687	0.117116	FALSE
P-0030349	P-0030349-T03-IM6	ES	Ewing Sarcoma	Male	41	Non-Spanish; Non-Hispanic	White	Primary	644	IMPACT468	0	Stable	NA	0.1845	1.8	Retroperitoneal or intra-abdominal	Bone	11.605	Deceased	30	Yes	Yes	0.589178	2.0812	0.254906	FALSE
P-0032382	P-0032382-T01-IM6	ES	Ewing Sarcoma	Female	15	Non-Spanish; Non-Hispanic	White	Primary	627	IMPACT468	0.12	Stable	NA	0.1176	0	Retroperitoneal or intra-abdominal	Bone	26.4	Living	50	Yes	Yes	0.560891	2.2307	0.123516	FALSE
P-0032610	P-0032610-T01-IM6	ES	Ewing Sarcoma	Male	59	Non-Spanish; Non-Hispanic	White	Primary	320	IMPACT468	0.66	Stable	NA	0.3509	1.8	Retroperitoneal or intra-abdominal	Small intestine	13.874	Deceased	70	Yes	Yes	0.656079	3.34145	0.460056	FALSE
P-0034612	P-0034612-T01-IM6	ES	Ewing Sarcoma	Female	14	Non-Spanish; Non-Hispanic	Asian	Primary	726	IMPACT468	0	Stable	NA	0.6139	0	Retroperitoneal	Retroperitoneum	7.89	Deceased	40	Yes	Yes	0.868286	2.39236	0.372711	FALSE
P-0036245	P-0036245-T01-IM6	ES	Ewing Sarcoma	Female	24	Non-Spanish; Non-Hispanic	Asian	Primary	759	IMPACT468	0	Stable	NA	0.1114	0.9	Retroperitoneal or intra-abdominal	Bone	8.055	Living	30	Yes	Yes	0.444686	2.54598	0.52168	FALSE
P-0036601	P-0036601-T02-IM6	ES	Ewing Sarcoma	Male	19	Non-Spanish; Non-Hispanic	White	Primary	386	IMPACT468	0.64	Stable	NA	0.0677	0	Thoracic	Chest wall	NA	Living	70	Yes	No	NA	NA	NA	NA
P-0037173	P-0037173-T01-IM6	ES	Ewing Sarcoma	Male	25	Non-Spanish; Non-Hispanic	White	Metastasis	530	IMPACT468	0.07	Stable	NA	0.0978	1.8	Retroperitoneal or intra-abdominal	Pelvis	16.668	Deceased	70	Yes	Yes	0.880822	2.13583	0.152439	FALSE
P-0037267	P-0037267-T01-IM6	ES	Ewing Sarcoma	Male	64	Non-Spanish; Non-Hispanic	White	Metastasis	502	IMPACT468	0.1	Stable	NA	0.1466	1.8	Thoracic	Paraspinal mass	9.699	Living	60	Yes	Yes	0.55933	2.27014	0.202408	FALSE
P-0038127	P-0038127-T01-IM6	ES	Ewing Sarcoma	Female	42	Non-Spanish; Non-Hispanic	White	Primary	884	IMPACT468	0.15	Stable	NA	0.0923	0	Thoracic	Chest wall	NA	Living	90	Yes	Yes	0.954777	2.2461	0.102508	FALSE
P-0038131	P-0038131-T01-IM6	ES	Ewing Sarcoma	Male	12	Non-Spanish; Non-Hispanic	White	Primary	682	IMPACT468	0	Stable	NA	0.2891	0.9	Extremity	Bone	23.671	Living	50	Yes	Yes	0.31299	2.50899	0.35305	FALSE
P-0038570	P-0038570-T02-IM6	ES	Ewing Sarcoma	Female	37	Non-Spanish; Non-Hispanic	White	Primary	670	IMPACT468	0	Stable	NA	0.0994	2.6	Unknown	Pelvis	10.882	Deceased	40	Yes	Yes	0.843426	2.05859	0.112804	FALSE
P-0039406	P-0039406-T01-IM6	ES	Ewing Sarcoma	Male	27	Non-Spanish; Non-Hispanic	White	Metastasis	615	IMPACT468	0.17	Stable	NA	0.2878	0.9	Unknown	Bone (femur)	21.205	Living	80	Yes	Yes	0.610312	2.56625	0.341671	FALSE
P-0039579	P-0039579-T01-IM6	ES	Ewing Sarcoma	Female	10	Non-Spanish; Non-Hispanic	White	Metastasis	758	IMPACT468	0.39	Stable	NA	0.1575	1.8	Unknown	Chest wall	22.126	Living	40	Yes	Yes	0.711313	2.54612	0.612073	TRUE
P-0039688	P-0039688-T01-IM6	ES	Ewing Sarcoma	Male	14	Non-Spanish; Non-Hispanic	White	Metastasis	829	IMPACT468	0	Stable	NA	0.0083	0	Extremity	Femur	22.751	Living	70	Yes	Yes	NA	2	0.0689088	FALSE
P-0040254	P-0040254-T02-IM6	ES	Ewing Sarcoma	Male	5	Non-Spanish; Non-Hispanic	White	Primary	559	IMPACT468	0	Stable	NA	0.001	0	Extremity	Femur	19.858	Living	10	Yes	No	NA	NA	NA	NA
P-0040442	P-0040442-T01-IM6	ES	Ewing Sarcoma	Male	31	Non-Spanish; Non-Hispanic	White	Primary	654	IMPACT468	0.28	Stable	NA	0.365	1.8	Thoracic	Rib	7.299	Deceased	60	Yes	Yes	0.596343	1.8899	0.379089	FALSE
P-0041943	P-0041943-T01-IM6	ES	Ewing Sarcoma	Male	45	Non-Spanish; Non-Hispanic	Asian	Primary	917	IMPACT468	0.17	Stable	NA	0.7855	0.9	Retroperitoneal or intra-abdominal	Pelvis	20.877	Living	40	Yes	Yes	0.932321	2.5509	0.537337	FALSE
P-0042438	P-0042438-T01-IM6	ES	Ewing Sarcoma	Male	34	Non-Spanish; Non-Hispanic	White	Metastasis	237	IMPACT468	0	Stable	NA	0.0022	0.9	Extremity	Bone	16.175	Living	10	Yes	No	NA	NA	NA	NA
P-0042798	P-0042798-T02-IM6	ES	Ewing Sarcoma	Female	17	Spanish NoS; Hispanic NoS, LatiNo NoS	White	Primary	156	IMPACT468	0.7	Stable	NA	0.0036	2.6	Extremity	Bone	2.564	Deceased	80	Yes	No	NA	NA	NA	NA
P-0042913	P-0042913-T01-IM6	ES	Ewing Sarcoma	Male	50	Non-Spanish; Non-Hispanic	White	Metastasis	573	IMPACT468	6.27	Do Not report	NA	0	0	Unknown	Unknown	19.792	Living	70	No	NA	NA	NA	NA	NA
P-0043526	P-0043526-T01-IM6	ES	Ewing Sarcoma	Male	20	Non-Spanish; Non-Hispanic	White	Metastasis	487	IMPACT468	0	Stable	NA	0.0597	1.8	Extremity	Soft tissue	18.444	Living	40	Yes	Yes	0.325449	3.12552	0.375424	FALSE
P-0043958	P-0043958-T01-IM6	ES	Ewing Sarcoma	Male	27	Non-Spanish; Non-Hispanic	White	Primary	229	IMPACT468	0.08	Stable	NA	0.125	1.8	Unknown	Sacral mass	5.162	Deceased	60	Yes	Yes	0.800496	2.28904	0.218064	FALSE
P-0044126	P-0044126-T01-IM6	ES	Ewing Sarcoma	Female	55	Non-Spanish; Non-Hispanic	White	Metastasis	353	IMPACT468	0.2	Stable	NA	0.2788	2.6	Unknown	Spine	2.104	Deceased	20	Yes	Yes	0.639054	2.44898	0.489833	FALSE
P-0044233	P-0044233-T02-IM6	ES	Ewing Sarcoma	Male	71	Non-Spanish; Non-Hispanic	White	Metastasis	553	IMPACT468	0	Stable	NA	0	0	Unknown	Soft tissue	16.899	Living	50	Yes	Yes	NA	2	0.0809577	FALSE
P-0044523	P-0044523-T02-IM6	ES	Ewing Sarcoma	Male	10	Non-Spanish; Non-Hispanic	Asian	Primary	523	IMPACT468	0	Stable	NA	0.0039	0	Unknown	Right forearm	18.181	Living	70	Yes	Yes	0.3	2.48407	0.228285	FALSE
P-0044551	P-0044551-T01-IM6	ES	Ewing Sarcoma	Female	28	Non-Spanish; Non-Hispanic	White	Metastasis	163	IMPACT468	0	Stable	NA	0.3537	1.8	Unknown	Bone	4.57	Deceased	80	Yes	Yes	0.312583	3.26353	0.623654	FALSE
P-0044896	P-0044896-T02-IM6	ES	Ewing Sarcoma	Male	13	Non-Spanish; Non-Hispanic	White	Primary	695	IMPACT468	0.16	Stable	NA	0.0583	0.9	Unknown	Soft tissue	17.885	Living	10	Yes	Yes	0.271919	2.4736	0.159263	FALSE
P-0045323	P-0045323-T02-IM6	ES	Ewing Sarcoma	Male	16	Non-Spanish; Non-Hispanic	White	Primary	538	IMPACT468	0	Stable	NA	0.3311	1.8	Unknown	Bone (femur)	13.611	Living	40	Yes	Yes	0.652365	2.54149	0.41021	FALSE
P-0045722	P-0045722-T01-IM6	ES	Ewing Sarcoma	Male	35	Non-Spanish; Non-Hispanic	White	Primary	577	IMPACT468	0	Stable	NA	0	0	Unknown	Adrenal gland	2.071	Living	80	Yes	Yes	NA	2	0.0610963	FALSE
P-0003113	P-0003113-T01-IM5	ESS	Endometrial Stroma Sarcoma	Female	60	Non-Spanish; Non-Hispanic	White	Metastasis	65	IMPACT410	0.74	Stable	NA	0.0025	1	Unknown	Uterus	70.948	Living	NA	Yes	No	NA	NA	NA	NA
P-0004717	P-0004717-T01-IM5	ESS	Endometrial Stroma Sarcoma	Female	64	Non-Spanish; Non-Hispanic	Black or African American	Metastasis	659	IMPACT410	0.95	Stable	NA	0.2409	NA	Unknown	Uterus	14.893	Deceased	40	Yes	Yes	0.857967	1.90572	0.320977	FALSE
P-0021586	P-0021586-T02-IM6	ESS	Endometrial Stroma Sarcoma	Female	58	Non-Spanish; Non-Hispanic	White	Metastasis	584	IMPACT468	0	Stable	NA	0.0178	2.6	Unknown	Uterus	40.208	Living	60	Yes	Yes	NA	2	0.00400354	FALSE
P-0046167	P-0046167-T01-IM6	ESS	Endometrial Stroma Sarcoma	Female	71	Non-Spanish; Non-Hispanic	White	Metastasis	372	IMPACT468	0.14	Stable	NA	0.3527	0.9	Unknown	Uterus	15.616	Living	60	Yes	Yes	0.578586	1.88136	0.488621	FALSE
P-0004505	P-0004505-T01-IM5	Extraskeletal osteosarcoma		Male	51	Non-Spanish; Non-Hispanic	White	Metastasis	468	IMPACT410	1	Stable	NA	0.2798	NA	Extremity	Leg	15.945	Deceased	70	Yes	Yes	0.531565	1.87184	0.916723	FALSE
P-0007660	P-0007660-T01-IM5	Extraskeletal osteosarcoma		Male	74	Non-Spanish; Non-Hispanic	White	Metastasis	962	IMPACT410	1.48	Stable	NA	0.4294	3.9	Extremity	Soft tissue	10.159	Deceased	70	Yes	Yes	0.583837	3.1523	0.759687	TRUE
P-0010206	P-0010206-T01-IM5	Extraskeletal osteosarcoma		Female	50	Non-Spanish; Non-Hispanic	White	Metastasis	619	IMPACT410	1.17	Stable	NA	0.3705	1	Retroperitoneal or intra-abdominal	Soft tissue	NA	Living	80	Yes	Yes	0.467464	2.88215	0.886641	TRUE
P-0011196	P-0011196-T01-IM5	Extraskeletal osteosarcoma		Male	68	Non-Spanish; Non-Hispanic	White	Metastasis	398	IMPACT410	0.2	Stable	NA	0.2269	1	Extremity	Bone	27.912	Deceased	30	Yes	No	NA	NA	NA	NA
P-0015127	P-0015127-T01-IM6	Extraskeletal osteosarcoma		Female	85	Non-Spanish; Non-Hispanic	White	Primary	755	IMPACT468	0.44	Do Not report	NA	0.383	2.6	Extremity	Soft tissue back	NA	Living	80	Yes	Yes	0.494106	3.14634	0.853037	TRUE
P-0017211	P-0017211-T01-IM6	Extraskeletal osteosarcoma		Male	75	Non-Spanish; Non-Hispanic	Black or African American	Primary	773	IMPACT468	2.6	Do Not report	NA	0.4272	2.6	Extremity	Soft tissue	1.151	Deceased	90	Yes	Yes	0.845157	1.79609	0.932603	FALSE
P-0018519	P-0018519-T01-IM6	Extraskeletal osteosarcoma		Female	70	Non-Spanish; Non-Hispanic	White	Primary	902	IMPACT468	1.97	Do Not report	NA	0.6023	3.5	Extremity	Soft tissue	46.784	Living	80	Yes	Yes	0.638209	3.7393	0.925307	TRUE
P-0026832	P-0026832-T01-IM6	Extraskeletal osteosarcoma		Female	59	Non-Spanish; Non-Hispanic	White	Metastasis	579	IMPACT468	0.82	Stable	NA	0.4704	0.9	Extremity	Thigh	12.329	Deceased	70	Yes	Yes	0.517901	3.26182	0.743375	TRUE
P-0033507	P-0033507-T01-IM6	Extraskeletal osteosarcoma		Male	35	Non-Spanish; Non-Hispanic	White	Primary	589	IMPACT468	1	Stable	NA	0.6079	2.6	Trunk	Upper Back	27.649	Living	40	Yes	Yes	0.642618	3.39987	0.713298	TRUE
P-0000134	P-0000134-T01-IM3	GIST	Gastrointestinal Stromal Tumor	Female	70	Non-Spanish; Non-Hispanic	White	Primary	761	IMPACT341	5.07	Indeterminate	NA	0.4034	4.5	Retroperitoneal or intra-abdominal	Stomach	11.079	Deceased	90	Yes	No	NA	NA	NA	NA
P-0000306	P-0000306-T01-IM3	GIST	Gastrointestinal Stromal Tumor	Male	57	Non-Spanish; Non-Hispanic	White	Primary	212	IMPACT341	0.76	Stable	NA	0.1704	1.1	Visceral	Stomach	79.463	Living	90	Yes	Yes	0.635345	2.00419	0.401864	FALSE
P-0000309	P-0000309-T03-IM5	GIST	Gastrointestinal Stromal Tumor	Female	60	Non-Spanish; Non-Hispanic	Asian	Metastasis	893	IMPACT410	1.11	Stable	NA	0.5197	1	Retroperitoneal or intra-abdominal	Small bowel	34.718	Living	80	Yes	Yes	0.605759	3.30465	0.761145	TRUE
P-0000501	P-0000501-T02-IM3	GIST	Gastrointestinal Stromal Tumor	Male	42	Non-Spanish; Non-Hispanic	Black or African American	Metastasis	811	IMPACT341	0	Stable	NA	0	2.2	Visceral	Stomach	27.518	Living	60	Yes	Yes	NA	2	0.191135	FALSE
P-0001157	P-0001157-T01-IM3	GIST	Gastrointestinal Stromal Tumor	Male	32	NA	NA	Metastasis	220	IMPACT341	1.7	Stable	NA	0.0541	1.1	Retroperitoneal or intra-abdominal	Stomach	NA	NA	50	Yes	Yes	NA	2	0.504651	FALSE
P-0001193	P-0001193-T01-IM3	GIST	Gastrointestinal Stromal Tumor	Female	60	Non-Spanish; Non-Hispanic	White	Primary	1270	IMPACT341	0.49	Stable	NA	0.1214	1.1	Retroperitoneal or intra-abdominal	Stomach	66.674	Living	60	Yes	Yes	0.711747	1.99839	0.153996	FALSE
P-0001254	P-0001254-T02-IM3	GIST	Gastrointestinal Stromal Tumor	Female	30	Non-Spanish; Non-Hispanic	White	Primary	704	IMPACT341	0.73	Stable	NA	0.4657	1.1	Retroperitoneal or intra-abdominal	Stomach	18.312	Living	50	Yes	Yes	0.644296	2.91482	0.72016	TRUE
P-0001315	P-0001315-T01-IM3	GIST	Gastrointestinal Stromal Tumor	Male	37	Non-Spanish; Non-Hispanic	White	Metastasis	1132	IMPACT341	2.33	Stable	NA	0.2354	6.7	Retroperitoneal	Stomach	71.474	Living	70	Yes	Yes	0.934522	2.09239	0.413149	FALSE
P-0001410	P-0001410-T01-IM3	GIST	Gastrointestinal Stromal Tumor	Male	58	Non-Spanish; Non-Hispanic	White	Primary	810	IMPACT341	1.61	Stable	NA	0.4348	3.3	Retroperitoneal or intra-abdominal	Gastric wall	70.422	Living	60	Yes	Yes	0.827818	2.32105	0.462518	TRUE
P-0001431	P-0001431-T02-IM6	GIST	Gastrointestinal Stromal Tumor	Male	48	Non-Spanish; Non-Hispanic	Asian	Primary	727	IMPACT468	0	Stable	NA	0.0046	0.9	Retroperitoneal or intra-abdominal	Soft tissue	75.945	Living	10	Yes	No	NA	NA	NA	NA
P-0001461	P-0001461-T01-IM3	GIST	Gastrointestinal Stromal Tumor	Male	65	Non-Spanish; Non-Hispanic	Black or African American	Primary	459	IMPACT341	1.35	Stable	NA	0.37	1.1	Retroperitoneal or intra-abdominal	Stomach	76.405	Living	80	Yes	Yes	0.771439	2.18608	0.502866	TRUE
P-0001512	P-0001512-T01-IM3	GIST	Gastrointestinal Stromal Tumor	Female	62	Non-Spanish; Non-Hispanic	White	Primary	659	IMPACT341	0.85	Stable	NA	0.2807	2.2	Retroperitoneal or intra-abdominal	Stomach	28.833	Deceased	80	Yes	Yes	0.841833	2.0478	0.570338	FALSE
P-0001517	P-0001517-T01-IM3	GIST	Gastrointestinal Stromal Tumor	Male	57	Non-Spanish; Non-Hispanic	White	Primary	359	IMPACT341	0.82	Stable	NA	0.2777	2.2	Retroperitoneal	Small bowel	76.142	Living	80	Yes	Yes	0.705067	1.91405	0.438732	FALSE
P-0001692	P-0001692-T01-IM3	GIST	Gastrointestinal Stromal Tumor	Male	68	Non-Spanish; Non-Hispanic	White	Primary	106	IMPACT341	2.64	Stable	NA	0.4237	2.2	Retroperitoneal or intra-abdominal	Stomach	48.657	Deceased	60	Yes	Yes	0.639013	2.97148	0.721164	TRUE
P-0001973	P-0001973-T01-IM3	GIST	Gastrointestinal Stromal Tumor	Female	46	Non-Spanish; Non-Hispanic	White	Primary	566	IMPACT341	0	Stable	NA	0.1844	2.2	Retroperitoneal or intra-abdominal	Small bowel	4.274	Living	80	Yes	Yes	0.7991	2.03424	0.262889	FALSE
P-0002276	P-0002276-T01-IM3	GIST	Gastrointestinal Stromal Tumor	Female	47	Non-Spanish; Non-Hispanic	White	Metastasis	674	IMPACT341	1.09	Stable	NA	0.773	1.1	Retroperitoneal or intra-abdominal	Small bowel	6.411	Deceased	60	Yes	Yes	0.850785	1.65577	0.56618	FALSE
P-0002293	P-0002293-T01-IM3	GIST	Gastrointestinal Stromal Tumor	Female	89	Non-Spanish; Non-Hispanic	White	Metastasis	1132	IMPACT341	2.42	Stable	NA	0.394	3.3	Retroperitoneal or intra-abdominal	Stomach	4.011	Deceased	40	Yes	Yes	0.813056	1.75881	0.495448	FALSE
P-0002409	P-0002409-T01-IM3	GIST	Gastrointestinal Stromal Tumor	Female	60	Non-Spanish; Non-Hispanic	Black or African American	Metastasis	794	IMPACT341	1.54	Stable	NA	0.2722	3.3	Retroperitoneal or intra-abdominal	Stomach	6.575	Deceased	NA	Yes	Yes	0.749886	1.81737	0.547953	FALSE
P-0002477	P-0002477-T01-IM3	GIST	Gastrointestinal Stromal Tumor	Male	53	Non-Spanish; Non-Hispanic	White	Metastasis	434	IMPACT341	0.97	Stable	NA	0.6426	2.2	Retroperitoneal or intra-abdominal	Small bowel	12.69	Deceased	NA	Yes	Yes	0.835707	2.13645	0.551444	TRUE
P-0002525	P-0002525-T01-IM3	GIST	Gastrointestinal Stromal Tumor	Female	56	Non-Spanish; Non-Hispanic	White	Primary	400	IMPACT341	0.78	Stable	NA	0.3538	1.1	Retroperitoneal or intra-abdominal	Rectum	69.403	Living	50	Yes	Yes	0.78858	1.86868	0.581569	FALSE
P-0002552	P-0002552-T01-IM3	GIST	Gastrointestinal Stromal Tumor	Female	68	Non-Spanish; Non-Hispanic	White	Primary	1016	IMPACT341	1.2	Stable	NA	0.1507	4.5	Retroperitoneal or intra-abdominal	Small bowel	70.882	Living	80	Yes	Yes	0.912839	1.90202	0.183741	FALSE
P-0002594	P-0002594-T01-IM3	GIST	Gastrointestinal Stromal Tumor	Female	32	Non-Spanish; Non-Hispanic	White	Metastasis	444	IMPACT341	0	Stable	NA	0.1101	1.1	Retroperitoneal or intra-abdominal	Stomach	73.085	Living	50	Yes	Yes	NA	2	0.505192	TRUE
P-0002672	P-0002672-T01-IM3	GIST	Gastrointestinal Stromal Tumor	Male	61	Non-Spanish; Non-Hispanic	White	Primary	597	IMPACT341	0.44	Stable	NA	0.1557	17.8	Retroperitoneal or intra-abdominal	Stomach	71.704	Living	30	Yes	Yes	0.705689	1.80326	0.305373	FALSE
P-0002680	P-0002680-T01-IM3	GIST	Gastrointestinal Stromal Tumor	Male	53	Non-Spanish; Non-Hispanic	White	Metastasis	425	IMPACT341	0.68	Stable	NA	0.2902	2.2	Retroperitoneal or intra-abdominal	Small bowel	8.778	Deceased	40	Yes	Yes	0.81021	2.06726	0.475668	FALSE
P-0002726	P-0002726-T01-IM3	GIST	Gastrointestinal Stromal Tumor	Male	58	Non-Spanish; Non-Hispanic	White	Primary	1107	IMPACT341	0.6	Stable	NA	0.2908	NA	Retroperitoneal or intra-abdominal	Stomach	71.474	Living	60	Yes	Yes	0.573153	3.75725	0.686434	TRUE
P-0002868	P-0002868-T02-IM5	GIST	Gastrointestinal Stromal Tumor	Male	48	Non-Spanish; Non-Hispanic	White	Primary	531	IMPACT410	0	Stable	NA	0.0001	1	Retroperitoneal or intra-abdominal	Rectum	71.704	Living	30	Yes	No	NA	NA	NA	NA
P-0003162	P-0003162-T01-IM5	GIST	Gastrointestinal Stromal Tumor	Male	48	Non-Spanish; Non-Hispanic	Pt refused to answer	Primary	642	IMPACT410	1.17	Stable	NA	0.2958	3.9	Retroperitoneal or intra-abdominal	Small bowel	49.907	Deceased	90	Yes	Yes	0.89949	2.05153	0.428797	FALSE
P-0003384	P-0003384-T02-IM6	GIST	Gastrointestinal Stromal Tumor	Male	54	Non-Spanish; Non-Hispanic	Black or African American	Metastasis	627	IMPACT468	1.28	Stable	NA	0.2666	1.8	Visceral	Unknown	29.589	Living	70	Yes	Yes	0.797873	1.83964	0.372345	FALSE
P-0003416	P-0003416-T02-IM5	GIST	Gastrointestinal Stromal Tumor	Male	55	Non-Spanish; Non-Hispanic	White	Primary	864	IMPACT410	0.33	Stable	NA	0.2212	2	Retroperitoneal or intra-abdominal	Small bowel	11.605	Living	30	Yes	Yes	0.708358	1.987	0.361937	FALSE
P-0003457	P-0003457-T01-IM5	GIST	Gastrointestinal Stromal Tumor	Female	60	Non-Spanish; Non-Hispanic	Asian	Primary	479	IMPACT410	0.11	Stable	NA	0.2178	1	Retroperitoneal or intra-abdominal	Stomach	60.329	Deceased	80	Yes	Yes	0.784975	1.98808	0.341504	FALSE
P-0003471	P-0003471-T01-IM5	GIST	Gastrointestinal Stromal Tumor	Male	77	Non-Spanish; Non-Hispanic	White	Primary	721	IMPACT410	0	Stable	NA	0.0001	1	Retroperitoneal or intra-abdominal	Stomach	60.329	Living	80	Yes	Yes	NA	2	0.092138	FALSE
P-0003490	P-0003490-T01-IM5	GIST	Gastrointestinal Stromal Tumor	Female	62	Non-Spanish; Non-Hispanic	White	Primary	511	IMPACT410	0.08	Stable	NA	0.0887	1	Retroperitoneal	Small bowel	65.194	Living	50	Yes	Yes	0.569542	1.88018	0.263073	FALSE
P-0003760	P-0003760-T01-IM5	GIST	Gastrointestinal Stromal Tumor	Female	49	Non-Spanish; Non-Hispanic	White	Primary	681	IMPACT410	0	Stable	NA	0.0121	1	Retroperitoneal or intra-abdominal	Small bowel	66.608	Living	60	Yes	No	NA	NA	NA	NA
P-0003927	P-0003927-T01-IM3	GIST	Gastrointestinal Stromal Tumor	Female	67	Non-Spanish; Non-Hispanic	White	Primary	1072	IMPACT341	0.1	Stable	NA	0.0509	1.1	Retroperitoneal or intra-abdominal	Stomach	74.137	Living	30	Yes	Yes	0.729053	2.02127	0.0455786	FALSE
P-0004225	P-0004225-T01-IM5	GIST	Gastrointestinal Stromal Tumor	Male	44	Non-Spanish; Non-Hispanic	White	Primary	809	IMPACT410	0.21	Stable	NA	0.0573	2	Retroperitoneal or intra-abdominal	Stomach	13.118	Deceased	80	Yes	Yes	0.72986	2.10054	0.147889	FALSE
P-0004235	P-0004235-T01-IM5	GIST	Gastrointestinal Stromal Tumor	Male	68	Unknown whether Spanish or Not	White	Metastasis	372	IMPACT410	0.58	Stable	NA	0.1403	1	Visceral	Intraabdominal	24.921	Living	70	Yes	Yes	0.86396	2.08692	0.465564	FALSE
P-0004305	P-0004305-T01-IM5	GIST	Gastrointestinal Stromal Tumor	Female	68	Non-Spanish; Non-Hispanic	White	Primary	1225	IMPACT410	0	Stable	NA	0.0778	1	Retroperitoneal or intra-abdominal	Stomach	67.266	Living	50	Yes	Yes	0.458995	1.99951	0.205411	FALSE
P-0004509	P-0004509-T01-IM5	GIST	Gastrointestinal Stromal Tumor	Female	47	Non-Spanish; Non-Hispanic	Asian	Metastasis	689	IMPACT410	0.51	Stable	NA	0.2559	3	Visceral	Intraabdominal	28.274	Deceased	60	Yes	Yes	0.820368	1.85256	0.49517	FALSE
P-0004639	P-0004639-T01-IM5	GIST	Gastrointestinal Stromal Tumor	Male	75	Non-Spanish; Non-Hispanic	White	Metastasis	756	IMPACT410	0.25	Stable	NA	0.1916	3	Retroperitoneal or intra-abdominal	Stomach	68.153	Living	40	Yes	Yes	0.564938	1.88962	0.316352	FALSE
P-0004645	P-0004645-T01-IM5	GIST	Gastrointestinal Stromal Tumor	Male	52	Non-Spanish; Non-Hispanic	Asian	Primary	722	IMPACT410	0.38	Stable	NA	0.0926	1	Retroperitoneal or intra-abdominal	Stomach	62.893	Living	50	Yes	Yes	0.781995	2.03818	0.177863	FALSE
P-0004651	P-0004651-T01-IM5	GIST	Gastrointestinal Stromal Tumor	Male	28	Non-Spanish; Non-Hispanic	White	Primary	589	IMPACT410	0.09	Stable	NA	0.2382	1	Retroperitoneal or intra-abdominal	Stomach	NA	Living	50	Yes	Yes	0.462158	2.24675	0.804686	FALSE
P-0004677	P-0004677-T01-IM5	GIST	Gastrointestinal Stromal Tumor	Male	68	Non-Spanish; Non-Hispanic	White	Primary	852	IMPACT410	0.08	Stable	NA	0.0783	1	Retroperitoneal or intra-abdominal	Stomach	35.507	Living	50	Yes	Yes	0.641318	1.96585	0.140179	FALSE
P-0004760	P-0004760-T01-IM5	GIST	Gastrointestinal Stromal Tumor	Male	75	Non-Spanish; Non-Hispanic	White	Primary	182	IMPACT410	0.49	Stable	NA	0.127	2	Retroperitoneal	Stomach	68.153	Living	60	Yes	Yes	NA	2	0.623986	TRUE
P-0004776	P-0004776-T01-IM5	GIST	Gastrointestinal Stromal Tumor	Female	66	Non-Spanish; Non-Hispanic	Asian	Primary	705	IMPACT410	0.08	Stable	NA	0.0256	2	Retroperitoneal or intra-abdominal	Stomach	63.781	Living	60	Yes	Yes	0.81695	2.0109	0.032039	FALSE
P-0004784	P-0004784-T01-IM5	GIST	Gastrointestinal Stromal Tumor	Male	48	Non-Spanish; Non-Hispanic	Black or African American	Metastasis	732	IMPACT410	1.95	Stable	NA	0.3674	3	Retroperitoneal	Abdomen	18.674	Deceased	60	Yes	Yes	0.881419	1.99347	0.490718	FALSE
P-0004828	P-0004828-T02-IM5	GIST	Gastrointestinal Stromal Tumor	Male	80	Non-Spanish; Non-Hispanic	White	Metastasis	625	IMPACT410	0.49	Stable	NA	0.3137	1	Retroperitoneal or intra-abdominal	Intraabdominal	11.112	Deceased	80	Yes	Yes	0.918702	1.94404	0.469541	FALSE
P-0004883	P-0004883-T01-IM5	GIST	Gastrointestinal Stromal Tumor	Female	49	Non-Spanish; Non-Hispanic	Black or African American	Primary	205	IMPACT410	2.25	Stable	NA	0.6165	3	Retroperitoneal or intra-abdominal	Small bowel	51.353	Deceased	80	Yes	Yes	0.900414	2.9018	0.936185	TRUE
P-0004937	P-0004937-T01-IM5	GIST	Gastrointestinal Stromal Tumor	Male	63	Non-Spanish; Non-Hispanic	White	Primary	470	IMPACT410	1.87	Stable	NA	0.654	3	Retroperitoneal	Small bowel	50.433	Living	60	Yes	Yes	0.874054	1.89895	0.458237	FALSE
P-0005066	P-0005066-T01-IM5	GIST	Gastrointestinal Stromal Tumor	Female	58	Non-Spanish; Non-Hispanic	White	Metastasis	780	IMPACT410	0.3	Stable	NA	0.3664	3	Visceral	Small bowel	17.786	Deceased	90	Yes	Yes	0.756904	1.99628	0.596621	FALSE
P-0005330	P-0005330-T02-IM5	GIST	Gastrointestinal Stromal Tumor	Female	53	Non-Spanish; Non-Hispanic	Black or African American	Primary	682	IMPACT410	1.17	Stable	NA	0.4152	3	Retroperitoneal or intra-abdominal	Stomach	4.241	Deceased	NA	Yes	Yes	0.475018	3.7138	0.890275	TRUE
P-0005379	P-0005379-T01-IM5	GIST	Gastrointestinal Stromal Tumor	Female	35	Non-Spanish; Non-Hispanic	White	Primary	554	IMPACT410	0	Stable	NA	0.0001	3	Retroperitoneal or intra-abdominal	Stomach	66.773	Living	80	Yes	Yes	NA	2	0.0174226	FALSE
P-0005453	P-0005453-T01-IM5	GIST	Gastrointestinal Stromal Tumor	Male	83	Non-Spanish; Non-Hispanic	Asian	Primary	868	IMPACT410	0.28	Stable	NA	0.1384	NA	Retroperitoneal or intra-abdominal	Small bowel	51.386	Living	80	Yes	Yes	0.848868	1.98375	0.209483	FALSE
P-0005481	P-0005481-T01-IM5	GIST	Gastrointestinal Stromal Tumor	Male	46	Non-Spanish; Non-Hispanic	White	Primary	830	IMPACT410	0	Stable	NA	0.0365	1	Retroperitoneal or intra-abdominal	Stomach	63.255	Living	70	Yes	Yes	0.539879	2.02833	0.0933136	FALSE
P-0005505	P-0005505-T01-IM5	GIST	Gastrointestinal Stromal Tumor	Male	53	Non-Spanish; Non-Hispanic	White	Primary	1005	IMPACT410	0.19	Stable	NA	0.05	2	Retroperitoneal or intra-abdominal	Stomach	4.175	Living	60	Yes	Yes	0.620097	1.93979	0.125761	FALSE
P-0005605	P-0005605-T01-IM5	GIST	Gastrointestinal Stromal Tumor	Female	46	Non-Spanish; Non-Hispanic	White	Primary	1005	IMPACT410	0.42	Stable	NA	0.1569	2	Retroperitoneal or intra-abdominal	Stomach	50.104	Living	60	Yes	Yes	0.433442	2.76167	0.756306	TRUE
P-0005626	P-0005626-T02-IM5	GIST	Gastrointestinal Stromal Tumor	Male	62	Non-Spanish; Non-Hispanic	White	Primary	846	IMPACT410	0.71	Stable	NA	0.286	2	Retroperitoneal	Small bowel	56.088	Living	60	Yes	Yes	0.79708	1.89139	0.411409	FALSE
P-0005737	P-0005737-T02-IM5	GIST	Gastrointestinal Stromal Tumor	Female	84	Non-Spanish; Non-Hispanic	White	Primary	678	IMPACT410	1.03	Stable	NA	0.6065	3	Retroperitoneal or intra-abdominal	Stomach	59.704	Living	90	Yes	Yes	0.770158	3.12037	0.685361	TRUE
P-0005780	P-0005780-T01-IM5	GIST	Gastrointestinal Stromal Tumor	Male	49	Non-Spanish; Non-Hispanic	Asian	Primary	793	IMPACT410	0.17	Stable	NA	0.0173	1	Retroperitoneal or intra-abdominal	Stomach	64.011	Living	80	Yes	Yes	NA	2	0.155243	FALSE
P-0005891	P-0005891-T01-IM5	GIST	Gastrointestinal Stromal Tumor	Female	72	Non-Spanish; Non-Hispanic	Black or African American	Metastasis	365	IMPACT410	0.42	Stable	NA	0.3062	3	Retroperitoneal or intra-abdominal	colon	26.334	Living	90	Yes	Yes	0.564937	1.87783	0.538126	FALSE
P-0005923	P-0005923-T01-IM5	GIST	Gastrointestinal Stromal Tumor	Male	66	Non-Spanish; Non-Hispanic	Asian	Primary	724	IMPACT410	0.16	Stable	NA	0.191	1	Retroperitoneal or intra-abdominal	Esophagus	42.871	Deceased	90	Yes	Yes	0.308617	3.19643	0.747606	FALSE
P-0005986	P-0005986-T01-IM5	GIST	Gastrointestinal Stromal Tumor	Male	79	Non-Spanish; Non-Hispanic	White	Primary	278	IMPACT410	0.17	Stable	NA	0.137	2	Retroperitoneal or intra-abdominal	Stomach	14.268	Deceased	70	Yes	Yes	0.582441	2.36086	0.809169	TRUE
P-0006104	P-0006104-T01-IM5	GIST	Gastrointestinal Stromal Tumor	Male	59	Non-Spanish; Non-Hispanic	White	Metastasis	923	IMPACT410	0.91	Stable	NA	0.4011	3.9	Retroperitoneal	Small bowel	63.123	Deceased	90	Yes	Yes	0.889411	1.80267	0.344888	FALSE
P-0006120	P-0006120-T01-IM5	GIST	Gastrointestinal Stromal Tumor	Female	66	Unknown whether Spanish or Not	White	Primary	384	IMPACT410	0.41	Stable	NA	0.1626	2	Retroperitoneal	Small bowel	64.077	Living	70	Yes	Yes	0.752033	2.22156	0.328747	FALSE
P-0006293	P-0006293-T01-IM5	GIST	Gastrointestinal Stromal Tumor	Female	65	Non-Spanish; Non-Hispanic	Asian	Primary	517	IMPACT410	0.45	Stable	NA	0.1375	4.9	Retroperitoneal or intra-abdominal	Small bowel	65.457	Living	80	Yes	Yes	0.70741	1.91596	0.189023	FALSE
P-0006295	P-0006295-T01-IM5	GIST	Gastrointestinal Stromal Tumor	Female	67	Spanish NoS; Hispanic NoS, LatiNo NoS	White	Primary	559	IMPACT410	0	Stable	NA	0.0256	2	Retroperitoneal or intra-abdominal	Stomach	62.433	Living	80	Yes	Yes	0.647221	2.03461	0.0294336	FALSE
P-0006320	P-0006320-T01-IM5	GIST	Gastrointestinal Stromal Tumor	Female	61	Non-Spanish; Non-Hispanic	Asian	Primary	729	IMPACT410	0.15	Stable	NA	0.2441	1	Retroperitoneal	Small bowel	64.866	Living	80	Yes	Yes	0.748072	2.44765	0.369401	TRUE
P-0006325	P-0006325-T01-IM5	GIST	Gastrointestinal Stromal Tumor	Female	51	Non-Spanish; Non-Hispanic	White	Primary	1243	IMPACT410	0.14	Stable	NA	0	NA	Retroperitoneal or intra-abdominal	Stomach	17.26	Living	70	Yes	No	NA	NA	NA	NA
P-0006449	P-0006449-T01-IM5	GIST	Gastrointestinal Stromal Tumor	Male	16	NA	NA	Primary	755	IMPACT410	0	Stable	NA	0.0009	1	Retroperitoneal or intra-abdominal	Stomach	NA	NA	90	Yes	Yes	NA	2	0.0974718	FALSE
P-0006473	P-0006473-T01-IM5	GIST	Gastrointestinal Stromal Tumor	Male	57	Non-Spanish; Non-Hispanic	White	Primary	616	IMPACT410	0.43	Stable	NA	0.4138	2	Retroperitoneal or intra-abdominal	Stomach	19.299	Living	30	Yes	Yes	0.815644	1.74531	0.443774	FALSE
P-0006501	P-0006501-T01-IM5	GIST	Gastrointestinal Stromal Tumor	Female	80	Non-Spanish; Non-Hispanic	White	Metastasis	777	IMPACT410	0.33	Stable	NA	0.0758	5.9	Retroperitoneal or intra-abdominal	Stomach	58.093	Living	90	Yes	Yes	0.813887	1.98494	0.0873251	FALSE
P-0006638	P-0006638-T01-IM5	GIST	Gastrointestinal Stromal Tumor	Male	68	Non-Spanish; Non-Hispanic	White	Metastasis	909	IMPACT410	1.12	Stable	NA	0.3098	4.9	Retroperitoneal or intra-abdominal	Intraabdominal	NA	Living	80	Yes	Yes	0.895448	1.8962	0.379917	FALSE
P-0006664	P-0006664-T01-IM5	GIST	Gastrointestinal Stromal Tumor	Male	65	Non-Spanish; Non-Hispanic	White	Metastasis	887	IMPACT410	0	Stable	NA	0.0025	3	Retroperitoneal or intra-abdominal	Stomach	56.581	Deceased	10	Yes	No	NA	NA	NA	NA
P-0006712	P-0006712-T01-IM5	GIST	Gastrointestinal Stromal Tumor	Male	61	Non-Spanish; Non-Hispanic	White	Metastasis	519	IMPACT410	0	Stable	NA	0.0154	1	Retroperitoneal or intra-abdominal	Stomach	61.973	Living	60	Yes	No	NA	NA	NA	NA
P-0006755	P-0006755-T01-IM5	GIST	Gastrointestinal Stromal Tumor	Female	54	Non-Spanish; Non-Hispanic	Black or African American	Primary	812	IMPACT410	0.3	Stable	NA	0.2581	1	Retroperitoneal or intra-abdominal	Small bowel	30.542	Deceased	60	Yes	No	NA	NA	NA	NA
P-0006875	P-0006875-T01-IM5	GIST	Gastrointestinal Stromal Tumor	Male	22	Non-Spanish; Non-Hispanic	White	Primary	878	IMPACT410	0.08	Stable	NA	0	1	Retroperitoneal or intra-abdominal	Rectum	14.663	Living	70	Yes	Yes	NA	2	0.0654781	FALSE
P-0006901	P-0006901-T01-IM5	GIST	Gastrointestinal Stromal Tumor	Male	61	Non-Spanish; Non-Hispanic	White	Metastasis	813	IMPACT410	0.46	Stable	NA	0.2805	3	Retroperitoneal	Small bowel	25.151	Living	30	Yes	Yes	0.40048	1.80909	0.375107	FALSE
P-0006932	P-0006932-T01-IM5	GIST	Gastrointestinal Stromal Tumor	Male	73	Non-Spanish; Non-Hispanic	White	Metastasis	835	IMPACT410	0.56	Stable	NA	0.1264	3.9	Retroperitoneal	Intraabdominal	63.912	Living	50	Yes	Yes	0.950789	1.94522	0.165689	FALSE
P-0006991	P-0006991-T01-IM5	GIST	Gastrointestinal Stromal Tumor	Male	27	Non-Spanish; Non-Hispanic	White	Primary	786	IMPACT410	0.58	Stable	NA	0.1399	NA	Retroperitoneal or intra-abdominal	Stomach	8.614	Living	30	Yes	Yes	0.779582	2.16899	0.395477	FALSE
P-0007230	P-0007230-T01-IM5	GIST	Gastrointestinal Stromal Tumor	Male	69	Non-Spanish; Non-Hispanic	White	Metastasis	882	IMPACT410	0.58	Stable	NA	0.1726	2	Retroperitoneal	Intraabdominal	20.679	Deceased	90	Yes	Yes	0.901352	1.85752	0.213042	FALSE
P-0007268	P-0007268-T01-IM5	GIST	Gastrointestinal Stromal Tumor	Male	49	Non-Spanish; Non-Hispanic	White	Primary	1085	IMPACT410	0.1	Stable	NA	0.0998	1	Retroperitoneal or intra-abdominal	Stomach	12.164	Deceased	80	Yes	Yes	0.521178	2.02546	0.30905	FALSE
P-0007374	P-0007374-T01-IM5	GIST	Gastrointestinal Stromal Tumor	Female	63	Non-Spanish; Non-Hispanic	White	Primary	444	IMPACT410	0	Stable	NA	0.034	1	Retroperitoneal or intra-abdominal	Stomach	30.97	Living	80	Yes	Yes	0.335098	2.48746	0.218338	FALSE
P-0007501	P-0007501-T01-IM5	GIST	Gastrointestinal Stromal Tumor	Female	69	Non-Spanish; Non-Hispanic	White	Primary	923	IMPACT410	0.09	Stable	NA	0.0959	1	Retroperitoneal or intra-abdominal	Stomach	62.893	Living	80	Yes	Yes	0.605396	2.03302	0.0921302	FALSE
P-0007513	P-0007513-T01-IM5	GIST	Gastrointestinal Stromal Tumor	Female	59	Spanish NoS; Hispanic NoS, LatiNo NoS	White	Metastasis	736	IMPACT410	0.45	Stable	NA	0.2124	3	Retroperitoneal or intra-abdominal	Small bowel	34.751	Deceased	80	Yes	Yes	0.835575	1.75212	0.494242	FALSE
P-0007519	P-0007519-T01-IM5	GIST	Gastrointestinal Stromal Tumor	Female	60	Non-Spanish; Non-Hispanic	White	Primary	913	IMPACT410	0.84	Stable	NA	0.1737	1	Retroperitoneal or intra-abdominal	Small bowel	47.54	Living	70	Yes	Yes	0.768132	1.91915	0.19501	FALSE
P-0007646	P-0007646-T01-IM5	GIST	Gastrointestinal Stromal Tumor	Female	62	Non-Spanish; Non-Hispanic	White	Primary	850	IMPACT410	0.09	Stable	NA	0.1189	1	Retroperitoneal or intra-abdominal	Stomach	59.441	Living	80	Yes	Yes	0.450794	3.42451	0.487987	TRUE
P-0007702	P-0007702-T01-IM5	GIST	Gastrointestinal Stromal Tumor	Female	55	Non-Spanish; Non-Hispanic	Black or African American	Metastasis	1031	IMPACT410	2.58	Stable	NA	0.3775	2	Visceral	Stomach	62.531	Living	90	Yes	Yes	0.940403	1.69938	0.449402	FALSE
P-0007890	P-0007890-T01-IM5	GIST	Gastrointestinal Stromal Tumor	Male	54	Non-Spanish; Non-Hispanic	White	Metastasis	897	IMPACT410	2.05	Stable	NA	0.6319	5.9	Retroperitoneal or intra-abdominal	Stomach	12.723	Living	85	Yes	Yes	0.829503	3.31788	0.782668	TRUE
P-0007910	P-0007910-T01-IM5	GIST	Gastrointestinal Stromal Tumor	Male	54	Non-Spanish; Non-Hispanic	White	Metastasis	810	IMPACT410	2.59	Stable	NA	0.8423	3.9	Retroperitoneal or intra-abdominal	Stomach	6.378	Deceased	90	Yes	Yes	0.871847	3.19539	0.65006	TRUE
P-0007967	P-0007967-T01-IM5	GIST	Gastrointestinal Stromal Tumor	Female	60	Non-Spanish; Non-Hispanic	White	Primary	1064	IMPACT410	1.28	Stable	NA	0.5047	2	Retroperitoneal or intra-abdominal	Rectum	57.863	Living	90	Yes	Yes	0.819552	2.99122	0.622852	TRUE
P-0007976	P-0007976-T01-IM5	GIST	Gastrointestinal Stromal Tumor	Male	53	Non-Spanish; Non-Hispanic	Pt refused to answer	Metastasis	974	IMPACT410	2.67	Stable	NA	0.2025	2	Retroperitoneal	Intraabdominal	7.266	Deceased	NA	Yes	Yes	0.861496	1.86675	0.431881	FALSE
P-0007985	P-0007985-T01-IM5	GIST	Gastrointestinal Stromal Tumor	Male	71	Non-Spanish; Non-Hispanic	Asian	Primary	569	IMPACT410	0.09	Stable	NA	0.2098	2	Retroperitoneal	Small bowel	61.841	Living	85	Yes	Yes	0.736654	1.92461	0.272507	FALSE
P-0008084	P-0008084-T01-IM5	GIST	Gastrointestinal Stromal Tumor	Male	50	Non-Spanish; Non-Hispanic	White	Primary	510	IMPACT410	1.01	Stable	NA	0.3061	3	Retroperitoneal	Small bowel	30.247	Deceased	35	Yes	Yes	0.842543	2.20277	0.371719	FALSE
P-0008247	P-0008247-T01-IM5	GIST	Gastrointestinal Stromal Tumor	Female	63	Non-Spanish; Non-Hispanic	White	Primary	469	IMPACT410	0	Stable	NA	0	1	Retroperitoneal or intra-abdominal	Stomach	60.427	Living	70	Yes	Yes	NA	2	0.12826	FALSE
P-0008391	P-0008391-T01-IM5	GIST	Gastrointestinal Stromal Tumor	Female	61	Non-Spanish; Non-Hispanic	White	Primary	1057	IMPACT410	0.09	Stable	NA	0.03	1	Retroperitoneal or intra-abdominal	Stomach	59.342	Living	85	Yes	Yes	0.514679	2.03106	0.030522	FALSE
P-0008468	P-0008468-T01-IM5	GIST	Gastrointestinal Stromal Tumor	Male	66	Non-Spanish; Non-Hispanic	White	Primary	986	IMPACT410	2.05	Stable	NA	0.3387	1	Retroperitoneal	Intraabdominal	5.458	Deceased	90	Yes	Yes	0.903665	1.82858	0.478156	FALSE
P-0008486	P-0008486-T01-IM5	GIST	Gastrointestinal Stromal Tumor	Female	77	Non-Spanish; Non-Hispanic	White	Primary	630	IMPACT410	0	Stable	NA	0.0298	3	Retroperitoneal or intra-abdominal	Stomach	29.458	Living	90	Yes	Yes	0.753045	2.06133	0.0540506	FALSE
P-0008548	P-0008548-T01-IM5	GIST	Gastrointestinal Stromal Tumor	Male	45	Unknown whether Spanish or Not	White	Metastasis	1050	IMPACT410	0.96	Stable	NA	0.1832	3.9	Retroperitoneal	Small bowel	61.118	Living	80	Yes	Yes	0.765945	1.86747	0.300537	FALSE
P-0008865	P-0008865-T01-IM5	GIST	Gastrointestinal Stromal Tumor	Male	67	Non-Spanish; Non-Hispanic	White	Primary	721	IMPACT410	0.17	Stable	NA	0.1865	3	Retroperitoneal or intra-abdominal	Stomach	NA	Living	80	Yes	Yes	0.67495	1.84162	0.334205	FALSE
P-0009156	P-0009156-T01-IM5	GIST	Gastrointestinal Stromal Tumor	Female	46	Spanish NoS; Hispanic NoS, LatiNo NoS	White	Primary	1135	IMPACT410	0.08	Stable	NA	0.0932	1	Retroperitoneal or intra-abdominal	Stomach	59.573	Living	40	Yes	Yes	0.458649	2.01521	0.0897334	FALSE
P-0009195	P-0009195-T01-IM5	GIST	Gastrointestinal Stromal Tumor	Male	32	Non-Spanish; Non-Hispanic	White	Primary	551	IMPACT410	0	Stable	NA	0.0576	1	Retroperitoneal or intra-abdominal	Stomach	57.962	Living	80	Yes	Yes	0.773688	2.11533	0.113042	FALSE
P-0009250	P-0009250-T02-IM5	GIST	Gastrointestinal Stromal Tumor	Male	62	Non-Spanish; Non-Hispanic	Black or African American	Primary	788	IMPACT410	0.08	Stable	NA	0	1	Retroperitoneal or intra-abdominal	Stomach	14.531	Living	90	No	NA	NA	NA	NA	NA
P-0009615	P-0009615-T01-IM5	GIST	Gastrointestinal Stromal Tumor	Female	54	Spanish NoS; Hispanic NoS, LatiNo NoS	Pt refused to answer	Metastasis	856	IMPACT410	2.01	Stable	NA	0.3679	3	Retroperitoneal or intra-abdominal	Small bowel	12.986	Living	70	Yes	Yes	0.787921	1.88149	0.371895	FALSE
P-0009646	P-0009646-T01-IM5	GIST	Gastrointestinal Stromal Tumor	Female	56	Non-Spanish; Non-Hispanic	Asian	Primary	1011	IMPACT410	0	Stable	NA	0.0547	1	Retroperitoneal or intra-abdominal	Small bowel	5.458	Living	70	Yes	Yes	0.492608	1.84939	0.113881	FALSE
P-0009695	P-0009695-T01-IM5	GIST	Gastrointestinal Stromal Tumor	Female	56	Non-Spanish; Non-Hispanic	White	Primary	986	IMPACT410	0	Stable	NA	0.0102	1	Retroperitoneal or intra-abdominal	Stomach	53.688	Living	70	Yes	Yes	NA	2	0.00742753	FALSE
P-0009879	P-0009879-T01-IM5	GIST	Gastrointestinal Stromal Tumor	Male	72	Non-Spanish; Non-Hispanic	Pt refused to answer	Primary	1032	IMPACT410	0.08	Stable	NA	0.1267	2	Retroperitoneal or intra-abdominal	Stomach	59.112	Living	70	Yes	Yes	0.699066	2.11878	0.265035	FALSE
P-0009938	P-0009938-T01-IM5	GIST	Gastrointestinal Stromal Tumor	Female	50	Non-Spanish; Non-Hispanic	White	Metastasis	832	IMPACT410	0.08	Stable	NA	0.1399	2	Retroperitoneal or intra-abdominal	Small bowel	58.816	Living	60	Yes	Yes	0.648663	1.84261	0.156893	FALSE
P-0010175	P-0010175-T02-IM5	GIST	Gastrointestinal Stromal Tumor	Male	69	Non-Spanish; Non-Hispanic	Unknown	Primary	392	IMPACT410	0.67	Stable	NA	0.2178	2	Visceral	Stomach	13.907	Deceased	15	Yes	Yes	0.429221	2	0.445123	FALSE
P-0010183	P-0010183-T01-IM5	GIST	Gastrointestinal Stromal Tumor	Female	73	Non-Spanish; Non-Hispanic	White	Metastasis	1107	IMPACT410	1.49	Stable	NA	0.2783	3.9	Retroperitoneal or intra-abdominal	Stomach	58.553	Living	60	Yes	Yes	0.955565	1.82243	0.342149	FALSE
P-0010485	P-0010485-T01-IM5	GIST	Gastrointestinal Stromal Tumor	Male	79	Non-Spanish; Non-Hispanic	White	Primary	876	IMPACT410	0	Stable	NA	0.0531	1	Retroperitoneal or intra-abdominal	Stomach	0.066	Living	30	Yes	Yes	0.200449	1.70885	0.371016	FALSE
P-0010629	P-0010629-T01-IM5	GIST	Gastrointestinal Stromal Tumor	Female	45	Non-Spanish; Non-Hispanic	White	Primary	834	IMPACT410	0	Stable	NA	0	1	Retroperitoneal or intra-abdominal	Stomach	52.964	Living	50	Yes	Yes	0.315018	1.8413	0.0959654	FALSE
P-0010941	P-0010941-T01-IM5	GIST	Gastrointestinal Stromal Tumor	Female	60	Unknown whether Spanish or Not	White	Metastasis	821	IMPACT410	2.07	Stable	NA	0.3955	3.9	Retroperitoneal	Intraabdominal	10.192	Living	85	Yes	Yes	0.953949	1.74902	0.516653	FALSE
P-0010949	P-0010949-T01-IM5	GIST	Gastrointestinal Stromal Tumor	Female	55	Non-Spanish; Non-Hispanic	White	Metastasis	755	IMPACT410	1.64	Stable	NA	0.2547	1	Retroperitoneal or intra-abdominal	Small bowel	57.205	Living	85	Yes	Yes	0.907522	1.77672	0.209699	FALSE
P-0011070	P-0011070-T01-IM5	GIST	Gastrointestinal Stromal Tumor	Female	19	Non-Spanish; Non-Hispanic	White	Primary	743	IMPACT410	0.16	Stable	NA	0.0029	NA	Retroperitoneal or intra-abdominal	Stomach	27.419	Living	70	Yes	No	NA	NA	NA	NA
P-0011178	P-0011178-T01-IM5	GIST	Gastrointestinal Stromal Tumor	Female	75	Non-Spanish; Non-Hispanic	White	Primary	944	IMPACT410	0	Stable	NA	0.0785	2	Retroperitoneal or intra-abdominal	Stomach	25.545	Living	50	Yes	Yes	NA	2	0.0709927	FALSE
P-0011381	P-0011381-T01-IM5	GIST	Gastrointestinal Stromal Tumor	Male	61	Non-Spanish; Non-Hispanic	Other	Metastasis	905	IMPACT410	1.46	Stable	NA	0.2597	3	Retroperitoneal or intra-abdominal	Small bowel	2.762	Deceased	70	Yes	Yes	0.692841	3.83946	0.676841	TRUE
P-0012007	P-0012007-T01-IM5	GIST	Gastrointestinal Stromal Tumor	Male	64	NA	Other	Primary	776	IMPACT410	1.37	Stable	NA	0.1776	2	Retroperitoneal or intra-abdominal	Small bowel	NA	Living	50	Yes	Yes	0.694963	1.69219	0.280828	FALSE
P-0012042	P-0012042-T01-IM5	GIST	Gastrointestinal Stromal Tumor	Female	57	Non-Spanish; Non-Hispanic	White	Metastasis	908	IMPACT410	1.32	Stable	NA	0.1845	3	Retroperitoneal or intra-abdominal	Stomach	5.293	Living	70	Yes	Yes	0.769863	1.80738	0.247899	FALSE
P-0012178	P-0012178-T01-IM5	GIST	Gastrointestinal Stromal Tumor	Male	49	Non-Spanish; Non-Hispanic	White	Metastasis	920	IMPACT410	0.82	Stable	NA	0.2871	3	Visceral	Small bowel	21.699	Deceased	50	Yes	Yes	0.604116	1.94676	0.421438	FALSE
P-0012185	P-0012185-T01-IM5	GIST	Gastrointestinal Stromal Tumor	Male	87	Non-Spanish; Non-Hispanic	White	Primary	900	IMPACT410	0.34	Stable	NA	0.0889	1	Retroperitoneal	Stomach	NA	Living	70	Yes	Yes	0.767486	1.98096	0.142848	FALSE
P-0012228	P-0012228-T01-IM5	GIST	Gastrointestinal Stromal Tumor	Male	63	Non-Spanish; Non-Hispanic	White	Primary	1017	IMPACT410	1.83	Stable	NA	0.5579	4.9	Retroperitoneal or intra-abdominal	Rectum	0.23	Living	50	Yes	Yes	0.929503	1.68011	0.516684	FALSE
P-0012248	P-0012248-T01-IM5	GIST	Gastrointestinal Stromal Tumor	Male	67	Non-Spanish; Non-Hispanic	White	Primary	481	IMPACT410	0.15	Stable	NA	0.1566	1	Retroperitoneal or intra-abdominal	Stomach	55.989	Living	80	Yes	Yes	0.715729	1.82098	0.223005	FALSE
P-0012403	P-0012403-T01-IM5	GIST	Gastrointestinal Stromal Tumor	Male	54	Non-Spanish; Non-Hispanic	White	Metastasis	474	IMPACT410	0.15	Stable	NA	0.1321	2	Retroperitoneal or intra-abdominal	Intraabdominal	34.257	Living	70	Yes	Yes	0.530722	1.69024	0.30541	FALSE
P-0012411	P-0012411-T01-IM5	GIST	Gastrointestinal Stromal Tumor	Female	58	Non-Spanish; Non-Hispanic	Asian	Primary	860	IMPACT410	0.81	Stable	NA	0.1787	2	Retroperitoneal or intra-abdominal	Stomach	5.918	Living	90	Yes	Yes	0.906266	1.92378	0.24606	FALSE
P-0012459	P-0012459-T01-IM5	GIST	Gastrointestinal Stromal Tumor	Male	72	Non-Spanish; Non-Hispanic	White	Metastasis	1031	IMPACT410	5.53	Indeterminate	NA	0.5487	2	Retroperitoneal	Small bowel	20.614	Deceased	90	Yes	Yes	0.959749	1.85619	0.608755	FALSE
P-0012564	P-0012564-T01-IM5	GIST	Gastrointestinal Stromal Tumor	Male	64	Non-Spanish; Non-Hispanic	Black or African American	Metastasis	952	IMPACT410	1.29	Stable	NA	0.1937	3.9	Retroperitoneal	Intraabdominal	NA	Living	80	Yes	Yes	0.782016	2.0064	0.322379	FALSE
P-0013006	P-0013006-T01-IM5	GIST	Gastrointestinal Stromal Tumor	Female	64	Non-Spanish; Non-Hispanic	White	Primary	740	IMPACT410	0.65	Stable	NA	0.204	3.9	Retroperitoneal or intra-abdominal	Pelvic mass	51.748	Living	80	Yes	Yes	0.726879	1.91013	0.231532	FALSE
P-0013007	P-0013007-T01-IM5	GIST	Gastrointestinal Stromal Tumor	Male	44	Non-Spanish; Non-Hispanic	White	Primary	773	IMPACT410	0.94	Stable	NA	0.3411	2	Retroperitoneal or intra-abdominal	Small intestine	8.252	Living	80	Yes	Yes	0.880597	1.87108	0.343262	FALSE
P-0013017	P-0013017-T01-IM5	GIST	Gastrointestinal Stromal Tumor	Female	65	Non-Spanish; Non-Hispanic	White	Metastasis	812	IMPACT410	0.95	Stable	NA	0.4029	2	Retroperitoneal or intra-abdominal	Stomach	NA	Living	70	Yes	Yes	0.854747	1.89347	0.495212	FALSE
P-0013024	P-0013024-T01-IM5	GIST	Gastrointestinal Stromal Tumor	Male	58	Non-Spanish; Non-Hispanic	Pt refused to answer	Primary	736	IMPACT410	0.9	Stable	NA	0.2221	1	Retroperitoneal or intra-abdominal	Small bowel	NA	Living	70	Yes	Yes	0.294664	3.64729	0.779304	TRUE
P-0013039	P-0013039-T01-IM5	GIST	Gastrointestinal Stromal Tumor	Female	57	Non-Spanish; Non-Hispanic	White	Primary	993	IMPACT410	0.07	Stable	NA	0.1779	2	Trunk	Small bowel	53.293	Living	80	Yes	Yes	0.598943	1.88594	0.246558	FALSE
P-0013110	P-0013110-T01-IM5	GIST	Gastrointestinal Stromal Tumor	Male	78	Non-Spanish; Non-Hispanic	Black or African American	Primary	821	IMPACT410	2.02	Stable	NA	0.4041	5.9	Retroperitoneal or intra-abdominal	Stomach	27.781	Deceased	80	Yes	Yes	0.799927	2.70863	0.829479	TRUE
P-0013114	P-0013114-T01-IM5	GIST	Gastrointestinal Stromal Tumor	Male	57	Non-Spanish; Non-Hispanic	White	Metastasis	996	IMPACT410	0.87	Stable	NA	0.1901	3	Retroperitoneal or intra-abdominal	Small bowel	52.142	Living	70	Yes	Yes	0.761612	1.97867	0.279211	FALSE
P-0013188	P-0013188-T01-IM5	GIST	Gastrointestinal Stromal Tumor	Male	68	Non-Spanish; Non-Hispanic	White	Metastasis	889	IMPACT410	0.6	Stable	NA	0.1209	3	Retroperitoneal or intra-abdominal	Stomach	21.994	Living	40	Yes	Yes	0.72933	1.87327	0.193669	FALSE
P-0013235	P-0013235-T01-IM5	GIST	Gastrointestinal Stromal Tumor	Female	64	Non-Spanish; Non-Hispanic	White	Metastasis	583	IMPACT410	1.27	Stable	NA	0.2903	2	Retroperitoneal	Bowel	1.874	Deceased	80	Yes	Yes	0.914819	2.06537	0.312149	FALSE
P-0013393	P-0013393-T01-IM5	GIST	Gastrointestinal Stromal Tumor	Female	49	Non-Spanish; Non-Hispanic	White	Metastasis	808	IMPACT410	0.14	Stable	NA	0.254	3.9	Retroperitoneal or intra-abdominal	Small bowel	NA	Living	30	Yes	Yes	0.603205	2.65477	0.654482	FALSE
P-0013410	P-0013410-T01-IM5	GIST	Gastrointestinal Stromal Tumor	Male	54	Non-Spanish; Non-Hispanic	White	Metastasis	952	IMPACT410	1.26	Stable	NA	0.243	1	Retroperitoneal or intra-abdominal	Small bowel	0.921	Living	20	Yes	Yes	0.862458	1.83872	0.342233	FALSE
P-0013433	P-0013433-T01-IM5	GIST	Gastrointestinal Stromal Tumor	Male	61	Non-Spanish; Non-Hispanic	White	Primary	809	IMPACT410	0	Stable	NA	0.1236	2	Retroperitoneal or intra-abdominal	Stomach	3.353	Living	80	Yes	Yes	0.748018	2.05618	0.36405	FALSE
P-0013440	P-0013440-T01-IM5	GIST	Gastrointestinal Stromal Tumor	Male	82	Non-Spanish; Non-Hispanic	White	Primary	778	IMPACT410	2.01	Stable	NA	0.2977	2	Retroperitoneal or intra-abdominal	Esophagus	27.419	Living	90	Yes	Yes	0.928537	1.8496	0.383063	FALSE
P-0013447	P-0013447-T01-IM5	GIST	Gastrointestinal Stromal Tumor	Male	53	Non-Spanish; Non-Hispanic	White	Primary	694	IMPACT410	0.28	Stable	NA	0.1545	2	Unknown	Small bowel	36.164	Living	50	Yes	Yes	0.578812	1.90387	0.23198	FALSE
P-0013776	P-0013776-T01-IM5	GIST	Gastrointestinal Stromal Tumor	Female	73	Non-Spanish; Non-Hispanic	White	Metastasis	1011	IMPACT410	1.95	Do Not report	NA	0.2694	3	Retroperitoneal	Small bowel	2.762	Deceased	40	Yes	Yes	0.763927	1.93265	0.397536	FALSE
P-0013789	P-0013789-T01-IM5	GIST	Gastrointestinal Stromal Tumor	Male	61	Non-Spanish; Non-Hispanic	White	Primary	839	IMPACT410	0.56	Do Not report	NA	0.129	1	Retroperitoneal or intra-abdominal	Small bowel	41.819	Deceased	90	Yes	Yes	0.922434	2.20021	0.311561	FALSE
P-0013795	P-0013795-T01-IM5	GIST	Gastrointestinal Stromal Tumor	Female	79	Non-Spanish; Non-Hispanic	White	Primary	775	IMPACT410	0.32	Do Not report	NA	0.1875	4.9	Retroperitoneal or intra-abdominal	Stomach	4.734	Deceased	40	Yes	Yes	0.408886	2.08933	0.41478	FALSE
P-0014074	P-0014074-T01-IM5	GIST	Gastrointestinal Stromal Tumor	Female	64	Non-Spanish; Non-Hispanic	White	Primary	688	IMPACT410	0	Do Not report	NA	0.0386	1	Retroperitoneal or intra-abdominal	Stomach	45.666	Living	60	Yes	Yes	0.656051	1.93935	0.0445666	FALSE
P-0014165	P-0014165-T01-IM5	GIST	Gastrointestinal Stromal Tumor	Female	83	Non-Spanish; Non-Hispanic	White	Primary	868	IMPACT410	0.14	Do Not report	NA	0.0718	1	Retroperitoneal or intra-abdominal	Stomach	NA	Living	70	Yes	Yes	0.890597	1.91124	0.152426	FALSE
P-0014184	P-0014184-T01-IM6	GIST	Gastrointestinal Stromal Tumor	Male	29	Non-Spanish; Non-Hispanic	White	Primary	839	IMPACT468	0.26	Do Not report	NA	0.317	0.9	Retroperitoneal	Small bowel	52.241	Living	70	Yes	Yes	0.622499	2.60132	0.487329	FALSE
P-0014241	P-0014241-T01-IM6	GIST	Gastrointestinal Stromal Tumor	Female	54	Non-Spanish; Non-Hispanic	White	Primary	821	IMPACT468	0.18	Do Not report	NA	0.0966	2.6	Retroperitoneal or intra-abdominal	Stomach	50.137	Living	80	Yes	No	NA	NA	NA	NA
P-0014247	P-0014247-T01-IM6	GIST	Gastrointestinal Stromal Tumor	Female	76	Non-Spanish; Non-Hispanic	Asian	Primary	630	IMPACT468	0.13	Do Not report	NA	0.0319	0.9	Retroperitoneal or intra-abdominal	Gastric Wall	48.46	Living	80	Yes	Yes	0.853929	2.02863	0.0334559	FALSE
P-0014295	P-0014295-T01-IM6	GIST	Gastrointestinal Stromal Tumor	Female	53	Non-Spanish; Non-Hispanic	Black or African American	Primary	622	IMPACT468	0.23	Do Not report	NA	0.061	0.9	Retroperitoneal or intra-abdominal	Stomach	50.531	Living	70	Yes	Yes	0.71863	1.99308	0.0561195	FALSE
P-0014330	P-0014330-T01-IM6	GIST	Gastrointestinal Stromal Tumor	Male	42	Non-Spanish; Non-Hispanic	White	Primary	783	IMPACT468	0.33	Do Not report	NA	0.1424	0.9	Retroperitoneal	Duodenum	46.159	Living	70	Yes	Yes	0.838124	1.97571	0.28535	FALSE
P-0014399	P-0014399-T01-IM6	GIST	Gastrointestinal Stromal Tumor	Male	58	Non-Spanish; Non-Hispanic	Pt refused to answer	Primary	1041	IMPACT468	1.39	Do Not report	NA	0.2678	1.8	Retroperitoneal or intra-abdominal	Descending colon	52.537	Living	70	Yes	Yes	0.906057	1.84626	0.305868	FALSE
P-0014411	P-0014411-T01-IM6	GIST	Gastrointestinal Stromal Tumor	Male	67	Non-Spanish; Non-Hispanic	White	Metastasis	303	IMPACT468	0.69	Do Not report	NA	0.5552	5.3	Retroperitoneal or intra-abdominal	Stomach	52.636	Living	60	Yes	Yes	0.583501	3.44203	0.578924	TRUE
P-0014433	P-0014433-T01-IM6	GIST	Gastrointestinal Stromal Tumor	Female	57	Non-Spanish; Non-Hispanic	White	Metastasis	1042	IMPACT468	1.5	Do Not report	NA	0.2746	1.8	Retroperitoneal or intra-abdominal	Small bowel	23.868	Deceased	80	Yes	Yes	0.955411	1.89835	0.369297	FALSE
P-0014452	P-0014452-T01-IM6	GIST	Gastrointestinal Stromal Tumor	Female	58	Dominican Republic	Black or African American	Primary	1018	IMPACT468	0.3	Do Not report	NA	0.1727	1.8	Retroperitoneal	Abdomen	50.531	Living	80	Yes	Yes	0.628891	1.99471	0.180842	FALSE
P-0014521	P-0014521-T01-IM6	GIST	Gastrointestinal Stromal Tumor	Male	62	Non-Spanish; Non-Hispanic	White	Primary	814	IMPACT468	0.35	Do Not report	NA	0.0831	0.9	Retroperitoneal or intra-abdominal	Small bowel	52.208	Living	70	Yes	Yes	0.895554	1.92711	0.273935	FALSE
P-0014592	P-0014592-T01-IM6	GIST	Gastrointestinal Stromal Tumor	Male	42	Non-Spanish; Non-Hispanic	White	Primary	633	IMPACT468	1.15	Do Not report	NA	0.3013	1.8	Retroperitoneal	Small bowel	1.085	Living	60	Yes	Yes	0.839643	1.86617	0.401728	FALSE
P-0014678	P-0014678-T01-IM6	GIST	Gastrointestinal Stromal Tumor	Male	66	Non-Spanish; Non-Hispanic	Black or African American	Primary	632	IMPACT468	0.13	Do Not report	NA	0.1383	0.9	Retroperitoneal or intra-abdominal	Stomach	26.301	Living	60	Yes	Yes	0.347142	2.18637	0.192291	FALSE
P-0014683	P-0014683-T01-IM6	GIST	Gastrointestinal Stromal Tumor	Male	36	Non-Spanish; Non-Hispanic	White	Primary	763	IMPACT468	0.13	Do Not report	NA	0.2787	1.8	Retroperitoneal or intra-abdominal	Small intestine	47.638	Living	80	Yes	Yes	0.712443	1.86411	0.389998	FALSE
P-0014722	P-0014722-T01-IM6	GIST	Gastrointestinal Stromal Tumor	Female	70	Non-Spanish; Non-Hispanic	White	Metastasis	561	IMPACT468	0.56	Do Not report	NA	0.3606	0.9	Retroperitoneal or intra-abdominal	Stomach	52.077	Living	50	Yes	Yes	0.572078	1.87118	0.38441	FALSE
P-0014731	P-0014731-T01-IM6	GIST	Gastrointestinal Stromal Tumor	Female	77	Non-Spanish; Non-Hispanic	Native American/American Indian	Primary	615	IMPACT468	2.68	Do Not report	NA	0.2111	14.9	Retroperitoneal or intra-abdominal	Small bowel	NA	Living	80	Yes	Yes	0.893537	1.89685	0.278759	FALSE
P-0014933	P-0014933-T01-IM6	GIST	Gastrointestinal Stromal Tumor	Male	69	Non-Spanish; Non-Hispanic	Asian	Metastasis	826	IMPACT468	1.47	Do Not report	NA	0.2021	2.6	Retroperitoneal or intra-abdominal	Small bowel	3.781	Living	80	Yes	Yes	0.837778	1.95412	0.269398	FALSE
P-0015041	P-0015041-T01-IM6	GIST	Gastrointestinal Stromal Tumor	Male	77	Non-Spanish; Non-Hispanic	White	Metastasis	657	IMPACT468	0.93	Do Not report	NA	0.2346	0.9	Retroperitoneal	Unknown	10.948	Deceased	60	Yes	Yes	0.954304	1.98695	0.331089	FALSE
P-0015065	P-0015065-T01-IM6	GIST	Gastrointestinal Stromal Tumor	Female	68	Non-Spanish; Non-Hispanic	White	Primary	987	IMPACT468	0.15	Do Not report	NA	0.2362	2.6	Retroperitoneal or intra-abdominal	Small bowel	51.32	Living	30	Yes	Yes	0.592929	2.05908	0.253573	FALSE
P-0015145	P-0015145-T01-IM6	GIST	Gastrointestinal Stromal Tumor	Female	67	Non-Spanish; Non-Hispanic	White	Primary	815	IMPACT468	0.32	Do Not report	NA	0.0744	2.6	Retroperitoneal or intra-abdominal	Stomach	48.92	Living	70	Yes	Yes	0.91093	1.90911	0.0885575	FALSE
P-0015260	P-0015260-T01-IM6	GIST	Gastrointestinal Stromal Tumor	Female	75	Non-Spanish; Non-Hispanic	White	Metastasis	728	IMPACT468	0.27	Do Not report	NA	0.4252	2.6	Retroperitoneal	Small bowel	6.049	Living	50	Yes	Yes	0.551218	1.93043	0.483105	FALSE
P-0015279	P-0015279-T01-IM6	GIST	Gastrointestinal Stromal Tumor	Male	57	Non-Spanish; Non-Hispanic	White	Metastasis	1108	IMPACT468	0.92	Do Not report	NA	0.2258	0.9	Retroperitoneal or intra-abdominal	Small bowel	47.441	Living	80	Yes	Yes	0.880698	1.82389	0.300201	FALSE
P-0015335	P-0015335-T01-IM6	GIST	Gastrointestinal Stromal Tumor	Male	55	Non-Spanish; Non-Hispanic	Black or African American	Primary	849	IMPACT468	1.32	Do Not report	NA	0.0938	0.9	Retroperitoneal or intra-abdominal	Stomach	50.367	Living	80	Yes	Yes	0.813477	1.93119	0.186085	FALSE
P-0015447	P-0015447-T01-IM6	GIST	Gastrointestinal Stromal Tumor	Male	63	Non-Spanish; Non-Hispanic	White	Primary	780	IMPACT468	0	Do Not report	NA	0.0413	0.9	Retroperitoneal or intra-abdominal	Stomach	43.726	Living	80	Yes	Yes	0.47212	1.99686	0.0820806	FALSE
P-0015519	P-0015519-T01-IM6	GIST	Gastrointestinal Stromal Tumor	Female	37	Non-Spanish; Non-Hispanic	Asian	Metastasis	849	IMPACT468	2.48	Do Not report	NA	0.1922	3.5	Visceral	Small bowel	14.334	Living	80	Yes	Yes	0.915134	1.87988	0.358454	FALSE
P-0015562	P-0015562-T02-IM6	GIST	Gastrointestinal Stromal Tumor	Male	90	Non-Spanish; Non-Hispanic	White	Primary	214	IMPACT468	3.97	Do Not report	NA	0.4794	0.9	Retroperitoneal	Small bowel	27.847	Deceased	80	Yes	Yes	0.822621	2.24776	0.488117	FALSE
P-0015826	P-0015826-T01-IM6	GIST	Gastrointestinal Stromal Tumor	Male	23	Non-Spanish; Non-Hispanic	Pt refused to answer	Primary	707	IMPACT468	0.07	Do Not report	NA	0.0486	4.4	Retroperitoneal	Stomach	6.115	Deceased	50	Yes	Yes	0.447435	2.0272	0.312113	FALSE
P-0015913	P-0015913-T01-IM6	GIST	Gastrointestinal Stromal Tumor	Female	75	Non-Spanish; Non-Hispanic	White	Primary	436	IMPACT468	0.18	Do Not report	NA	0.2463	3.5	Retroperitoneal or intra-abdominal	Stomach	25.085	Deceased	80	Yes	Yes	0.750824	2.45189	0.538771	FALSE
P-0015956	P-0015956-T01-IM6	GIST	Gastrointestinal Stromal Tumor	Male	56	Non-Spanish; Non-Hispanic	Black or African American	Metastasis	692	IMPACT468	1.26	Do Not report	NA	0.1957	0.9	Retroperitoneal or intra-abdominal	Stomach	49.184	Living	70	Yes	Yes	0.829003	1.96783	0.28238	FALSE
P-0015969	P-0015969-T01-IM6	GIST	Gastrointestinal Stromal Tumor	Male	76	Non-Spanish; Non-Hispanic	White	Primary	710	IMPACT468	0	Do Not report	NA	0.1038	0.9	Retroperitoneal or intra-abdominal	Stomach	37.677	Living	40	Yes	Yes	0.493013	1.9786	0.17488	FALSE
P-0016130	P-0016130-T01-IM6	GIST	Gastrointestinal Stromal Tumor	Female	28	Non-Spanish; Non-Hispanic	White	Primary	1152	IMPACT468	0.06	Do Not report	NA	0	0.9	Retroperitoneal or intra-abdominal	Stomach	46.981	Living	60	Yes	Yes	NA	2	0	FALSE
P-0016265	P-0016265-T01-IM6	GIST	Gastrointestinal Stromal Tumor	Male	50	Non-Spanish; Non-Hispanic	White	Metastasis	669	IMPACT468	0.45	Do Not report	NA	0.3284	1.8	Retroperitoneal or intra-abdominal	Small bowel	31.101	Deceased	70	Yes	Yes	0.681464	2.22238	0.474715	FALSE
P-0016532	P-0016532-T01-IM6	GIST	Gastrointestinal Stromal Tumor	Female	53	Non-Spanish; Non-Hispanic	Black or African American	Primary	969	IMPACT468	0.07	Do Not report	NA	0.1182	1.8	Retroperitoneal	Abdomen	14.499	Living	70	Yes	Yes	0.717163	1.92222	0.121087	FALSE
P-0016629	P-0016629-T01-IM6	GIST	Gastrointestinal Stromal Tumor	Male	54	Non-Spanish; Non-Hispanic	Asian	Primary	1080	IMPACT468	1.71	Do Not report	NA	0.2823	3.5	Retroperitoneal or intra-abdominal	Small bowel	NA	Living	80	Yes	Yes	0.807715	1.8744	0.384535	FALSE
P-0016848	P-0016848-T01-IM6	GIST	Gastrointestinal Stromal Tumor	Female	26	Non-Spanish; Non-Hispanic	White	Primary	824	IMPACT468	0.14	Do Not report	NA	0.206	0.9	Unknown	Duodenum	31.43	Living	70	Yes	Yes	0.576782	2.00112	0.230945	FALSE
P-0016868	P-0016868-T01-IM6	GIST	Gastrointestinal Stromal Tumor	Male	35	Spanish NoS; Hispanic NoS, LatiNo NoS	Other	Primary	1021	IMPACT468	1.07	Do Not report	NA	0.1492	0.9	Retroperitoneal or intra-abdominal	Stomach	1.742	Living	40	Yes	Yes	0.331193	2.37477	0.922908	TRUE
P-0016894	P-0016894-T01-IM6	GIST	Gastrointestinal Stromal Tumor	Female	60	Non-Spanish; Non-Hispanic	White	Metastasis	808	IMPACT468	1.16	Do Not report	NA	0.3465	5.3	Retroperitoneal	Abdomen	48.657	Living	70	Yes	Yes	0.857298	2.00687	0.445089	FALSE
P-0016902	P-0016902-T01-IM6	GIST	Gastrointestinal Stromal Tumor	Male	61	Non-Spanish; Non-Hispanic	White	Primary	646	IMPACT468	0	Do Not report	NA	0.0805	0.9	Retroperitoneal or intra-abdominal	Stomach	34.981	Living	70	Yes	Yes	0.491134	2.00259	0.134116	FALSE
P-0016970	P-0016970-T01-IM6	GIST	Gastrointestinal Stromal Tumor	Male	59	Non-Spanish; Non-Hispanic	White	Metastasis	595	IMPACT468	1.47	Do Not report	NA	0.3517	3.5	Retroperitoneal or intra-abdominal	Stomach	1.348	Deceased	70	Yes	Yes	0.685815	1.9263	0.41143	FALSE
P-0017255	P-0017255-T01-IM6	GIST	Gastrointestinal Stromal Tumor	Male	67	Non-Spanish; Non-Hispanic	White	Primary	894	IMPACT468	1.58	Do Not report	NA	0.6598	0.9	Retroperitoneal or intra-abdominal	Stomach	48.263	Living	90	Yes	Yes	0.701834	3.83509	0.847026	TRUE
P-0017387	P-0017387-T01-IM6	GIST	Gastrointestinal Stromal Tumor	Female	69	Non-Spanish; Non-Hispanic	White	Metastasis	684	IMPACT468	0.14	Do Not report	NA	0.3707	0.9	Retroperitoneal or intra-abdominal	GE junction	45.699	Living	40	Yes	Yes	0.546974	1.93106	0.463154	FALSE
P-0017486	P-0017486-T01-IM6	GIST	Gastrointestinal Stromal Tumor	Male	61	Non-Spanish; Non-Hispanic	White	Metastasis	1013	IMPACT468	1.06	Do Not report	NA	0.2825	6.1	Retroperitoneal	Small bowel	16.274	Deceased	60	Yes	Yes	0.682605	1.85336	0.415421	FALSE
P-0017531	P-0017531-T01-IM5	GIST	Gastrointestinal Stromal Tumor	Male	69	Non-Spanish; Non-Hispanic	White	Primary	638	IMPACT410	0.92	Do Not report	NA	0.2243	1	Retroperitoneal or intra-abdominal	Small bowel	42.542	Living	80	Yes	Yes	0.954247	1.92424	0.399766	FALSE
P-0017659	P-0017659-T01-IM5	GIST	Gastrointestinal Stromal Tumor	Male	76	Non-Spanish; Non-Hispanic	White	Metastasis	532	IMPACT410	0.08	Do Not report	NA	0.2162	2	Retroperitoneal	Abdomen	6.641	Deceased	60	Yes	Yes	0.859078	1.98352	0.381135	FALSE
P-0017729	P-0017729-T02-IM6	GIST	Gastrointestinal Stromal Tumor	Male	62	Non-Spanish; Non-Hispanic	White	Primary	654	IMPACT468	0.54	Do Not report	NA	0.2013	1.8	Thoracic	Esophagus	45.205	Living	70	Yes	Yes	0.816595	2.16214	0.327394	FALSE
P-0017753	P-0017753-T01-IM6	GIST	Gastrointestinal Stromal Tumor	Male	64	Spanish NoS; Hispanic NoS, LatiNo NoS	White	Primary	675	IMPACT468	0.16	Do Not report	NA	0	0.9	Retroperitoneal or intra-abdominal	Stomach	44.022	Living	70	Yes	Yes	NA	2	0.0568236	FALSE
P-0017811	P-0017811-T01-IM6	GIST	Gastrointestinal Stromal Tumor	Female	74	Non-Spanish; Non-Hispanic	White	Primary	628	IMPACT468	0.64	Do Not report	NA	0.1729	3.5	Retroperitoneal or intra-abdominal	Small bowel	35.244	Living	80	Yes	Yes	0.871282	1.98884	0.253274	FALSE
P-0017819	P-0017819-T01-IM6	GIST	Gastrointestinal Stromal Tumor	Female	36	Non-Spanish; Non-Hispanic	White	Metastasis	899	IMPACT468	0.58	Do Not report	NA	0.2505	0.9	Retroperitoneal or intra-abdominal	Small bowel	45.896	Living	60	Yes	Yes	0.748683	1.8501	0.307218	FALSE
P-0017851	P-0017851-T01-IM6	GIST	Gastrointestinal Stromal Tumor	Female	57	Non-Spanish; Non-Hispanic	White	Primary	436	IMPACT468	0	Do Not report	NA	0.1309	2.6	Retroperitoneal or intra-abdominal	Stomach	33.567	Living	50	Yes	Yes	0.75894	1.94898	0.146562	FALSE
P-0017859	P-0017859-T01-IM6	GIST	Gastrointestinal Stromal Tumor	Female	71	Non-Spanish; Non-Hispanic	Black or African American	Metastasis	508	IMPACT468	2.51	Do Not report	NA	0.6259	0.9	Retroperitoneal	Stomach	26.992	Deceased	80	Yes	Yes	0.703687	2.76063	0.672575	TRUE
P-0017880	P-0017880-T01-IM6	GIST	Gastrointestinal Stromal Tumor	Female	37	Non-Spanish; Non-Hispanic	Pt refused to answer	Primary	519	IMPACT468	0.17	Do Not report	NA	0	NA	Retroperitoneal or intra-abdominal	Stomach	27.288	Living	70	Yes	No	NA	NA	NA	NA
P-0017982	P-0017982-T01-IM6	GIST	Gastrointestinal Stromal Tumor	Male	63	NA	White	Metastasis	524	IMPACT468	1.39	Do Not report	NA	0.1955	2.6	Retroperitoneal	Abdomen	8.679	Deceased	80	Yes	Yes	0.793997	1.9179	0.301093	FALSE
P-0018001	P-0018001-T01-IM6	GIST	Gastrointestinal Stromal Tumor	Female	55	Non-Spanish; Non-Hispanic	White	Metastasis	820	IMPACT468	1.49	Do Not report	NA	0.4889	2.6	Retroperitoneal or intra-abdominal	Small bowel	47.211	Living	50	Yes	Yes	0.847266	3.44489	0.578855	TRUE
P-0018225	P-0018225-T01-IM6	GIST	Gastrointestinal Stromal Tumor	Male	65	Non-Spanish; Non-Hispanic	White	Primary	467	IMPACT468	0.27	Do Not report	NA	0.1176	1.8	Visceral	Small bowel	45.337	Living	70	Yes	Yes	0.731173	4.33372	0.430738	TRUE
P-0018583	P-0018583-T01-IM6	GIST	Gastrointestinal Stromal Tumor	Male	75	Spanish NoS; Hispanic NoS, LatiNo NoS	White	Primary	509	IMPACT468	1.85	Do Not report	NA	0.3708	0.9	Retroperitoneal or intra-abdominal	Small bowel	24.329	Deceased	80	Yes	Yes	0.827722	1.87108	0.382177	FALSE
P-0018677	P-0018677-T01-IM6	GIST	Gastrointestinal Stromal Tumor	Male	22	Spanish NoS; Hispanic NoS, LatiNo NoS	Other	Primary	746	IMPACT468	0	Stable	NA	0.0006	0.9	Retroperitoneal or intra-abdominal	Stomach	46.619	Living	70	Yes	Yes	NA	2	0.0524356	FALSE
P-0018913	P-0018913-T01-IM6	GIST	Gastrointestinal Stromal Tumor	Male	55	Non-Spanish; Non-Hispanic	White	Primary	803	IMPACT468	1.43	Stable	NA	0.2485	1.8	Retroperitoneal or intra-abdominal	Small bowel	45.534	Living	80	Yes	Yes	0.800035	1.87676	0.485645	FALSE
P-0018973	P-0018973-T01-IM6	GIST	Gastrointestinal Stromal Tumor	Male	62	Non-Spanish; Non-Hispanic	White	Primary	808	IMPACT468	0.07	Stable	NA	0.104	0.9	Retroperitoneal	Small intestine	44.515	Living	60	Yes	Yes	0.526653	2.15383	0.430933	FALSE
P-0019004	P-0019004-T01-IM6	GIST	Gastrointestinal Stromal Tumor	Female	76	Non-Spanish; Non-Hispanic	Asian	Metastasis	712	IMPACT468	1.33	Do Not report	NA	0.4824	1.8	Retroperitoneal or intra-abdominal	Stomach	4.438	Deceased	60	Yes	Yes	0.882963	3.35694	0.669768	TRUE
P-0019006	P-0019006-T01-IM6	GIST	Gastrointestinal Stromal Tumor	Female	55	Non-Spanish; Non-Hispanic	White	Primary	723	IMPACT468	0.48	Stable	NA	0.3556	4.4	Retroperitoneal or intra-abdominal	Gastric wall	46.29	Living	80	Yes	Yes	0.901937	1.84504	0.521842	FALSE
P-0019042	P-0019042-T01-IM6	GIST	Gastrointestinal Stromal Tumor	Female	50	Non-Spanish; Non-Hispanic	White	Metastasis	722	IMPACT468	1.35	Stable	NA	0.2075	2.6	Retroperitoneal or intra-abdominal	Small bowel	45.041	Living	80	Yes	Yes	0.79285	1.80174	0.360081	FALSE
P-0019415	P-0019415-T01-IM6	GIST	Gastrointestinal Stromal Tumor	Female	46	Non-Spanish; Non-Hispanic	White	Metastasis	759	IMPACT468	1.61	Stable	NA	0.3822	0.9	Retroperitoneal or intra-abdominal	Small bowel	45.633	Living	80	Yes	Yes	0.877593	1.76228	0.462272	FALSE
P-0019438	P-0019438-T01-IM6	GIST	Gastrointestinal Stromal Tumor	Male	52	Non-Spanish; Non-Hispanic	White	Primary	851	IMPACT468	0.14	Stable	NA	0.1563	0.9	Retroperitoneal or intra-abdominal	Stomach	44.679	Living	70	Yes	Yes	0.750844	2.02914	0.23491	FALSE
P-0019583	P-0019583-T01-IM6	GIST	Gastrointestinal Stromal Tumor	Female	40	Non-Spanish; Non-Hispanic	White	Primary	819	IMPACT468	0	Stable	NA	0.1845	0.9	Retroperitoneal or intra-abdominal	Stomach	43.726	Living	60	Yes	Yes	0.322816	2.21275	0.172482	FALSE
P-0019921	P-0019921-T01-IM6	GIST	Gastrointestinal Stromal Tumor	Male	49	Non-Spanish; Non-Hispanic	Pt refused to answer	Metastasis	414	IMPACT468	0.18	Stable	NA	0.0098	1.8	Unknown	Stomach	20.482	Living	40	Yes	Yes	0.236307	3.81898	0.865394	TRUE
P-0019948	P-0019948-T01-IM6	GIST	Gastrointestinal Stromal Tumor	Male	55	Non-Spanish; Non-Hispanic	White	Primary	687	IMPACT468	3.11	Do Not report	NA	0.5783	1.8	Retroperitoneal	Abdomen	43.266	Living	80	Yes	Yes	0.927433	3.49968	0.754829	TRUE
P-0019993	P-0019993-T01-IM6	GIST	Gastrointestinal Stromal Tumor	Male	76	Non-Spanish; Non-Hispanic	White	Metastasis	615	IMPACT468	2.55	Stable	NA	0.8001	5.3	Retroperitoneal	Abdomen	1.808	Deceased	90	Yes	Yes	0.973406	1.72343	0.679015	FALSE
P-0020108	P-0020108-T01-IM6	GIST	Gastrointestinal Stromal Tumor	Male	63	Non-Spanish; Non-Hispanic	White	Metastasis	313	IMPACT468	1.16	Stable	NA	0.5082	2.6	Retroperitoneal or intra-abdominal	Small bowel	10.455	Deceased	80	Yes	No	NA	NA	NA	NA
P-0020162	P-0020162-T01-IM6	GIST	Gastrointestinal Stromal Tumor	Male	64	Non-Spanish; Non-Hispanic	White	Primary	798	IMPACT468	0	Stable	NA	0.0336	0.9	Retroperitoneal or intra-abdominal	Stomach	38.071	Living	80	Yes	Yes	0.712816	1.91755	0.0936684	FALSE
P-0020297	P-0020297-T01-IM6	GIST	Gastrointestinal Stromal Tumor	Female	48	Non-Spanish; Non-Hispanic	White	Metastasis	416	IMPACT468	0.09	Stable	NA	0.2959	2.6	Retroperitoneal or intra-abdominal	Stomach	25.184	Living	80	Yes	Yes	NA	2	0.380487	FALSE
P-0020389	P-0020389-T01-IM6	GIST	Gastrointestinal Stromal Tumor	Male	72	Non-Spanish; Non-Hispanic	Black or African American	Metastasis	871	IMPACT468	1.66	Stable	NA	0.8063	0.9	Extremity	Stomach	44.384	Living	80	Yes	Yes	0.854921	3.12176	0.50973	TRUE
P-0020415	P-0020415-T01-IM6	GIST	Gastrointestinal Stromal Tumor	Female	59	Spanish NoS; Hispanic NoS, LatiNo NoS	White	Metastasis	424	IMPACT468	4.57	Indeterminate	NA	0.7885	0.9	Retroperitoneal	Duodenum	43.693	Living	80	Yes	Yes	0.711088	4.22147	0.666569	TRUE
P-0020724	P-0020724-T01-IM6	GIST	Gastrointestinal Stromal Tumor	Female	44	Non-Spanish; Non-Hispanic	White	Metastasis	217	IMPACT468	4.55	Indeterminate	NA	0.1668	0.9	Visceral	Small bowel	38.236	Living	90	Yes	Yes	0.897841	2.03864	0.254747	FALSE
P-0021050	P-0021050-T01-IM6	GIST	Gastrointestinal Stromal Tumor	Female	62	Non-Spanish; Non-Hispanic	White	Primary	665	IMPACT468	0.35	Stable	NA	0.0944	1.8	Retroperitoneal or intra-abdominal	Small bowel	NA	Living	70	Yes	Yes	0.654537	1.97028	0.143139	FALSE
P-0021556	P-0021556-T01-IM6	GIST	Gastrointestinal Stromal Tumor	Female	67	Non-Spanish; Non-Hispanic	White	Primary	603	IMPACT468	0	Stable	NA	0.1639	1.8	Retroperitoneal or intra-abdominal	Stomach	14.334	Living	30	No	NA	NA	NA	NA	NA
P-0021560	P-0021560-T01-IM6	GIST	Gastrointestinal Stromal Tumor	Female	53	Non-Spanish; Non-Hispanic	White	Primary	502	IMPACT468	0.08	Stable	NA	0.014	NA	Retroperitoneal or intra-abdominal	Stomach	41.425	Living	60	Yes	No	NA	NA	NA	NA
P-0021667	P-0021667-T01-IM6	GIST	Gastrointestinal Stromal Tumor	Male	58	Non-Spanish; Non-Hispanic	Black or African American	Primary	654	IMPACT468	0	Stable	NA	0.1163	0.9	Retroperitoneal or intra-abdominal	Stomach	33.37	Living	40	Yes	Yes	0.811749	2.2242	0.32477	FALSE
P-0021758	P-0021758-T01-IM6	GIST	Gastrointestinal Stromal Tumor	Male	88	Unknown whether Spanish or Not	White	Metastasis	714	IMPACT468	0	Stable	NA	0.1836	3.5	Retroperitoneal or intra-abdominal	Small bowel	22.389	Deceased	30	Yes	Yes	0.541217	1.8991	0.254005	FALSE
P-0021978	P-0021978-T01-IM6	GIST	Gastrointestinal Stromal Tumor	Male	48	Non-Spanish; Non-Hispanic	White	Primary	559	IMPACT468	0	Stable	NA	0.0055	1.8	Retroperitoneal	Soft tissue	30.937	Living	30	Yes	Yes	NA	2	0.173264	FALSE
P-0022237	P-0022237-T01-IM6	GIST	Gastrointestinal Stromal Tumor	Male	42	Non-Spanish; Non-Hispanic	Pt refused to answer	Metastasis	960	IMPACT468	1.56	Stable	NA	0.4486	1.8	Retroperitoneal	Soft tissue	1.775	Living	50	Yes	Yes	0.713871	1.64065	0.642734	FALSE
P-0022357	P-0022357-T01-IM6	GIST	Gastrointestinal Stromal Tumor	Male	56	Non-Spanish; Non-Hispanic	Black or African American	Primary	496	IMPACT468	0.48	Stable	NA	0.1952	0.9	Retroperitoneal or intra-abdominal	Stomach	23.704	Deceased	70	Yes	Yes	0.637992	2.64517	0.542938	FALSE
P-0022363	P-0022363-T01-IM6	GIST	Gastrointestinal Stromal Tumor	Male	63	Non-Spanish; Non-Hispanic	White	Primary	825	IMPACT468	0.69	Stable	NA	0.316	4.4	Retroperitoneal or intra-abdominal	Stomach	41.457	Living	70	Yes	Yes	0.863064	1.90898	0.759176	FALSE
P-0022451	P-0022451-T01-IM6	GIST	Gastrointestinal Stromal Tumor	Male	72	Non-Spanish; Non-Hispanic	White	Primary	727	IMPACT468	0.82	Stable	NA	0.3334	2.6	Retroperitoneal or intra-abdominal	Stomach	41.227	Living	50	Yes	Yes	0.954064	1.73221	0.50293	FALSE
P-0022487	P-0022487-T01-IM6	GIST	Gastrointestinal Stromal Tumor	Male	61	Non-Spanish; Non-Hispanic	White	Metastasis	315	IMPACT468	1.03	Stable	NA	0.2952	5.3	Visceral	Stomach	40.8	Living	40	Yes	Yes	0.738474	2.72602	0.596835	FALSE
P-0022489	P-0022489-T01-IM6	GIST	Gastrointestinal Stromal Tumor	Male	50	Unknown whether Spanish or Not	White	Primary	642	IMPACT468	0.9	Stable	NA	0.5521	1.8	Retroperitoneal	Small bowel	40.931	Living	90	Yes	Yes	0.766688	3.23978	0.719315	TRUE
P-0022613	P-0022613-T01-IM6	GIST	Gastrointestinal Stromal Tumor	Male	70	Non-Spanish; Non-Hispanic	White	Primary	269	IMPACT468	6.1	Indeterminate	NA	0.4099	1.8	Retroperitoneal or intra-abdominal	Stomach	35.047	Living	60	Yes	Yes	0.921758	2.45021	0.624521	FALSE
P-0022727	P-0022727-T01-IM6	GIST	Gastrointestinal Stromal Tumor	Male	62	Non-Spanish; Non-Hispanic	White	Primary	763	IMPACT468	0.06	Stable	NA	0.0415	0.9	Retroperitoneal or intra-abdominal	Stomach	18.148	Living	60	Yes	Yes	0.627291	2.02391	0.102523	FALSE
P-0022831	P-0022831-T01-IM6	GIST	Gastrointestinal Stromal Tumor	Male	70	Non-Spanish; Non-Hispanic	White	Primary	597	IMPACT468	0.06	Stable	NA	0.031	0.9	Retroperitoneal or intra-abdominal	Stomach	35.803	Living	60	Yes	Yes	0.886813	1.87482	0.0868128	FALSE
P-0023107	P-0023107-T01-IM6	GIST	Gastrointestinal Stromal Tumor	Male	56	Non-Spanish; Non-Hispanic	White	Primary	592	IMPACT468	0.07	Stable	NA	0.0348	0.9	Retroperitoneal or intra-abdominal	Stomach	36	Living	80	Yes	Yes	0.806471	2.04972	0.0821269	FALSE
P-0023175	P-0023175-T01-IM6	GIST	Gastrointestinal Stromal Tumor	Female	56	Non-Spanish; Non-Hispanic	White	Primary	569	IMPACT468	0.13	Stable	NA	0.115	0.9	Retroperitoneal or intra-abdominal	Stomach	40.307	Living	40	Yes	Yes	0.558143	1.79359	0.125028	FALSE
P-0023447	P-0023447-T01-IM6	GIST	Gastrointestinal Stromal Tumor	Female	60	Non-Spanish; Non-Hispanic	Unknown	Metastasis	623	IMPACT468	0	Stable	NA	0.3061	4.4	Retroperitoneal or intra-abdominal	Unknown	37.479	Living	50	Yes	Yes	0.452534	3.40215	0.653093	TRUE
P-0023549	P-0023549-T01-IM6	GIST	Gastrointestinal Stromal Tumor	Male	70	Non-Spanish; Non-Hispanic	White	Primary	523	IMPACT468	1.2	Stable	NA	0.2758	0.9	Thoracic	Small bowel	39.518	Living	80	Yes	Yes	0.865489	1.83685	0.380898	FALSE
P-0024129	P-0024129-T01-IM6	GIST	Gastrointestinal Stromal Tumor	Female	66	Non-Spanish; Non-Hispanic	White	Metastasis	802	IMPACT468	1.88	Stable	NA	0.6228	2.6	Visceral	Unknown	37.085	Living	80	Yes	Yes	0.718394	3.22181	0.595413	TRUE
P-0024161	P-0024161-T01-IM6	GIST	Gastrointestinal Stromal Tumor	Female	38	Non-Spanish; Non-Hispanic	White	Primary	479	IMPACT468	0.06	Stable	NA	0.0031	NA	Retroperitoneal	Gastric wall	4.142	Living	30	Yes	Yes	NA	2	0.0349199	FALSE
P-0024288	P-0024288-T01-IM6	GIST	Gastrointestinal Stromal Tumor	Female	71	Non-Spanish; Non-Hispanic	White	Primary	632	IMPACT468	0	Stable	NA	0.0025	0.9	Retroperitoneal or intra-abdominal	Stomach	39.288	Living	20	Yes	Yes	NA	2	0.229664	FALSE
P-0024348	P-0024348-T01-IM6	GIST	Gastrointestinal Stromal Tumor	Male	54	Non-Spanish; Non-Hispanic	White	Primary	571	IMPACT468	0	Stable	NA	0.0292	0.9	Retroperitoneal or intra-abdominal	Stomach	38.696	Living	30	Yes	Yes	0.404589	2.6417	0.237812	FALSE
P-0024398	P-0024398-T01-IM6	GIST	Gastrointestinal Stromal Tumor	Female	66	Non-Spanish; Non-Hispanic	White	Metastasis	871	IMPACT468	3.48	Indeterminate	NA	0.556	3.5	Retroperitoneal or intra-abdominal	Rectum and colon	3.288	Deceased	60	Yes	Yes	0.945848	2.81606	0.9378	TRUE
P-0024492	P-0024492-T01-IM6	GIST	Gastrointestinal Stromal Tumor	Female	56	Non-Spanish; Non-Hispanic	Asian	Primary	409	IMPACT468	0.83	Stable	NA	0.0901	1.8	Retroperitoneal or intra-abdominal	Rectum	38.367	Living	60	Yes	Yes	0.862453	2.48765	0.118156	FALSE
P-0024888	P-0024888-T01-IM6	GIST	Gastrointestinal Stromal Tumor	Female	83	Unknown whether Spanish or Not	White	Metastasis	207	IMPACT468	2.33	Do Not report	NA	0.2811	1.8	Retroperitoneal or intra-abdominal	Soft tissue	38.466	Living	40	Yes	Yes	0.482478	2.5199	0.586966	FALSE
P-0024904	P-0024904-T01-IM6	GIST	Gastrointestinal Stromal Tumor	Male	42	Non-Spanish; Non-Hispanic	White	Primary	567	IMPACT468	0.12	Stable	NA	0.0979	1.8	Retroperitoneal or intra-abdominal	Stomach	37.973	Living	60	Yes	Yes	0.627027	1.8203	0.170718	FALSE
P-0024909	P-0024909-T01-IM6	GIST	Gastrointestinal Stromal Tumor	Male	69	Non-Spanish; Non-Hispanic	White	Metastasis	696	IMPACT468	1.69	Stable	NA	0.3482	0.9	Retroperitoneal	Unknown	38.203	Living	90	Yes	Yes	0.954776	1.87529	0.552864	FALSE
P-0025143	P-0025143-T01-IM6	GIST	Gastrointestinal Stromal Tumor	Female	78	Non-Spanish; Non-Hispanic	Black or African American	Primary	533	IMPACT468	0.6	Stable	NA	0.1564	1.8	Retroperitoneal or intra-abdominal	Stomach	36.329	Living	50	Yes	Yes	0.846004	1.85403	0.177039	FALSE
P-0025286	P-0025286-T01-IM6	GIST	Gastrointestinal Stromal Tumor	Male	47	Non-Spanish; Non-Hispanic	White	Primary	519	IMPACT468	0.21	Stable	NA	0.3121	6.1	Retroperitoneal or intra-abdominal	Rectum	8.416	Deceased	60	Yes	Yes	0.651497	2.0358	0.382504	FALSE
P-0025602	P-0025602-T01-IM6	GIST	Gastrointestinal Stromal Tumor	Female	44	Non-Spanish; Non-Hispanic	White	Primary	637	IMPACT468	0	Stable	NA	0.0115	1.8	Retroperitoneal	Duodenum	6.214	Living	50	Yes	Yes	0.251532	2.21819	0.14794	FALSE
P-0025633	P-0025633-T01-IM6	GIST	Gastrointestinal Stromal Tumor	Female	21	Non-Spanish; Non-Hispanic	White	Primary	392	IMPACT468	0.86	Stable	NA	0.3709	1.8	Retroperitoneal or intra-abdominal	Ileum	37.545	Living	80	Yes	Yes	0.890868	1.70128	0.414416	FALSE
P-0025653	P-0025653-T01-IM6	GIST	Gastrointestinal Stromal Tumor	Male	36	Non-Spanish; Non-Hispanic	Asian	Primary	674	IMPACT468	0	Stable	NA	0.029	0.9	Retroperitoneal or intra-abdominal	Stomach	37.085	Living	80	No	NA	NA	NA	NA	NA
P-0025754	P-0025754-T01-IM6	GIST	Gastrointestinal Stromal Tumor	Female	61	Non-Spanish; Non-Hispanic	White	Metastasis	866	IMPACT468	2.24	Stable	NA	0.4974	1.8	Retroperitoneal	Unknown	37.414	Living	70	Yes	Yes	0.825837	1.82262	0.727503	FALSE
P-0025934	P-0025934-T01-IM6	GIST	Gastrointestinal Stromal Tumor	Male	70	Puerto Rican	Other	Primary	939	IMPACT468	1.86	Stable	NA	0.2469	1.8	Thoracic	Mesentery	36.329	Living	60	Yes	Yes	0.801294	2.09145	0.301326	FALSE
P-0025989	P-0025989-T01-IM6	GIST	Gastrointestinal Stromal Tumor	Female	76	Non-Spanish; Non-Hispanic	Black or African American	Metastasis	808	IMPACT468	1.86	Stable	NA	0.24	3.5	Retroperitoneal or intra-abdominal	Small bowel	37.184	Living	90	Yes	Yes	0.774218	1.78004	0.39073	FALSE
P-0026071	P-0026071-T01-IM6	GIST	Gastrointestinal Stromal Tumor	Female	86	Non-Spanish; Non-Hispanic	White	Primary	955	IMPACT468	0.3	Stable	NA	0.2747	1.8	Retroperitoneal or intra-abdominal	Stomach	5.655	Living	50	Yes	Yes	0.55333	1.94252	0.353705	FALSE
P-0026110	P-0026110-T01-IM6	GIST	Gastrointestinal Stromal Tumor	Female	52	Non-Spanish; Non-Hispanic	White	Primary	496	IMPACT468	0.34	Stable	NA	0.1839	0.9	Retroperitoneal or intra-abdominal	Stomach	NA	Living	30	Yes	Yes	0.800349	1.87555	0.206789	FALSE
P-0026167	P-0026167-T01-IM6	GIST	Gastrointestinal Stromal Tumor	Female	41	Non-Spanish; Non-Hispanic	White	Primary	471	IMPACT468	0	Stable	NA	0.0114	0.9	Retroperitoneal or intra-abdominal	Rectum	35.474	Living	30	Yes	Yes	NA	2	0	FALSE
P-0026214	P-0026214-T01-IM6	GIST	Gastrointestinal Stromal Tumor	Male	55	Non-Spanish; Non-Hispanic	White	Primary	615	IMPACT468	1.16	Stable	NA	0.2467	2.6	Retroperitoneal or intra-abdominal	Stomach	22.027	Deceased	60	Yes	Yes	0.944558	1.83433	0.330527	FALSE
P-0026260	P-0026260-T01-IM6	GIST	Gastrointestinal Stromal Tumor	Male	78	Non-Spanish; Non-Hispanic	White	Primary	369	IMPACT468	0	Stable	NA	0.1455	1.8	Retroperitoneal or intra-abdominal	Stomach	35.934	Living	50	Yes	Yes	0.820955	2.059	0.321305	FALSE
P-0026287	P-0026287-T01-IM6	GIST	Gastrointestinal Stromal Tumor	Female	81	Non-Spanish; Non-Hispanic	Black or African American	Primary	410	IMPACT468	0	Stable	NA	0.6117	1.8	Retroperitoneal or intra-abdominal	Gastric	3.189	Living	70	Yes	Yes	0.833838	3.4246	0.45274	TRUE
P-0026329	P-0026329-T01-IM6	GIST	Gastrointestinal Stromal Tumor	Male	71	Non-Spanish; Non-Hispanic	White	Primary	446	IMPACT468	0	Stable	NA	0.1585	1.8	Retroperitoneal or intra-abdominal	Stomach	34.192	Living	80	Yes	Yes	0.74252	1.83135	0.216994	FALSE
P-0026342	P-0026342-T01-IM6	GIST	Gastrointestinal Stromal Tumor	Male	64	Non-Spanish; Non-Hispanic	White	Primary	425	IMPACT468	0.07	Stable	NA	0.0416	0.9	Retroperitoneal or intra-abdominal	Gastric	35.112	Living	70	Yes	Yes	0.895861	1.97928	0.0936396	FALSE
P-0026343	P-0026343-T01-IM6	GIST	Gastrointestinal Stromal Tumor	Male	73	Non-Spanish; Non-Hispanic	White	Primary	332	IMPACT468	0.32	Stable	NA	0.5498	3.5	Retroperitoneal or intra-abdominal	Small bowel	31.726	Living	60	Yes	Yes	0.80348	1.64794	0.67248	FALSE
P-0026349	P-0026349-T01-IM6	GIST	Gastrointestinal Stromal Tumor	Male	81	Non-Spanish; Non-Hispanic	Black or African American	Metastasis	443	IMPACT468	1.32	Stable	NA	0.2082	1.8	Retroperitoneal	Unknown	10.586	Deceased	90	Yes	Yes	0.927114	1.86459	0.32251	FALSE
P-0026664	P-0026664-T01-IM6	GIST	Gastrointestinal Stromal Tumor	Male	67	Non-Spanish; Non-Hispanic	Other	Metastasis	351	IMPACT468	0.08	Stable	NA	0.0298	0.9	Retroperitoneal	Stomach	36.394	Living	50	Yes	Yes	0.744767	1.9775	0.0893706	FALSE
P-0026679	P-0026679-T01-IM6	GIST	Gastrointestinal Stromal Tumor	Male	44	Non-Spanish; Non-Hispanic	White	Primary	633	IMPACT468	0.08	Stable	NA	0.1955	2.6	Retroperitoneal or intra-abdominal	Rectum	34.882	Living	70	Yes	Yes	0.559793	1.91981	0.278691	FALSE
P-0026754	P-0026754-T01-IM6	GIST	Gastrointestinal Stromal Tumor	Male	42	Non-Spanish; Non-Hispanic	White	Metastasis	923	IMPACT468	0.38	Stable	NA	0.1033	1.8	Retroperitoneal or intra-abdominal	Stomach	15.781	Deceased	80	Yes	Yes	0.795812	1.99988	0.180888	FALSE
P-0026845	P-0026845-T01-IM6	GIST	Gastrointestinal Stromal Tumor	Male	69	Non-Spanish; Non-Hispanic	White	Primary	787	IMPACT468	0.37	Stable	NA	0.3193	2.6	Retroperitoneal or intra-abdominal	Small bowel	6.444	Living	60	Yes	Yes	0.691245	1.80038	0.401031	FALSE
P-0026906	P-0026906-T02-IM6	GIST	Gastrointestinal Stromal Tumor	Male	29	Non-Spanish; Non-Hispanic	White	Metastasis	940	IMPACT468	0.79	Stable	NA	0.1628	3.5	Visceral	Unknown	23.342	Living	80	Yes	Yes	NA	2	0.234843	FALSE
P-0026918	P-0026918-T01-IM6	GIST	Gastrointestinal Stromal Tumor	Female	38	Spanish NoS; Hispanic NoS, LatiNo NoS	Black or African American	Metastasis	543	IMPACT468	0	Stable	NA	0.0874	0.9	Retroperitoneal or intra-abdominal	Stomach	35.408	Living	60	Yes	Yes	0.591405	2.03385	0.100335	FALSE
P-0027083	P-0027083-T01-IM6	GIST	Gastrointestinal Stromal Tumor	Male	34	Non-Spanish; Non-Hispanic	White	Primary	825	IMPACT468	0	Stable	NA	0.1687	2.6	Retroperitoneal or intra-abdominal	Small bowel	35.671	Living	90	Yes	Yes	0.603797	1.89882	0.237494	FALSE
P-0027089	P-0027089-T01-IM6	GIST	Gastrointestinal Stromal Tumor	Female	35	Non-Spanish; Non-Hispanic	White	Primary	655	IMPACT468	1.03	Stable	NA	0.2988	2.6	Retroperitoneal or intra-abdominal	Small bowel	30.312	Deceased	50	Yes	Yes	0.849508	1.91805	0.518925	FALSE
P-0027195	P-0027195-T01-IM6	GIST	Gastrointestinal Stromal Tumor	Male	51	Non-Spanish; Non-Hispanic	White	Primary	732	IMPACT468	0.8	Stable	NA	0.1709	1.8	Retroperitoneal or intra-abdominal	Stomach	34.784	Living	40	Yes	Yes	0.814441	1.89778	0.246617	FALSE
P-0027598	P-0027598-T01-IM6	GIST	Gastrointestinal Stromal Tumor	Male	57	Non-Spanish; Non-Hispanic	White	Primary	694	IMPACT468	0.13	Stable	NA	0.1051	1.8	Retroperitoneal or intra-abdominal	Stomach	19.956	Deceased	30	Yes	Yes	0.458792	1.59422	0.546281	FALSE
P-0027730	P-0027730-T01-IM6	GIST	Gastrointestinal Stromal Tumor	Male	63	Non-Spanish; Non-Hispanic	White	Primary	352	IMPACT468	0.6	Stable	NA	0.1852	1.8	Retroperitoneal or intra-abdominal	Stomach	29.425	Living	80	Yes	Yes	0.875138	2.18591	0.21349	FALSE
P-0027918	P-0027918-T01-IM6	GIST	Gastrointestinal Stromal Tumor	Male	56	Non-Spanish; Non-Hispanic	White	Primary	704	IMPACT468	0	Stable	NA	0.0877	0.9	Retroperitoneal or intra-abdominal	Rectum	34.981	Living	40	Yes	Yes	0.512246	1.90107	0.186451	FALSE
P-0027928	P-0027928-T01-IM6	GIST	Gastrointestinal Stromal Tumor	Male	42	Non-Spanish; Non-Hispanic	White	Primary	715	IMPACT468	0.33	Stable	NA	0.1195	1.8	Retroperitoneal	Soft tissue	34.159	Living	80	Yes	Yes	0.931385	1.90768	0.178273	FALSE
P-0028138	P-0028138-T01-IM6	GIST	Gastrointestinal Stromal Tumor	Male	58	Non-Spanish; Non-Hispanic	Black or African American	Metastasis	749	IMPACT468	1.14	Stable	NA	0.2681	0.9	Retroperitoneal	Small bowel	0.132	Deceased	70	Yes	Yes	0.703906	1.76579	0.379161	FALSE
P-0028383	P-0028383-T01-IM6	GIST	Gastrointestinal Stromal Tumor	Male	54	Non-Spanish; Non-Hispanic	Black or African American	Metastasis	701	IMPACT468	0.62	Stable	NA	0.3371	2.6	Unknown	Cancer of unknown primary	NA	Living	50	Yes	Yes	0.724872	1.70388	0.549231	FALSE
P-0028447	P-0028447-T01-IM6	GIST	Gastrointestinal Stromal Tumor	Male	43	Non-Spanish; Non-Hispanic	White	Metastasis	946	IMPACT468	1.76	Stable	NA	0.9484	1.8	Retroperitoneal or intra-abdominal	Pelvis	14.663	Deceased	70	Yes	Yes	0.819478	1.64948	0.43417	FALSE
P-0028553	P-0028553-T01-IM6	GIST	Gastrointestinal Stromal Tumor	Male	61	Non-Spanish; Non-Hispanic	White	Metastasis	450	IMPACT468	0.63	Stable	NA	0.1876	0.9	Retroperitoneal or intra-abdominal	Stomach	32.581	Deceased	30	Yes	Yes	0.930179	1.87923	0.279928	FALSE
P-0028614	P-0028614-T01-IM6	GIST	Gastrointestinal Stromal Tumor	Female	57	Non-Spanish; Non-Hispanic	White	Primary	694	IMPACT468	0	Stable	NA	0	1.8	Unknown	Stomach	1.611	Living	60	Yes	Yes	NA	2	0	FALSE
P-0028742	P-0028742-T01-IM6	GIST	Gastrointestinal Stromal Tumor	Male	61	Non-Spanish; Non-Hispanic	White	Primary	415	IMPACT468	0.09	Stable	NA	0.2694	1.8	Retroperitoneal or intra-abdominal	Soft tissue	33.403	Living	60	Yes	Yes	0.568702	3.03773	0.351752	FALSE
P-0028773	P-0028773-T02-IM6	GIST	Gastrointestinal Stromal Tumor	Female	81	Non-Spanish; Non-Hispanic	White	Metastasis	693	IMPACT468	2.36	Stable	NA	0.821	2.6	Head or neck	Unknown	4.471	Deceased	90	Yes	Yes	0.962164	1.6384	0.576492	FALSE
P-0028954	P-0028954-T01-IM6	GIST	Gastrointestinal Stromal Tumor	Female	53	Spanish NoS; Hispanic NoS, LatiNo NoS	White	Primary	818	IMPACT468	0	Stable	NA	0.0775	NA	Retroperitoneal or intra-abdominal	Stomach	30.51	Living	50	Yes	No	NA	NA	NA	NA
P-0029134	P-0029134-T01-IM6	GIST	Gastrointestinal Stromal Tumor	Female	66	Unknown whether Spanish or Not	White	Primary	704	IMPACT468	0.06	Stable	NA	0.0385	0.9	Retroperitoneal or intra-abdominal	Pelvis	32.252	Living	90	Yes	Yes	0.3	2.16807	0.113031	FALSE
P-0029150	P-0029150-T01-IM6	GIST	Gastrointestinal Stromal Tumor	Female	51	Non-Spanish; Non-Hispanic	White	Primary	148	IMPACT468	16.06	Do Not report	NA	0.609	4.4	Retroperitoneal	Soft tissue	4.373	Living	60	Yes	Yes	0.802372	2.55496	0.918094	FALSE
P-0029467	P-0029467-T01-IM6	GIST	Gastrointestinal Stromal Tumor	Male	78	Non-Spanish; Non-Hispanic	White	Metastasis	750	IMPACT468	0.78	Stable	NA	0.5392	2.6	Visceral	Soft tissue	7.2	Deceased	60	Yes	Yes	0.651672	3.45555	0.528362	TRUE
P-0029524	P-0029524-T01-IM6	GIST	Gastrointestinal Stromal Tumor	Female	33	Non-Spanish; Non-Hispanic	White	Metastasis	557	IMPACT468	1.39	Stable	NA	0.2459	2.6	Retroperitoneal or intra-abdominal	Soft tissue	NA	Living	70	Yes	Yes	0.780884	1.8458	0.366665	FALSE
P-0029963	P-0029963-T01-IM6	GIST	Gastrointestinal Stromal Tumor	Female	56	Non-Spanish; Non-Hispanic	White	Metastasis	348	IMPACT468	2.25	Stable	NA	0.6134	0.9	Retroperitoneal or intra-abdominal	Unknown	32.121	Living	80	Yes	Yes	0.88437	2.4466	0.480752	TRUE
P-0030194	P-0030194-T01-IM6	GIST	Gastrointestinal Stromal Tumor	Male	74	Non-Spanish; Non-Hispanic	White	Primary	508	IMPACT468	0	Stable	NA	0.04	0.9	Retroperitoneal or intra-abdominal	Stomach	31.726	Living	60	Yes	Yes	0.782261	2.025	0.10497	FALSE
P-0030330	P-0030330-T01-IM6	GIST	Gastrointestinal Stromal Tumor	Female	48	Non-Spanish; Non-Hispanic	White	Primary	660	IMPACT468	0	Stable	NA	0.0837	NA	Retroperitoneal	Duodenum	31.857	Living	60	Yes	Yes	0.631587	2.06296	0.119845	FALSE
P-0030447	P-0030447-T01-IM6	GIST	Gastrointestinal Stromal Tumor	Male	71	NA	Other	Primary	587	IMPACT468	0.11	Stable	NA	0.0608	3.5	Retroperitoneal or intra-abdominal	Soft tissue	20.186	Living	70	Yes	Yes	0.854541	2.03246	0.210661	FALSE
P-0030781	P-0030781-T01-IM6	GIST	Gastrointestinal Stromal Tumor	Female	49	Non-Spanish; Non-Hispanic	Black or African American	Primary	583	IMPACT468	0.32	Stable	NA	0.0538	0.9	Retroperitoneal or intra-abdominal	Gastric	30.214	Living	60	Yes	Yes	0.816148	2.08089	0.0579166	FALSE
P-0030889	P-0030889-T01-IM6	GIST	Gastrointestinal Stromal Tumor	Male	53	Non-Spanish; Non-Hispanic	White	Primary	701	IMPACT468	0.51	Stable	NA	0.1414	0.9	Retroperitoneal	Duodenum	30.477	Living	70	Yes	Yes	0.78244	1.9769	0.231149	FALSE
P-0031004	P-0031004-T01-IM6	GIST	Gastrointestinal Stromal Tumor	Male	48	Non-Spanish; Non-Hispanic	White	Primary	616	IMPACT468	0.24	Stable	NA	0.1337	0.9	Retroperitoneal or intra-abdominal	Rectum	2.532	Living	40	Yes	Yes	0.733984	2.07674	0.369198	FALSE
P-0031080	P-0031080-T01-IM6	GIST	Gastrointestinal Stromal Tumor	Female	69	Non-Spanish; Non-Hispanic	Asian	Metastasis	603	IMPACT468	0	Stable	NA	0.0403	0.9	Retroperitoneal or intra-abdominal	Soft tissue	28.208	Living	70	Yes	Yes	0.874563	2.09502	0.0413843	FALSE
P-0031415	P-0031415-T01-IM6	GIST	Gastrointestinal Stromal Tumor	Female	49	Non-Spanish; Non-Hispanic	White	Metastasis	490	IMPACT468	0.53	Stable	NA	0.2061	1.8	Retroperitoneal or intra-abdominal	Soft tissue	31.397	Living	70	Yes	Yes	0.874593	2.53875	0.268639	FALSE
P-0031480	P-0031480-T01-IM6	GIST	Gastrointestinal Stromal Tumor	Male	54	Non-Spanish; Non-Hispanic	White	Primary	544	IMPACT468	0.7	Stable	NA	0.2583	0.9	Retroperitoneal or intra-abdominal	Small bowel	29.458	Living	70	Yes	Yes	0.693687	2.10974	0.425203	FALSE
P-0031775	P-0031775-T01-IM6	GIST	Gastrointestinal Stromal Tumor	Male	34	Non-Spanish; Non-Hispanic	Black or African American	Metastasis	519	IMPACT468	1.06	Stable	NA	0.2857	1.8	Visceral	Soft tissue	NA	Living	70	Yes	Yes	0.930944	1.84273	0.360764	FALSE
P-0031934	P-0031934-T01-IM6	GIST	Gastrointestinal Stromal Tumor	Female	37	Non-Spanish; Non-Hispanic	White	Primary	902	IMPACT468	0.59	Stable	NA	0.1291	0.9	Retroperitoneal or intra-abdominal	Small bowel	29.786	Living	80	Yes	Yes	0.680092	1.92084	0.1681	FALSE
P-0031969	P-0031969-T01-IM6	GIST	Gastrointestinal Stromal Tumor	Male	81	NA	Asian	Primary	642	IMPACT468	0.18	Stable	NA	0.1323	0.9	Retroperitoneal or intra-abdominal	Stomach	26.4	Living	60	Yes	Yes	0.617704	3.84281	0.550315	TRUE
P-0032213	P-0032213-T01-IM6	GIST	Gastrointestinal Stromal Tumor	Female	67	Non-Spanish; Non-Hispanic	White	Primary	549	IMPACT468	0.56	Stable	NA	0.1853	1.8	Retroperitoneal or intra-abdominal	Stomach	28.241	Living	80	Yes	Yes	0.872167	2.40842	0.432701	FALSE
P-0032319	P-0032319-T01-IM6	GIST	Gastrointestinal Stromal Tumor	Female	59	Non-Spanish; Non-Hispanic	Asian	Metastasis	695	IMPACT468	1.13	Stable	NA	0.2853	1.8	Unknown	Unknown	NA	Living	70	Yes	Yes	0.908666	2.03351	0.362191	FALSE
P-0032359	P-0032359-T01-IM6	GIST	Gastrointestinal Stromal Tumor	Female	58	Non-Spanish; Non-Hispanic	White	Primary	713	IMPACT468	0	Stable	NA	0.05	0.9	Retroperitoneal or intra-abdominal	Stomach	27.879	Living	80	Yes	Yes	0.688915	2.08102	0.0534525	FALSE
P-0032539	P-0032539-T01-IM6	GIST	Gastrointestinal Stromal Tumor	Female	58	NA	White	Primary	557	IMPACT468	0	Stable	NA	0.0699	0.9	Retroperitoneal or intra-abdominal	Stomach	11.408	Living	60	Yes	Yes	0.654844	1.96139	0.104984	FALSE
P-0032594	P-0032594-T01-IM6	GIST	Gastrointestinal Stromal Tumor	Male	52	Non-Spanish; Non-Hispanic	White	Primary	476	IMPACT468	0.72	Stable	NA	0.2629	1.8	Retroperitoneal	Abdomen	25.742	Living	70	Yes	Yes	0.809728	2.04455	0.374849	FALSE
P-0032636	P-0032636-T01-IM6	GIST	Gastrointestinal Stromal Tumor	Female	55	Non-Spanish; Non-Hispanic	White	Primary	739	IMPACT468	0.16	Stable	NA	0.1218	2.6	Retroperitoneal or intra-abdominal	Stomach	1.085	Living	90	Yes	Yes	0.962324	1.98253	0.127014	FALSE
P-0032848	P-0032848-T01-IM6	GIST	Gastrointestinal Stromal Tumor	Female	69	Non-Spanish; Non-Hispanic	Black or African American	Primary	609	IMPACT468	0	Stable	NA	0.0398	1.8	Retroperitoneal or intra-abdominal	Stomach	28.767	Living	70	Yes	Yes	0.701681	2.03279	0.0412786	FALSE
P-0032950	P-0032950-T01-IM6	GIST	Gastrointestinal Stromal Tumor	Male	43	Non-Spanish; Non-Hispanic	White	Metastasis	348	IMPACT468	0.56	Stable	NA	0.3029	0.9	Retroperitoneal or intra-abdominal	Stomach	21.764	Deceased	70	Yes	Yes	0.705837	3.46129	0.472989	FALSE
P-0033188	P-0033188-T01-IM6	GIST	Gastrointestinal Stromal Tumor	Male	44	Non-Spanish; Non-Hispanic	White	Primary	503	IMPACT468	1.3	Stable	NA	0.3585	1.8	Retroperitoneal or intra-abdominal	Ileum	1.907	Deceased	90	Yes	Yes	0.876247	2.39449	0.425469	FALSE
P-0033352	P-0033352-T01-IM6	GIST	Gastrointestinal Stromal Tumor	Female	56	Non-Spanish; Non-Hispanic	White	Primary	867	IMPACT468	0.31	Stable	NA	0.2863	0.9	Retroperitoneal or intra-abdominal	Small bowel	NA	Living	60	Yes	Yes	0.665791	2.71162	0.394395	FALSE
P-0033478	P-0033478-T01-IM6	GIST	Gastrointestinal Stromal Tumor	Male	67	Non-Spanish; Non-Hispanic	White	Primary	676	IMPACT468	0	Stable	NA	0.0035	0.9	Retroperitoneal	Duodenum	27.584	Living	10	Yes	No	NA	NA	NA	NA
P-0033833	P-0033833-T01-IM6	GIST	Gastrointestinal Stromal Tumor	Female	85	NA	Asian	Metastasis	721	IMPACT468	1.49	Stable	NA	0.3854	3.5	Retroperitoneal or intra-abdominal	Esophagus	24.066	Living	70	Yes	Yes	0.733863	2.38362	0.841716	TRUE
P-0034094	P-0034094-T01-IM6	GIST	Gastrointestinal Stromal Tumor	Male	76	Unknown whether Spanish or Not	White	Primary	765	IMPACT468	1.35	Stable	NA	0.797	2.6	Retroperitoneal	Abdomen	19.562	Deceased	70	Yes	Yes	0.866684	3.35472	0.548	TRUE
P-0034112	P-0034112-T01-IM6	GIST	Gastrointestinal Stromal Tumor	Female	63	Non-Spanish; Non-Hispanic	White	Primary	586	IMPACT468	0.23	Stable	NA	0.2063	0.9	Retroperitoneal	Rectum	27.452	Living	50	Yes	Yes	0.745566	2.08996	0.237071	FALSE
P-0034265	P-0034265-T01-IM6	GIST	Gastrointestinal Stromal Tumor	Female	73	Non-Spanish; Non-Hispanic	White	Metastasis	544	IMPACT468	0.86	Stable	NA	0.185	5.3	Retroperitoneal or intra-abdominal	Small bowel	23.638	Living	70	Yes	Yes	0.798495	2.00319	0.320741	FALSE
P-0034353	P-0034353-T01-IM6	GIST	Gastrointestinal Stromal Tumor	Female	58	Non-Spanish; Non-Hispanic	White	Primary	591	IMPACT468	0.12	Stable	NA	0.071	0.9	Retroperitoneal or intra-abdominal	Small bowel	27.616	Living	70	Yes	Yes	0.884822	2.05499	0.0808498	FALSE
P-0034471	P-0034471-T01-IM6	GIST	Gastrointestinal Stromal Tumor	Male	76	Non-Spanish; Non-Hispanic	White	Primary	577	IMPACT468	0.06	Stable	NA	0.0345	0.9	Retroperitoneal or intra-abdominal	Stomach	13.052	Living	70	Yes	Yes	0.655737	2.12193	0.0899905	FALSE
P-0034755	P-0034755-T01-IM6	GIST	Gastrointestinal Stromal Tumor	Male	54	Non-Spanish; Non-Hispanic	White	Primary	684	IMPACT468	0.51	Stable	NA	0.3687	5.3	Retroperitoneal or intra-abdominal	Small bowel	26.959	Living	60	Yes	Yes	0.784768	2.13884	0.469643	FALSE
P-0034856	P-0034856-T01-IM6	GIST	Gastrointestinal Stromal Tumor	Female	50	Non-Spanish; Non-Hispanic	White	Primary	489	IMPACT468	0	Stable	NA	0.1565	1.8	Visceral	Ileum	22.685	Living	70	Yes	Yes	0.53518	1.92095	0.298552	FALSE
P-0035022	P-0035022-T01-IM6	GIST	Gastrointestinal Stromal Tumor	Male	42	Non-Spanish; Non-Hispanic	White	Primary	611	IMPACT468	0.48	Stable	NA	0.292	0	Retroperitoneal	Duodenum	27.321	Living	70	Yes	Yes	0.789352	2.12521	0.352888	FALSE
P-0035148	P-0035148-T01-IM6	GIST	Gastrointestinal Stromal Tumor	Male	61	Spanish NoS; Hispanic NoS, LatiNo NoS	White	Metastasis	453	IMPACT468	0.29	Stable	NA	0.1297	5.3	Retroperitoneal or intra-abdominal	Stomach	7.726	Deceased	60	Yes	Yes	0.77191	1.97999	0.194514	FALSE
P-0035173	P-0035173-T01-IM6	GIST	Gastrointestinal Stromal Tumor	Female	53	Non-Spanish; Non-Hispanic	Asian	Primary	454	IMPACT468	0.74	Stable	NA	0.3655	1.8	Retroperitoneal or intra-abdominal	Gastroesophageal junction	25.611	Living	80	Yes	Yes	0.89203	2.22589	0.402117	FALSE
P-0035271	P-0035271-T01-IM6	GIST	Gastrointestinal Stromal Tumor	Female	80	Unknown whether Spanish or Not	White	Primary	563	IMPACT468	0	Stable	NA	0.0523	0.9	Retroperitoneal or intra-abdominal	Stomach	22.784	Living	50	Yes	Yes	0.469594	2.15296	0.0565452	FALSE
P-0035321	P-0035321-T01-IM6	GIST	Gastrointestinal Stromal Tumor	Female	11	Non-Spanish; Non-Hispanic	White	Primary	795	IMPACT468	0	Stable	NA	0.0736	0.9	Visceral	Small bowel	2.597	Living	70	Yes	Yes	0.910962	2.08366	0.0923013	FALSE
P-0035334	P-0035334-T01-IM6	GIST	Gastrointestinal Stromal Tumor	Male	70	Non-Spanish; Non-Hispanic	White	Primary	426	IMPACT468	0.9	Stable	NA	0.2831	1.8	Retroperitoneal or intra-abdominal	Small bowel	22.685	Living	70	Yes	Yes	0.848166	2.23027	0.57264	FALSE
P-0035576	P-0035576-T01-IM6	GIST	Gastrointestinal Stromal Tumor	Male	59	Non-Spanish; Non-Hispanic	White	Metastasis	710	IMPACT468	0.17	Stable	NA	0.1498	3.5	Visceral	Unknown	25.052	Living	80	Yes	Yes	0.900899	1.96117	0.554549	FALSE
P-0035634	P-0035634-T01-IM6	GIST	Gastrointestinal Stromal Tumor	Female	74	Non-Spanish; Non-Hispanic	White	Primary	716	IMPACT468	1.27	Stable	NA	0.3432	2.6	Thoracic	Soft tissue	26.499	Living	50	Yes	Yes	0.787532	1.75519	0.522111	FALSE
P-0035698	P-0035698-T01-IM6	GIST	Gastrointestinal Stromal Tumor	Female	17	Unknown whether Spanish or Not	Unknown	Primary	680	IMPACT468	0	Stable	NA	0.0302	0	Retroperitoneal or intra-abdominal	Stomach	8.219	Living	90	Yes	Yes	0.788648	2.04299	0.0331007	FALSE
P-0035810	P-0035810-T01-IM6	GIST	Gastrointestinal Stromal Tumor	Female	53	Non-Spanish; Non-Hispanic	Black or African American	Primary	570	IMPACT468	0.3	Stable	NA	0.0401	0.9	Retroperitoneal or intra-abdominal	Stomach	24.493	Living	80	Yes	Yes	0.898504	1.96316	0.0663228	FALSE
P-0036124	P-0036124-T01-IM6	GIST	Gastrointestinal Stromal Tumor	Female	84	Unknown whether Spanish or Not	White	Primary	703	IMPACT468	0.75	Stable	NA	0.5787	2.6	Trunk	Abdomen	24.69	Living	30	Yes	Yes	0.891867	2.38758	0.776088	FALSE
P-0036219	P-0036219-T01-IM6	GIST	Gastrointestinal Stromal Tumor	Female	82	Non-Spanish; Non-Hispanic	White	Primary	309	IMPACT468	2.4	Stable	NA	0.2539	3.5	Retroperitoneal or intra-abdominal	Small bowel	23.54	Living	70	Yes	Yes	0.84364	2.75937	0.595188	FALSE
P-0036220	P-0036220-T01-IM6	GIST	Gastrointestinal Stromal Tumor	Female	59	Non-Spanish; Non-Hispanic	White	Primary	614	IMPACT468	0	Stable	NA	0.1106	2.6	Retroperitoneal or intra-abdominal	Small bowel	25.841	Living	50	Yes	Yes	0.35662	2.02173	0.246409	FALSE
P-0036620	P-0036620-T01-IM6	GIST	Gastrointestinal Stromal Tumor	Female	32	Non-Spanish; Non-Hispanic	White	Primary	424	IMPACT468	0.28	Stable	NA	0.1266	1.8	Retroperitoneal or intra-abdominal	Small bowel	19.989	Living	80	Yes	Yes	0.764863	1.89572	0.192921	FALSE
P-0037004	P-0037004-T01-IM6	GIST	Gastrointestinal Stromal Tumor	Male	76	Non-Spanish; Non-Hispanic	White	Primary	633	IMPACT468	0.18	Stable	NA	0.0285	0.9	Retroperitoneal or intra-abdominal	Stomach	21.304	Living	60	Yes	Yes	0.882605	2.07471	0.0861449	FALSE
P-0037133	P-0037133-T01-IM6	GIST	Gastrointestinal Stromal Tumor	Female	71	Non-Spanish; Non-Hispanic	White	Primary	566	IMPACT468	0.39	Stable	NA	0.4287	0.9	Extremity	Cul-de-sac	25.085	Living	60	Yes	Yes	0.44365	3.16789	0.730881	TRUE
P-0037156	P-0037156-T01-IM6	GIST	Gastrointestinal Stromal Tumor	Male	65	Non-Spanish; Non-Hispanic	White	Metastasis	261	IMPACT468	2.15	Stable	NA	0.5794	0.9	Retroperitoneal or intra-abdominal	Stomach	20.679	Living	80	Yes	No	NA	NA	NA	NA
P-0037280	P-0037280-T01-IM6	GIST	Gastrointestinal Stromal Tumor	Male	47	Non-Spanish; Non-Hispanic	Other	Metastasis	415	IMPACT468	0.27	Stable	NA	0.4526	0.9	Retroperitoneal or intra-abdominal	Stomach	20.942	Deceased	40	Yes	Yes	0.531427	2.31662	0.64361	TRUE
P-0037282	P-0037282-T01-IM6	GIST	Gastrointestinal Stromal Tumor	Female	61	Non-Spanish; Non-Hispanic	White	Primary	711	IMPACT468	0	Stable	NA	0.1616	0.9	Retroperitoneal or intra-abdominal	Small bowel	NA	Living	60	Yes	Yes	0.623259	2.04278	0.181459	FALSE
P-0037285	P-0037285-T01-IM6	GIST	Gastrointestinal Stromal Tumor	Female	72	Non-Spanish; Non-Hispanic	Black or African American	Primary	176	IMPACT468	0.27	Stable	NA	0.2861	1.8	Retroperitoneal or intra-abdominal	colon	24.756	Living	80	Yes	Yes	0.648156	2.52201	0.537016	FALSE
P-0037522	P-0037522-T01-IM6	GIST	Gastrointestinal Stromal Tumor	Male	50	Non-Spanish; Non-Hispanic	White	Primary	615	IMPACT468	0	Stable	NA	0.0475	0.9	Retroperitoneal or intra-abdominal	Stomach	23.145	Living	60	Yes	Yes	0.588687	2.07655	0.10594	FALSE
P-0037672	P-0037672-T01-IM6	GIST	Gastrointestinal Stromal Tumor	Male	63	Non-Spanish; Non-Hispanic	Black or African American	Primary	399	IMPACT468	0	Stable	NA	0.0034	1.8	Retroperitoneal or intra-abdominal	Stomach	22.784	Living	40	Yes	Yes	NA	2	0.122616	FALSE
P-0037697	P-0037697-T01-IM6	GIST	Gastrointestinal Stromal Tumor	Male	56	Non-Spanish; Non-Hispanic	Black or African American	Primary	667	IMPACT468	0	Stable	NA	0	0.9	Retroperitoneal or intra-abdominal	Stomach	24.46	Living	10	Yes	No	NA	NA	NA	NA
P-0037727	P-0037727-T01-IM6	GIST	Gastrointestinal Stromal Tumor	Female	49	Non-Spanish; Non-Hispanic	White	Metastasis	417	IMPACT468	0.35	Stable	NA	0.0375	0	Retroperitoneal or intra-abdominal	Stomach	22.455	Living	80	Yes	Yes	0.247575	4.28962	0.23626	FALSE
P-0037918	P-0037918-T01-IM6	GIST	Gastrointestinal Stromal Tumor	Female	57	Non-Spanish; Non-Hispanic	Black or African American	Metastasis	529	IMPACT468	0.19	Stable	NA	0.2443	0.9	Retroperitoneal or intra-abdominal	Small bowel	24.066	Living	90	Yes	Yes	0.73813	2.14947	0.256082	FALSE
P-0038101	P-0038101-T01-IM6	GIST	Gastrointestinal Stromal Tumor	Male	62	Non-Spanish; Non-Hispanic	White	Metastasis	484	IMPACT468	0.26	Stable	NA	0.2237	0.9	Retroperitoneal or intra-abdominal	Unknown	23.605	Living	80	Yes	Yes	0.836662	1.93154	0.296259	FALSE
P-0038341	P-0038341-T01-IM6	GIST	Gastrointestinal Stromal Tumor	Female	61	Non-Spanish; Non-Hispanic	White	Metastasis	494	IMPACT468	1.9	Stable	NA	0.4717	1.8	Retroperitoneal	Unknown	15.353	Living	80	Yes	Yes	0.807528	2.46861	0.815771	FALSE
P-0038595	P-0038595-T01-IM6	GIST	Gastrointestinal Stromal Tumor	Male	65	Non-Spanish; Non-Hispanic	White	Primary	653	IMPACT468	0.34	Stable	NA	0.3092	0.9	Retroperitoneal or intra-abdominal	Small bowel	23.54	Living	80	Yes	Yes	0.841115	1.90545	0.406189	FALSE
P-0038669	P-0038669-T01-IM6	GIST	Gastrointestinal Stromal Tumor	Female	49	Spanish NoS; Hispanic NoS, LatiNo NoS	White	Primary	635	IMPACT468	0.06	Stable	NA	0.0296	1.8	Retroperitoneal or intra-abdominal	Small bowel	NA	Living	70	Yes	Yes	0.703952	2.3143	0.0297229	FALSE
P-0038762	P-0038762-T01-IM6	GIST	Gastrointestinal Stromal Tumor	Male	76	Non-Spanish; Non-Hispanic	White	Primary	619	IMPACT468	0.09	Stable	NA	0.1334	1.8	Retroperitoneal or intra-abdominal	Small bowel	18.575	Living	80	Yes	Yes	0.664586	1.93053	0.233128	FALSE
P-0038910	P-0038910-T01-IM6	GIST	Gastrointestinal Stromal Tumor	Female	70	Unknown whether Spanish or Not	White	Primary	692	IMPACT468	0	Stable	NA	0.1843	0.9	Retroperitoneal or intra-abdominal	Stomach	17.984	Living	70	Yes	Yes	0.382481	2.27723	0.258467	FALSE
P-0038980	P-0038980-T01-IM6	GIST	Gastrointestinal Stromal Tumor	Male	57	Non-Spanish; Non-Hispanic	White	Primary	684	IMPACT468	0.06	Stable	NA	0.0981	1.8	Retroperitoneal or intra-abdominal	Stomach	22.915	Living	50	Yes	Yes	0.467962	2.06548	0.211513	FALSE
P-0039196	P-0039196-T01-IM6	GIST	Gastrointestinal Stromal Tumor	Male	64	Cuban	White	Primary	713	IMPACT468	0.77	Stable	NA	0.4759	2.6	Retroperitoneal or intra-abdominal	Rectum	22.521	Living	50	Yes	Yes	0.65437	3.48085	0.768985	TRUE
P-0039199	P-0039199-T01-IM6	GIST	Gastrointestinal Stromal Tumor	Male	71	Non-Spanish; Non-Hispanic	White	Primary	763	IMPACT468	0.1	Stable	NA	0.0915	0.9	Retroperitoneal	Stomach	21.37	Living	70	Yes	Yes	0.813454	2.14572	0.174799	FALSE
P-0039247	P-0039247-T01-IM6	GIST	Gastrointestinal Stromal Tumor	Male	69	Non-Spanish; Non-Hispanic	White	Metastasis	559	IMPACT468	0.29	Stable	NA	0.1946	3.5	Retroperitoneal or intra-abdominal	Small bowel	12.296	Deceased	80	Yes	Yes	0.907676	1.98635	0.540058	FALSE
P-0039414	P-0039414-T01-IM6	GIST	Gastrointestinal Stromal Tumor	Male	30	Spanish NoS; Hispanic NoS, LatiNo NoS	White	Primary	656	IMPACT468	0.36	Stable	NA	0.1643	1.8	Retroperitoneal	Small bowel	22.948	Living	80	Yes	Yes	0.749618	1.96589	0.214905	FALSE
P-0039417	P-0039417-T01-IM6	GIST	Gastrointestinal Stromal Tumor	Male	26	Non-Spanish; Non-Hispanic	White	Primary	543	IMPACT468	0	Stable	NA	0.0044	0	Retroperitoneal or intra-abdominal	Stomach	8.679	Living	70	Yes	Yes	0.719201	2.40041	0.0938419	FALSE
P-0039613	P-0039613-T01-IM6	GIST	Gastrointestinal Stromal Tumor	Female	61	Non-Spanish; Non-Hispanic	White	Primary	823	IMPACT468	0.59	Stable	NA	0.2863	1.8	Retroperitoneal or intra-abdominal	Small bowel	22.159	Living	80	Yes	Yes	0.65199	2.10505	0.374762	FALSE
P-0039747	P-0039747-T01-IM6	GIST	Gastrointestinal Stromal Tumor	Female	55	NA	White	Primary	667	IMPACT468	0	Stable	NA	0.0405	0.9	Retroperitoneal or intra-abdominal	Stomach	22.553	Living	90	Yes	Yes	0.826608	2.31583	0.0850202	FALSE
P-0039788	P-0039788-T01-IM6	GIST	Gastrointestinal Stromal Tumor	Female	63	Non-Spanish; Non-Hispanic	Black or African American	Primary	642	IMPACT468	0.69	Stable	NA	0.1116	2.6	Retroperitoneal or intra-abdominal	Stomach	14.531	Deceased	70	Yes	Yes	0.855518	2.00896	0.160365	FALSE
P-0040191	P-0040191-T01-IM6	GIST	Gastrointestinal Stromal Tumor	Female	76	Non-Spanish; Non-Hispanic	White	Primary	1074	IMPACT468	0	Stable	NA	0.002	1.8	Retroperitoneal or intra-abdominal	Rectum	21.83	Living	30	Yes	Yes	0.264558	1.93184	0.165987	FALSE
P-0040359	P-0040359-T01-IM6	GIST	Gastrointestinal Stromal Tumor	Female	55	Non-Spanish; Non-Hispanic	White	Primary	486	IMPACT468	0.36	Stable	NA	0.2676	2.6	Retroperitoneal or intra-abdominal	Small bowel	19.66	Living	80	Yes	Yes	0.758112	1.98835	0.347553	FALSE
P-0040551	P-0040551-T01-IM6	GIST	Gastrointestinal Stromal Tumor	Female	45	Non-Spanish; Non-Hispanic	White	Primary	477	IMPACT468	0	Stable	NA	0.0298	0.9	Retroperitoneal or intra-abdominal	Stomach	15.649	Living	60	Yes	Yes	0.795005	2.09991	0.0296622	FALSE
P-0040924	P-0040924-T01-IM6	GIST	Gastrointestinal Stromal Tumor	Female	56	South/Central America (except Brazil)	White	Primary	595	IMPACT468	0.29	Stable	NA	0.182	0.9	Retroperitoneal or intra-abdominal	Small intestine	7.923	Living	80	Yes	Yes	0.653908	1.91277	0.184444	FALSE
P-0041540	P-0041540-T01-IM6	GIST	Gastrointestinal Stromal Tumor	Male	64	Non-Spanish; Non-Hispanic	White	Primary	587	IMPACT468	0	Stable	NA	0.0019	2.6	Retroperitoneal or intra-abdominal	Ileum	18.115	Living	70	Yes	Yes	NA	2	0.0983149	FALSE
P-0041718	P-0041718-T01-IM6	GIST	Gastrointestinal Stromal Tumor	Female	59	Non-Spanish; Non-Hispanic	White	Primary	638	IMPACT468	0.23	Stable	NA	0.0561	0.9	Retroperitoneal	Duodenum	16.373	Living	80	Yes	Yes	0.841426	2.18998	0.0601539	FALSE
P-0042260	P-0042260-T02-IM6	GIST	Gastrointestinal Stromal Tumor	Female	67	Non-Spanish; Non-Hispanic	White	Primary	596	IMPACT468	0.05	Stable	NA	0.1081	1.8	Unknown	Small bowel	14.038	Living	60	Yes	Yes	0.669205	1.83606	0.145257	FALSE
P-0042437	P-0042437-T01-IM6	GIST	Gastrointestinal Stromal Tumor	Male	60	Unknown whether Spanish or Not	White	Primary	614	IMPACT468	0.11	Stable	NA	0.0397	0.9	Retroperitoneal	Stomach	18.707	Living	50	Yes	Yes	0.724584	2.02838	0.11674	FALSE
P-0042490	P-0042490-T01-IM6	GIST	Gastrointestinal Stromal Tumor	Female	78	Non-Spanish; Non-Hispanic	Black or African American	Primary	515	IMPACT468	0.97	Stable	NA	0.1524	3.5	Retroperitoneal or intra-abdominal	Stomach	NA	Living	90	Yes	Yes	0.901303	2.24314	0.494766	FALSE
P-0042544	P-0042544-T01-IM6	GIST	Gastrointestinal Stromal Tumor	Male	55	NA	Black or African American	Primary	860	IMPACT468	0.48	Stable	NA	0.0745	0.9	Retroperitoneal or intra-abdominal	Stomach	NA	Living	80	Yes	Yes	0.86136	2.06371	0.293147	FALSE
P-0042549	P-0042549-T01-IM6	GIST	Gastrointestinal Stromal Tumor	Male	87	Non-Spanish; Non-Hispanic	White	Primary	455	IMPACT468	0	Stable	NA	0.1723	6.1	Retroperitoneal or intra-abdominal	Small intestine	11.079	Deceased	70	Yes	Yes	0.71304	1.94832	0.308199	FALSE
P-0042761	P-0042761-T01-IM6	GIST	Gastrointestinal Stromal Tumor	Female	63	Non-Spanish; Non-Hispanic	Black or African American	Primary	662	IMPACT468	0.47	Stable	NA	0.1874	2.6	Retroperitoneal or intra-abdominal	Stomach	19.923	Living	80	Yes	Yes	0.827208	1.96477	0.309726	FALSE
P-0043117	P-0043117-T01-IM6	GIST	Gastrointestinal Stromal Tumor	Female	61	Non-Spanish; Non-Hispanic	White	Metastasis	546	IMPACT468	0.65	Stable	NA	0.1434	0.9	Visceral	Unknown	19.726	Living	70	Yes	Yes	0.873218	2.10417	0.200643	FALSE
P-0043343	P-0043343-T01-IM6	GIST	Gastrointestinal Stromal Tumor	Female	38	Non-Spanish; Non-Hispanic	Black or African American	Primary	663	IMPACT468	0.17	Stable	NA	0.0462	0.9	Retroperitoneal or intra-abdominal	Stomach	17.523	Living	80	Yes	Yes	0.794408	2.06243	0.0538524	FALSE
P-0043409	P-0043409-T01-IM6	GIST	Gastrointestinal Stromal Tumor	Female	78	Non-Spanish; Non-Hispanic	White	Metastasis	682	IMPACT468	0.84	Stable	NA	0.1245	0.9	Retroperitoneal or intra-abdominal	Stomach	19.331	Living	80	Yes	Yes	0.88414	2.03101	0.283139	FALSE
P-0043479	P-0043479-T01-IM6	GIST	Gastrointestinal Stromal Tumor	Male	49	Non-Spanish; Non-Hispanic	White	Primary	555	IMPACT468	1.13	Stable	NA	0.5039	1.8	Retroperitoneal or intra-abdominal	Small bowel	19.463	Living	80	Yes	Yes	0.834906	1.93072	0.441691	FALSE
P-0043673	P-0043673-T01-IM6	GIST	Gastrointestinal Stromal Tumor	Male	47	Non-Spanish; Non-Hispanic	White	Primary	632	IMPACT468	0.18	Stable	NA	0.1267	0.9	Retroperitoneal or intra-abdominal	Stomach	18.641	Living	70	Yes	Yes	0.656995	2.03707	0.183424	FALSE
P-0043796	P-0043796-T01-IM6	GIST	Gastrointestinal Stromal Tumor	Male	73	Non-Spanish; Non-Hispanic	White	Primary	722	IMPACT468	0.12	Stable	NA	0.0887	0.9	Retroperitoneal or intra-abdominal	Stomach	19.003	Living	60	Yes	Yes	0.888245	1.99431	0.141774	FALSE
P-0044022	P-0044022-T01-IM6	GIST	Gastrointestinal Stromal Tumor	Female	67	Non-Spanish; Non-Hispanic	White	Metastasis	561	IMPACT468	2.15	Stable	NA	0.6893	0.9	Retroperitoneal or intra-abdominal	Stomach	1.644	Living	60	Yes	Yes	0.942077	1.76406	0.459243	FALSE
P-0044039	P-0044039-T01-IM6	GIST	Gastrointestinal Stromal Tumor	Male	28	Non-Spanish; Non-Hispanic	White	Primary	172	IMPACT468	3.69	Do Not report	NA	0.6153	0	Retroperitoneal	Stomach	18.016	Living	80	Yes	No	NA	NA	NA	NA
P-0044076	P-0044076-T01-IM6	GIST	Gastrointestinal Stromal Tumor	Male	67	Non-Spanish; Non-Hispanic	White	Metastasis	736	IMPACT468	0.45	Stable	NA	0.1975	3.5	Unknown	Unknown	9.238	Living	30	Yes	Yes	0.724969	2.07157	0.294181	FALSE
P-0044291	P-0044291-T01-IM6	GIST	Gastrointestinal Stromal Tumor	Male	39	Non-Spanish; Non-Hispanic	Black or African American	Primary	566	IMPACT468	0.19	Stable	NA	0.0175	1.8	Unknown	Stomach	17.984	Living	60	Yes	Yes	0.299115	2.67603	0.865174	TRUE
P-0044303	P-0044303-T01-IM6	GIST	Gastrointestinal Stromal Tumor	Male	62	Non-Spanish; Non-Hispanic	White	Primary	719	IMPACT468	2.67	Stable	NA	0.7042	3.5	Unknown	Stomach	18.411	Living	50	Yes	Yes	0.848655	2.96121	0.730938	TRUE
P-0044370	P-0044370-T01-IM6	GIST	Gastrointestinal Stromal Tumor	Female	70	Non-Spanish; Non-Hispanic	White	Primary	658	IMPACT468	0.3	Stable	NA	0.1006	1.8	Unknown	Stomach	17.721	Living	80	Yes	Yes	0.835557	2.00791	0.113054	FALSE
P-0044481	P-0044481-T01-IM6	GIST	Gastrointestinal Stromal Tumor	Male	72	Non-Spanish; Non-Hispanic	White	Primary	539	IMPACT468	0.14	Stable	NA	0.1272	2.6	Unknown	Small bowel	NA	Living	90	Yes	Yes	0.684594	2.02694	0.270847	FALSE
P-0045138	P-0045138-T01-IM6	GIST	Gastrointestinal Stromal Tumor	Male	63	Non-Spanish; Non-Hispanic	White	Primary	581	IMPACT468	1.08	Stable	NA	0.2847	2.6	Unknown	Small intestine	17.753	Living	80	Yes	Yes	0.785325	2.02827	0.413346	FALSE
P-0045145	P-0045145-T01-IM6	GIST	Gastrointestinal Stromal Tumor	Male	70	Non-Spanish; Non-Hispanic	Black or African American	Primary	575	IMPACT468	0.05	Stable	NA	0.1732	0.9	Unknown	Stomach	17.589	Living	30	No	NA	NA	NA	NA	NA
P-0045178	P-0045178-T01-IM6	GIST	Gastrointestinal Stromal Tumor	Male	31	Non-Spanish; Non-Hispanic	White	Primary	542	IMPACT468	0.32	Stable	NA	0.1795	0.9	Unknown	Small bowel	17.392	Living	70	Yes	Yes	0.674644	1.90147	0.265119	FALSE
P-0045969	P-0045969-T01-IM6	GIST	Gastrointestinal Stromal Tumor	Female	37	Non-Spanish; Non-Hispanic	White	Primary	461	IMPACT468	0.1	Stable	NA	0.1472	0.9	Unknown	Stomach	14.499	Living	10	Yes	Yes	0.482468	2.07314	0.161819	FALSE
P-0046006	P-0046006-T01-IM6	GIST	Gastrointestinal Stromal Tumor	Female	41	Non-Spanish; Non-Hispanic	White	Primary	520	IMPACT468	0.06	Stable	NA	0.166	0.9	Unknown	Small intestine	14.499	Living	90	Yes	Yes	0.783134	2.20421	0.206391	FALSE
P-0046084	P-0046084-T01-IM6	GIST	Gastrointestinal Stromal Tumor	Female	63	Non-Spanish; Non-Hispanic	White	Primary	655	IMPACT468	0	Stable	NA	0.0301	0.9	Unknown	Stomach	12.197	Living	60	Yes	Yes	0.391689	1.97332	0.0489172	FALSE
P-0046231	P-0046231-T01-IM6	GIST	Gastrointestinal Stromal Tumor	Male	50	Non-Spanish; Non-Hispanic	White	Primary	597	IMPACT468	0.06	Stable	NA	0.0423	1.8	Unknown	Stomach	15.156	Living	70	Yes	Yes	0.778793	2.01127	0.0945836	FALSE
P-0046251	P-0046251-T01-IM6	GIST	Gastrointestinal Stromal Tumor	Male	63	Non-Spanish; Non-Hispanic	White	Primary	550	IMPACT468	1.85	Stable	NA	0.916	0.9	Unknown	Small bowel	16.668	Living	70	No	NA	NA	NA	NA	NA
P-0046440	P-0046440-T01-IM6	GIST	Gastrointestinal Stromal Tumor	Female	77	Non-Spanish; Non-Hispanic	White	Metastasis	661	IMPACT468	0.07	Stable	NA	0.2049	2.6	Unknown	Small bowel	10.816	Living	80	No	NA	NA	NA	NA	NA
P-0046483	P-0046483-T01-IM6	GIST	Gastrointestinal Stromal Tumor	Female	64	Non-Spanish; Non-Hispanic	Pt refused to answer	Primary	685	IMPACT468	0	Stable	NA	0.0941	0.9	Unknown	Stomach	16.734	Living	80	Yes	Yes	0.726461	2.19963	0.108651	FALSE
P-0046572	P-0046572-T01-IM6	GIST	Gastrointestinal Stromal Tumor	Female	75	Non-Spanish; Non-Hispanic	Black or African American	Primary	543	IMPACT468	0	Stable	NA	0.0358	0.9	Unknown	Stomach	16.471	Living	80	Yes	Yes	0.891308	2.02452	0.0509016	FALSE
P-0008186	P-0008186-T01-IM5	GS	Glomangiosarcoma	Male	48	Non-Spanish; Non-Hispanic	White	Primary	639	IMPACT410	0.56	Stable	NA	0.1513	NA	Unknown	Femoral tendon	41.688	Deceased	90	Yes	Yes	0.96914	1.88892	0.210271	FALSE
P-0019611	P-0019611-T02-IM6	GS	Glomangiosarcoma	Female	59	Non-Spanish; Non-Hispanic	White	Metastasis	826	IMPACT468	0.2	Stable	NA	0.1758	2.6	Unknown	Cancer of unknown primary	44.449	Living	60	Yes	Yes	0.327456	2.75589	0.728778	TRUE
P-0001164	P-0001164-T01-IM3	HGESS	High-grade Endometrial Stromal Sarcoma	Female	52	Non-Spanish; Non-Hispanic	White	Primary	617	IMPACT341	0.16	Stable	NA	0.0932	1.1	Unknown	Uterus	14.926	Deceased	50	Yes	No	NA	NA	NA	NA
P-0001615	P-0001615-T01-IM3	HGESS	High-grade Endometrial Stromal Sarcoma	Female	38	Non-Spanish; Non-Hispanic	White	Primary	924	IMPACT341	0	Stable	NA	0.1235	2.2	Unknown	Uterus	23.573	Deceased	60	Yes	Yes	0.392677	2.39374	0.385258	FALSE
P-0003267	P-0003267-T01-IM5	HGESS	High-grade Endometrial Stromal Sarcoma	Female	45	Non-Spanish; Non-Hispanic	White	Metastasis	518	IMPACT410	1.41	Stable	NA	0.0783	1	Unknown	Uterus	32.416	Deceased	80	Yes	Yes	NA	2	0.359964	FALSE
P-0004164	P-0004164-T01-IM5	HGESS	High-grade Endometrial Stromal Sarcoma	Female	58	Non-Spanish; Non-Hispanic	White	Metastasis	902	IMPACT410	0.07	Stable	NA	0.0344	1	Unknown	Uterus	3.386	Deceased	50	Yes	Yes	0.476406	1.95284	0.209122	FALSE
P-0005108	P-0005108-T01-IM5	HGESS	High-grade Endometrial Stromal Sarcoma	Female	53	Non-Spanish; Non-Hispanic	Pt refused to answer	Primary	541	IMPACT410	0	Stable	NA	0.0189	NA	Unknown	Uterus	3.715	Deceased	40	Yes	Yes	NA	2	0.0850842	FALSE
P-0018937	P-0018937-T01-IM6	HGESS	High-grade Endometrial Stromal Sarcoma	Female	56	Non-Spanish; Non-Hispanic	White	Primary	433	IMPACT468	0	Stable	NA	0.0195	NA	Unknown	Endometrium	39.715	Living	50	Yes	No	NA	NA	NA	NA
P-0019671	P-0019671-T02-IM6	HGESS	High-grade Endometrial Stromal Sarcoma	Female	55	Non-Spanish; Non-Hispanic	White	Metastasis	595	IMPACT468	0.2	Stable	NA	0.0663	0.9	Unknown	Uterus	20.022	Deceased	30	Yes	Yes	0.528903	2.11928	0.062049	FALSE
P-0024620	P-0024620-T02-IM6	HGESS	High-grade Endometrial Stromal Sarcoma	Female	47	Non-Spanish; Non-Hispanic	Asian	Primary	563	IMPACT468	0.07	Stable	NA	0.0953	0.9	Unknown	Uterus	16.438	Deceased	80	Yes	Yes	0.755709	1.88259	0.138734	FALSE
P-0025204	P-0025204-T01-IM6	HGESS	High-grade Endometrial Stromal Sarcoma	Female	47	Non-Spanish; Non-Hispanic	White	Metastasis	578	IMPACT468	0.21	Stable	NA	0.064	3.5	Unknown	Uterus	12.592	Deceased	80	Yes	Yes	0.973293	2.01786	0.0751803	FALSE
P-0030398	P-0030398-T02-IM6	HGESS	High-grade Endometrial Stromal Sarcoma	Female	61	Non-Spanish; Non-Hispanic	White	Metastasis	499	IMPACT468	0.5	Stable	NA	0.093	1.8	Unknown	Uterus	6.608	Deceased	70	Yes	Yes	0.775853	2.13256	0.271785	FALSE
P-0034321	P-0034321-T02-IM6	HGESS	High-grade Endometrial Stromal Sarcoma	Female	62	Non-Spanish; Non-Hispanic	White	Primary	517	IMPACT468	0.47	Stable	NA	0.2216	3.5	Unknown	Uterus	14.367	Deceased	60	Yes	Yes	0.761839	1.96242	0.269397	FALSE
P-0013664	P-0013664-T02-IM5	IFS	Infantile Sarcoma	Female	2	Unknown whether Spanish or Not	Unknown	Metastasis	794	IMPACT410	0.22	Do Not report	NA	0.079	5.9	Unknown	Soft tissue	6.378	Living	40	Yes	Yes	0.436841	2.22904	0.219465	FALSE
P-0027006	P-0027006-T01-IM6	IFS	Infantile Sarcoma	Male	5	Spanish NoS; Hispanic NoS, LatiNo NoS	Other	Primary	865	IMPACT468	1.66	Stable	NA	0.2495	4.4	Extremity	Soft tissue	8.285	Deceased	90	Yes	Yes	0.919227	2.10533	0.496317	FALSE
P-0008843	P-0008843-T01-IM5	IMT	Inflammatory Myofibroblastic Tumor	Female	15	Non-Spanish; Non-Hispanic	White	Primary	1025	IMPACT410	0.09	Stable	NA	0.0045	NA	Unknown	Soft tissue	25.085	Living	90	Yes	Yes	NA	2	0.00927729	FALSE
P-0014872	P-0014872-T02-IM6	IMT	Inflammatory Myofibroblastic Tumor	Male	28	Non-Spanish; Non-Hispanic	White	Primary	963	IMPACT468	0	Do Not report	NA	0.1777	NA	Unknown	Chest wall	51.386	Living	80	Yes	Yes	0.432751	1.98967	0.313187	FALSE
P-0019670	P-0019670-T02-IM6	IMT	Inflammatory Myofibroblastic Tumor	Female	10	Non-Spanish; Non-Hispanic	White	Primary	826	IMPACT468	0.06	Stable	NA	0.0002	NA	Unknown	Mediastinum	38.762	Living	30	Yes	Yes	NA	2	0.0111765	FALSE
P-0020387	P-0020387-T01-IM6	IMT	Inflammatory Myofibroblastic Tumor	Female	17	Non-Spanish; Non-Hispanic	White	Primary	682	IMPACT468	0	Stable	NA	0	NA	Unknown	Parotid	42.378	Living	50	Yes	Yes	0.280204	1.89351	0.10967	FALSE
P-0023268	P-0023268-T01-IM6	IMT	Inflammatory Myofibroblastic Tumor	Female	18	NA	Pt refused to answer	Primary	150	IMPACT468	0.59	Stable	NA	0.0531	0.9	Unknown	Bladder	26.959	Living	40	Yes	Yes	0.178787	3.07671	0.19345	FALSE
P-0027363	P-0027363-T02-IM6	IMT	Inflammatory Myofibroblastic Tumor	Male	1	Spanish NoS; Hispanic NoS, LatiNo NoS	Other	Metastasis	488	IMPACT468	0.07	Stable	NA	0.0005	NA	Unknown	Unknown	NA	Living	40	Yes	Yes	NA	2	0.0564073	FALSE
P-0044526	P-0044526-T02-IM6	IMT	Inflammatory Myofibroblastic Tumor	Male	28	Non-Spanish; Non-Hispanic	White	Primary	525	IMPACT468	0	Stable	NA	0	0.9	Unknown	Femur	14.696	Living	60	Yes	Yes	NA	2	0.0532179	FALSE
P-0045322	P-0045322-T02-IM6	IMT	Inflammatory Myofibroblastic Tumor	Male	11	Non-Spanish; Non-Hispanic	Black or African American	Primary	600	IMPACT468	0.06	Stable	NA	0.0042	0	Unknown	Soft tissue	16.767	Living	50	Yes	Yes	0.324503	2.11406	0.0924031	FALSE
P-0000733	P-0000733-T01-IM3	INTS	Intimal Sarcoma	Male	43	Non-Spanish; Non-Hispanic	White	Metastasis	297	IMPACT341	4.42	Indeterminate	NA	0.1051	1.1	Unknown	Blood vessel	77.983	Living	50	Yes	Yes	0.404247	2.42912	0.672021	TRUE
P-0001173	P-0001173-T01-IM3	INTS	Intimal Sarcoma	Female	48	Non-Spanish; Non-Hispanic	White	Primary	494	IMPACT341	1.6	Stable	NA	0.5504	NA	Unknown	Heart	36.099	Deceased	40	Yes	Yes	0.779	1.91255	0.906146	FALSE
P-0002757	P-0002757-T01-IM3	INTS	Intimal Sarcoma	Female	47	Non-Spanish; Non-Hispanic	Asian	Primary	1533	IMPACT341	4.76	Indeterminate	NA	0.3591	5.6	Unknown	Blood vessel	17.984	Living	20	Yes	Yes	0.677992	1.69034	0.889011	FALSE
P-0003123	P-0003123-T01-IM5	INTS	Intimal Sarcoma	Female	19	Spanish NoS; Hispanic NoS, LatiNo NoS	White	Primary	590	IMPACT410	1.54	Stable	NA	0.4961	0	Unknown	Heart	21.731	Deceased	NA	Yes	Yes	0.67367	1.95913	0.892507	FALSE
P-0003249	P-0003249-T01-IM5	INTS	Intimal Sarcoma	Male	35	Non-Spanish; Non-Hispanic	White	Primary	760	IMPACT410	1.22	Stable	NA	0.4812	5.9	Unknown	Heart	6.937	Living	90	Yes	Yes	0.581665	3.12748	0.93162	TRUE
P-0003415	P-0003415-T01-IM5	INTS	Intimal Sarcoma	Female	71	Non-Spanish; Non-Hispanic	White	Primary	345	IMPACT410	0.58	Stable	NA	0.3992	6.9	Unknown	Heart	5.063	Living	30	Yes	Yes	0.519882	3.37179	0.821971	TRUE
P-0004128	P-0004128-T01-IM5	INTS	Intimal Sarcoma	Female	77	Non-Spanish; Non-Hispanic	White	Metastasis	242	IMPACT410	0.24	Stable	NA	0.0524	NA	Unknown	Blood vessel	2.663	Deceased	20	Yes	Yes	0.200209	1.79442	0.66443	TRUE
P-0006882	P-0006882-T01-IM5	INTS	Intimal Sarcoma	Female	71	Non-Spanish; Non-Hispanic	White	Primary	998	IMPACT410	2.38	Stable	NA	0.5535	3	Unknown	Heart	2.367	Deceased	60	Yes	Yes	0.784561	2.59024	0.836299	FALSE
P-0011148	P-0011148-T01-IM5	INTS	Intimal Sarcoma	Female	57	Non-Spanish; Non-Hispanic	White	Primary	850	IMPACT410	0.21	Stable	NA	0.0697	1	Unknown	Lung	7.923	Deceased	35	Yes	Yes	0.267595	3.05496	0.839972	TRUE
P-0011304	P-0011304-T01-IM5	INTS	Intimal Sarcoma	Male	47	Non-Spanish; Non-Hispanic	White	Primary	851	IMPACT410	1.36	Stable	NA	0.5092	4.9	Unknown	Heart	57.008	Living	80	Yes	Yes	0.571012	3.34153	0.718293	TRUE
P-0017700	P-0017700-T01-IM6	INTS	Intimal Sarcoma	Female	72	Non-Spanish; Non-Hispanic	White	Primary	559	IMPACT468	0.17	Do Not report	NA	0.4493	1.8	Unknown	Soft tissue	7.036	Deceased	60	Yes	Yes	0.740102	2.91319	0.80187	FALSE
P-0028556	P-0028556-T01-IM6	INTS	Intimal Sarcoma	Female	30	Non-Spanish; Non-Hispanic	Pt refused to answer	Primary	670	IMPACT468	0.21	Do Not report	NA	0	NA	Unknown	Heart - right ventricle	33.731	Living	20	Yes	No	NA	NA	NA	NA
P-0033983	P-0033983-T01-IM6	INTS	Intimal Sarcoma	Female	47	Unknown whether Spanish or Not	White	Primary	897	IMPACT468	0.96	Stable	NA	0.5597	2.6	Unknown	Mediastinum	NA	Living	40	Yes	Yes	0.562989	3.05642	0.71961	TRUE
P-0037649	P-0037649-T01-IM6	INTS	Intimal Sarcoma	Female	60	Non-Spanish; Non-Hispanic	White	Primary	371	IMPACT468	0.92	Stable	NA	0.4833	1.8	Unknown	Pulmonary artery	NA	Living	60	Yes	Yes	0.619288	3.65258	0.742574	TRUE
P-0040268	P-0040268-T01-IM6	INTS	Intimal Sarcoma	Male	54	Non-Spanish; Non-Hispanic	White	Primary	772	IMPACT468	0.86	Stable	NA	0.5026	1.8	Unknown	Pulmonary artery	NA	Living	50	Yes	Yes	0.464677	3.92074	0.885268	TRUE
P-0040581	P-0040581-T01-IM6	INTS	Intimal Sarcoma	Female	39	Non-Spanish; Non-Hispanic	White	Metastasis	657	IMPACT468	1.75	Stable	NA	0.4675	0.9	Unknown	Heart - right ventricle	0.789	Living	70	Yes	Yes	0.761245	2.3896	0.678526	FALSE
P-0042740	P-0042740-T01-IM6	INTS	Intimal Sarcoma	Male	26	Non-Spanish; Non-Hispanic	White	Primary	701	IMPACT468	2.38	Stable	NA	0.5063	4.4	Unknown	Mediastinum	19.923	Living	40	Yes	Yes	0.895027	2.35013	0.869369	FALSE
P-0045117	P-0045117-T01-IM6	INTS	Intimal Sarcoma	Female	83	Non-Spanish; Non-Hispanic	White	Primary	542	IMPACT468	0.05	Stable	NA	0.4784	2.6	Unknown	Soft tissue	1.907	Deceased	80	Yes	Yes	0.488562	3.05798	0.779894	TRUE
P-0004976	P-0004976-T01-IM5	LGESS	Low-grade Endometrial Stromal Sarcoma	Female	57	Non-Spanish; Non-Hispanic	Unknown	Metastasis	553	IMPACT410	0.67	Stable	NA	0.0264	NA	Unknown	Uterus	5.622	Deceased	60	Yes	Yes	0.915295	1.85542	0.0496661	FALSE
P-0014999	P-0014999-T01-IM6	LGESS	Low-grade Endometrial Stromal Sarcoma	Female	62	Non-Spanish; Non-Hispanic	Black or African American	Metastasis	882	IMPACT468	0.6	Do Not report	NA	0.0204	2.6	Unknown	Uterus	29.425	Deceased	80	Yes	Yes	0.928382	2.00548	0.0469517	FALSE
P-0017377	P-0017377-T01-IM6	LGESS	Low-grade Endometrial Stromal Sarcoma	Female	54	Non-Spanish; Non-Hispanic	Black or African American	Metastasis	887	IMPACT468	0	Do Not report	NA	0.0342	NA	Unknown	Uterus	36.559	Deceased	80	Yes	Yes	0.471415	2.01933	0.0806903	FALSE
P-0019457	P-0019457-T01-IM6	LGESS	Low-grade Endometrial Stromal Sarcoma	Female	30	Non-Spanish; Non-Hispanic	White	Metastasis	695	IMPACT468	0	Stable	NA	0.0034	0.9	Unknown	Uterine	36.921	Living	30	Yes	Yes	NA	2	0.065858	FALSE
P-0019835	P-0019835-T01-IM6	LGESS	Low-grade Endometrial Stromal Sarcoma	Female	66	Non-Spanish; Non-Hispanic	White	Metastasis	571	IMPACT468	0.28	Stable	NA	0.1324	NA	Unknown	Uterus	45.173	Living	70	Yes	Yes	0.406147	2.56304	0.548014	FALSE
P-0020197	P-0020197-T02-IM6	LGESS	Low-grade Endometrial Stromal Sarcoma	Female	55	Non-Spanish; Non-Hispanic	Black or African American	Primary	780	IMPACT468	0	Stable	NA	0.0153	NA	Unknown	Uterus	43.364	Living	50	Yes	Yes	0.799336	2.07428	0.0136232	FALSE
P-0024547	P-0024547-T01-IM6	LGESS	Low-grade Endometrial Stromal Sarcoma	Female	58	Non-Spanish; Non-Hispanic	White	Metastasis	513	IMPACT468	0.06	Stable	NA	0.0482	NA	Unknown	Uterus	38.663	Living	40	Yes	Yes	0.61094	1.90372	0.137218	FALSE
P-0032740	P-0032740-T01-IM6	LGESS	Low-grade Endometrial Stromal Sarcoma	Female	60	Non-Spanish; Non-Hispanic	White	Metastasis	559	IMPACT468	0.11	Stable	NA	0.0204	0.9	Unknown	Uterus	25.085	Living	70	Yes	Yes	0.900402	2.06003	0.0440583	FALSE
P-0035604	P-0035604-T02-IM6	LGESS	Low-grade Endometrial Stromal Sarcoma	Female	61	Non-Spanish; Non-Hispanic	White	Metastasis	553	IMPACT468	0	Stable	NA	0.0687	4.4	Unknown	Uterus	26.499	Living	60	Yes	Yes	0.423936	2.70108	1	FALSE
P-0037158	P-0037158-T01-IM6	LGESS	Low-grade Endometrial Stromal Sarcoma	Female	63	Unknown whether Spanish or Not	Pt refused to answer	Metastasis	645	IMPACT468	0.33	Stable	NA	0.0508	2.6	Unknown	Uterus	25.052	Living	70	Yes	Yes	0.774936	1.94897	0.0964104	FALSE
P-0037569	P-0037569-T01-IM6	LGESS	Low-grade Endometrial Stromal Sarcoma	Female	36	Spanish NoS; Hispanic NoS, LatiNo NoS	White	Primary	385	IMPACT468	0.64	Stable	NA	0.0065	0	Unknown	Endometrium	20.548	Living	60	Yes	No	NA	NA	NA	NA
P-0046803	P-0046803-T01-IM6	LGESS	Low-grade Endometrial Stromal Sarcoma	Female	60	Unknown whether Spanish or Not	White	Metastasis	470	IMPACT468	0.06	Stable	NA	0.0434	0.9	Unknown	Uterus	16.34	Living	30	Yes	Yes	0.3	2.16712	0.183367	FALSE
P-0001125	P-0001125-T01-IM3	LGFMS	Low-grade Fibromyxoid Sarcoma	Female	51	Non-Spanish; Non-Hispanic	White	Metastasis	565	IMPACT341	1.66	Stable	NA	0.1372	1.1	Extremity	Soft tissue	70.882	Living	60	Yes	Yes	0.710167	2.77323	0.780335	TRUE
P-0001479	P-0001479-T01-IM3	LGFMS	Low-grade Fibromyxoid Sarcoma	Male	49	Non-Spanish; Non-Hispanic	White	Primary	644	IMPACT341	0	Stable	NA	0.1339	1.1	Unknown	Soft tissue	42.97	Deceased	90	Yes	Yes	0.48921	2.17496	0.312914	FALSE
P-0014590	P-0014590-T01-IM6	LGFMS	Low-grade Fibromyxoid Sarcoma	Male	85	Non-Spanish; Non-Hispanic	White	Metastasis	459	IMPACT468	0.08	Do Not report	NA	0.1281	0.9	Unknown	Chest	NA	Living	50	Yes	Yes	0.368057	2.55875	0.245753	FALSE
P-0017737	P-0017737-T01-IM6	LGFMS	Low-grade Fibromyxoid Sarcoma	Female	31	Non-Spanish; Non-Hispanic	White	Metastasis	749	IMPACT468	0.07	Do Not report	NA	0.0667	0	Unknown	Unknown	7.167	Living	90	Yes	Yes	0.955971	2.02594	0.0738191	FALSE
P-0026836	P-0026836-T01-IM6	LGFMS	Low-grade Fibromyxoid Sarcoma	Male	33	Non-Spanish; Non-Hispanic	White	Primary	629	IMPACT468	0	Stable	NA	0.0016	NA	Unknown	Chest wall	0.164	Living	80	Yes	No	NA	NA	NA	NA
P-0027769	P-0027769-T01-IM6	LGFMS	Low-grade Fibromyxoid Sarcoma	Female	37	Non-Spanish; Non-Hispanic	White	Metastasis	660	IMPACT468	0	Stable	NA	0.0252	NA	Unknown	Sigmoid colon	31.2	Living	70	Yes	Yes	0.4763	2.17037	0.0608969	FALSE
P-0033206	P-0033206-T01-IM6	LGFMS	Low-grade Fibromyxoid Sarcoma	Male	34	Non-Spanish; Non-Hispanic	White	Primary	554	IMPACT468	0	Stable	NA	0	NA	Unknown	Soft tissue	17.293	Living	80	Yes	No	NA	NA	NA	NA
P-0034064	P-0034064-T01-IM6	LGFMS	Low-grade Fibromyxoid Sarcoma	Male	18	Non-Spanish; Non-Hispanic	White	Primary	499	IMPACT468	0	Stable	NA	0.0049	0.9	Unknown	Neck	27.912	Living	50	Yes	Yes	NA	2	0.080287	FALSE
P-0039730	P-0039730-T01-IM6	LGFMS	Low-grade Fibromyxoid Sarcoma	Female	20	Non-Spanish; Non-Hispanic	White	Primary	504	IMPACT468	0	Do Not report	NA	0	0	Unknown	Pelvis	21.14	Living	30	Yes	No	NA	NA	NA	NA
P-0042395	P-0042395-T01-IM6	LGFMS	Low-grade Fibromyxoid Sarcoma	Male	21	Unknown whether Spanish or Not	White	Primary	674	IMPACT468	0	Stable	NA	0.1038	0.9	Unknown	Soft tissue	18.838	Living	70	Yes	Yes	0.641819	2.19896	0.189796	FALSE
P-0017826	P-0017826-T01-IM6	LIPO	Liposarcoma	Female	78	Non-Spanish; Non-Hispanic	White	Metastasis	918	IMPACT468	6.33	Do Not report	NA	0.7897	0.9	Unknown	Parotid gland	0.723	Living	70	Yes	Yes	0.809697	2.58823	0.931635	TRUE
P-0020367	P-0020367-T02-IM6	LIPO	Liposarcoma	Female	70	Non-Spanish; Non-Hispanic	White	Metastasis	510	IMPACT468	1.47	Stable	NA	0.1244	0.9	Unknown	Mediastinum	0.164	Deceased	70	Yes	Yes	0.509793	1.63718	0.830031	FALSE
P-0028469	P-0028469-T01-IM6	LIPO	Liposarcoma	Female	78	Unknown whether Spanish or Not	Unknown	Primary	213	IMPACT468	0.33	Stable	NA	0.2725	0.9	Unknown	Soft tissue	NA	Living	40	Yes	No	NA	NA	NA	NA
P-0001438	P-0001438-T01-IM3	LMS	Leiomyosarcoma	Male	79	Non-Spanish; Non-Hispanic	White	Metastasis	566	IMPACT341	0	Stable	NA	0.0511	1.1	Visceral	Pelvis	16.307	Deceased	20	Yes	No	NA	NA	NA	NA
P-0001711	P-0001711-T01-IM3	LMS	Leiomyosarcoma	Male	54	Non-Spanish; Non-Hispanic	White	Metastasis	440	IMPACT341	0.15	Stable	NA	0.2569	1.1	Extremity	Lower extremity	43.562	Deceased	20	Yes	Yes	0.289197	3.30274	0.814797	TRUE
P-0001878	P-0001878-T01-IM3	LMS	Leiomyosarcoma	Male	46	Non-Spanish; Non-Hispanic	White	Metastasis	800	IMPACT341	21.25	Instable	MSI-H	0.1632	31.2	Extremity	Lower extremity	17.885	Deceased	50	Yes	Yes	0.451451	2.5887	0.543693	TRUE
P-0002020	P-0002020-T01-IM3	LMS	Leiomyosarcoma	Male	60	Non-Spanish; Non-Hispanic	White	Primary	436	IMPACT341	2.68	Stable	NA	0.5695	2.2	Retroperitoneal or intra-abdominal	Retroperitoneum	63.649	Living	60	Yes	Yes	0.871308	1.80436	0.668991	FALSE
P-0002195	P-0002195-T01-IM3	LMS	Leiomyosarcoma	Male	62	Non-Spanish; Non-Hispanic	White	Metastasis	1041	IMPACT341	1.39	Stable	NA	0.5187	1.1	Visceral	Heart	16.274	Deceased	60	Yes	Yes	0.870626	3.56776	0.63246	TRUE
P-0002231	P-0002231-T01-IM3	LMS	Leiomyosarcoma	Female	77	Non-Spanish; Non-Hispanic	Asian	Metastasis	626	IMPACT341	0.73	Stable	NA	0.1244	NA	Retroperitoneal	Pelvis	12.855	Deceased	50	Yes	Yes	0.868327	2.03895	0.294561	FALSE
P-0002318	P-0002318-T01-IM3	LMS	Leiomyosarcoma	Female	60	Non-Spanish; Non-Hispanic	White	Metastasis	1367	IMPACT341	2.38	Stable	NA	0.2786	3.3	Retroperitoneal	Retroperitoneum	1.808	Deceased	50	Yes	Yes	0.758575	1.78957	0.693049	FALSE
P-0002819	P-0002819-T01-IM3	LMS	Leiomyosarcoma	Male	53	Non-Spanish; Non-Hispanic	Black or African American	Primary	739	IMPACT341	0	Stable	NA	0.092	4.5	Visceral	Testis	30.115	Living	60	Yes	Yes	0.627642	1.82835	0.333277	FALSE
P-0003043	P-0003043-T01-IM5	LMS	Leiomyosarcoma	Female	71	Non-Spanish; Non-Hispanic	White	Metastasis	712	IMPACT410	2.27	Stable	NA	0.4566	2	Retroperitoneal	Abdomen	17.688	Deceased	80	Yes	Yes	0.911098	2.07741	0.747068	TRUE
P-0003180	P-0003180-T01-IM5	LMS	Leiomyosarcoma	Male	60	Non-Spanish; Non-Hispanic	White	Metastasis	719	IMPACT410	2.67	Stable	NA	0.7372	3	Retroperitoneal	Retroperitoneum	13.611	Deceased	70	Yes	Yes	0.875947	2.98293	0.802305	TRUE
P-0003217	P-0003217-T01-IM5	LMS	Leiomyosarcoma	Female	64	Non-Spanish; Non-Hispanic	Asian	Metastasis	671	IMPACT410	0.62	Stable	NA	0.3047	5.9	Extremity	Lower extremity	51.123	Living	70	Yes	Yes	0.510545	2.52056	0.817975	TRUE
P-0003496	P-0003496-T01-IM5	LMS	Leiomyosarcoma	Female	45	Non-Spanish; Non-Hispanic	White	Metastasis	205	IMPACT410	1.73	Stable	NA	0.4096	1	Extremity	Lower extremity	2.597	Deceased	40	Yes	Yes	0.798291	2.05264	0.814868	FALSE
P-0003948	P-0003948-T01-IM3	LMS	Leiomyosarcoma	Male	52	Non-Spanish; Non-Hispanic	White	Primary	503	IMPACT341	1.87	Stable	NA	0.5135	0	Visceral	Soft tissue	14.992	Deceased	NA	Yes	Yes	0.896934	2.21026	0.935324	FALSE
P-0004107	P-0004107-T01-IM5	LMS	Leiomyosarcoma	Female	65	Non-Spanish; Non-Hispanic	White	Metastasis	680	IMPACT410	2.12	Stable	NA	0.4724	3.9	Retroperitoneal	Pelvis	11.934	Living	70	Yes	Yes	0.782934	2.88701	0.906138	TRUE
P-0004112	P-0004112-T01-IM5	LMS	Leiomyosarcoma	Male	74	Non-Spanish; Non-Hispanic	White	Metastasis	603	IMPACT410	1.06	Stable	NA	0.2804	2	Extremity	Lower extremity	47.868	Deceased	70	Yes	Yes	0.714923	3.53213	0.458238	TRUE
P-0004411	P-0004411-T01-IM5	LMS	Leiomyosarcoma	Female	64	Non-Spanish; Non-Hispanic	White	Metastasis	656	IMPACT410	0	Stable	NA	0.0204	3	Retroperitoneal	Abdomen	57.205	Deceased	40	Yes	Yes	0.266383	1.65608	0.589028	FALSE
P-0004499	P-0004499-T01-IM5	LMS	Leiomyosarcoma	Female	23	Spanish NoS; Hispanic NoS, LatiNo NoS	Black or African American	Metastasis	570	IMPACT410	2.24	Stable	NA	0.7288	2	Trunk	Breast	38.4	Deceased	60	Yes	Yes	0.534964	2.55518	0.848745	TRUE
P-0004512	P-0004512-T01-IM5	LMS	Leiomyosarcoma	Female	62	Non-Spanish; Non-Hispanic	Pt refused to answer	Metastasis	628	IMPACT410	1.18	Stable	NA	0.587	3	Visceral	Soft tissue	24.921	Living	60	Yes	Yes	0.662713	3.32249	0.746037	TRUE
P-0004745	P-0004745-T01-IM5	LMS	Leiomyosarcoma	Female	49	Non-Spanish; Non-Hispanic	Asian	Primary	846	IMPACT410	0	Stable	NA	0.0001	NA	Thoracic	Esophagus	64.438	Living	40	Yes	No	NA	NA	NA	NA
P-0005301	P-0005301-T01-IM5	LMS	Leiomyosarcoma	Female	46	Non-Spanish; Non-Hispanic	White	Primary	865	IMPACT410	1.94	Stable	NA	0.3283	4.9	Visceral	Blood vessel	16.175	Living	70	Yes	Yes	0.89149	2.22862	0.899676	FALSE
P-0006736	P-0006736-T01-IM5	LMS	Leiomyosarcoma	Female	54	Non-Spanish; Non-Hispanic	Black or African American	Metastasis	582	IMPACT410	0.17	Stable	NA	0.0094	3	Retroperitoneal	Retroperitoneum	54.542	Deceased	10	Yes	Yes	0.155199	1.40776	0.233007	FALSE
P-0006975	P-0006975-T01-IM5	LMS	Leiomyosarcoma	Female	48	Non-Spanish; Non-Hispanic	White	Primary	599	IMPACT410	0.97	Stable	NA	0.489	1	Retroperitoneal	Retroperitoneum	30.805	Deceased	50	Yes	Yes	0.77007	3.17904	0.875932	FALSE
P-0007651	P-0007651-T01-IM5	LMS	Leiomyosarcoma	Male	73	Non-Spanish; Non-Hispanic	Asian	Metastasis	86	IMPACT410	3.28	Indeterminate	NA	0.2733	1	Retroperitoneal	Abdomen	27.518	Deceased	60	Yes	Yes	0.815193	1.81989	0.781028	FALSE
P-0007871	P-0007871-T01-IM5	LMS	Leiomyosarcoma	Female	60	Non-Spanish; Non-Hispanic	White	Metastasis	529	IMPACT410	2.97	Stable	NA	0.653	6.9	Thoracic	Adnexa	22.849	Deceased	NA	Yes	No	NA	NA	NA	NA
P-0008241	P-0008241-T01-IM5	LMS	Leiomyosarcoma	Male	69	Non-Spanish; Non-Hispanic	White	Metastasis	854	IMPACT410	0.62	Stable	NA	0.4342	2	Trunk	Soft tissue	29.162	Deceased	40	Yes	Yes	0.621975	1.73538	0.484526	FALSE
P-0008455	P-0008455-T01-IM5	LMS	Leiomyosarcoma	Female	61	Unknown whether Spanish or Not	White	Metastasis	438	IMPACT410	1.37	Stable	NA	0.6239	3	Retroperitoneal or intra-abdominal	Abdomen	11.737	Living	50	Yes	Yes	0.877636	1.57115	0.712147	FALSE
P-0008596	P-0008596-T01-IM5	LMS	Leiomyosarcoma	Female	53	Non-Spanish; Non-Hispanic	White	Primary	868	IMPACT410	2.23	Stable	NA	0.4411	NA	Retroperitoneal	Retroperitoneum	NA	Living	80	Yes	Yes	0.892896	1.85999	0.62798	FALSE
P-0008752	P-0008752-T01-IM5	LMS	Leiomyosarcoma	Male	40	Non-Spanish; Non-Hispanic	Pt refused to answer	Primary	903	IMPACT410	1.8	Stable	NA	0.3815	4.9	Retroperitoneal	Retroperitoneum	NA	Living	90	Yes	Yes	0.794323	1.93369	0.440247	FALSE
P-0008877	P-0008877-T01-IM5	LMS	Leiomyosarcoma	Male	58	Non-Spanish; Non-Hispanic	White	Primary	689	IMPACT410	0.48	Stable	NA	0.1357	3.9	Retroperitoneal	Abdomen	15.025	Deceased	80	Yes	Yes	0.832184	1.90246	0.504467	FALSE
P-0008918	P-0008918-T03-IM5	LMS	Leiomyosarcoma	Male	62	Non-Spanish; Non-Hispanic	Asian	Metastasis	857	IMPACT410	0.5	Stable	NA	0.2113	NA	Trunk	Soft tissue	24.197	Deceased	50	Yes	Yes	0.578147	1.75498	0.392956	FALSE
P-0008971	P-0008971-T01-IM5	LMS	Leiomyosarcoma	Female	57	Non-Spanish; Non-Hispanic	White	Primary	520	IMPACT410	0.4	Stable	NA	0.167	1	Retroperitoneal	Adrenal gland	4.438	Deceased	70	Yes	Yes	0.699954	2.13121	0.335493	FALSE
P-0009360	P-0009360-T01-IM5	LMS	Leiomyosarcoma	Female	31	Non-Spanish; Non-Hispanic	Asian	Metastasis	941	IMPACT410	0	Stable	NA	0.1356	2	Retroperitoneal	Retroperitoneum	26.696	Deceased	70	Yes	Yes	0.335068	2.36882	0.501832	FALSE
P-0009525	P-0009525-T01-IM5	LMS	Leiomyosarcoma	Female	25	Non-Spanish; Non-Hispanic	White	Metastasis	825	IMPACT410	3.04	Indeterminate	NA	0.7496	3.9	Extremity	Soft tissue	31.101	Deceased	50	Yes	Yes	0.870359	2.88633	0.787989	TRUE
P-0010023	P-0010023-T01-IM5	LMS	Leiomyosarcoma	Male	58	Non-Spanish; Non-Hispanic	White	Primary	882	IMPACT410	1.82	Stable	NA	0.4799	3	Visceral	Prostate	54.838	Deceased	70	Yes	Yes	0.69021	3.21663	0.825457	TRUE
P-0010224	P-0010224-T01-IM5	LMS	Leiomyosarcoma	Male	57	Non-Spanish; Non-Hispanic	White	Primary	975	IMPACT410	0.41	Stable	NA	0.146	3	Extremity	Thigh	26.597	Deceased	70	Yes	Yes	0.683317	2.00793	0.223398	FALSE
P-0010718	P-0010718-T01-IM5	LMS	Leiomyosarcoma	Female	49	Non-Spanish; Non-Hispanic	White	Primary	738	IMPACT410	2.75	Stable	NA	0.5987	3.9	Head or neck	Maxilla	8.186	Living	70	Yes	Yes	0.863683	3.05077	0.759142	TRUE
P-0010991	P-0010991-T01-IM5	LMS	Leiomyosarcoma	Male	66	Non-Spanish; Non-Hispanic	White	Primary	1164	IMPACT410	1.25	Stable	NA	0.3533	2	Retroperitoneal	Retroperitoneum	57.436	Living	35	Yes	Yes	0.573983	3.53989	0.830591	TRUE
P-0012377	P-0012377-T01-IM5	LMS	Leiomyosarcoma	Female	60	Non-Spanish; Non-Hispanic	White	Metastasis	904	IMPACT410	0.35	Stable	NA	0.2639	3	Retroperitoneal or intra-abdominal	Soft tissue	52.899	Living	80	Yes	Yes	0.701809	1.90235	0.29196	FALSE
P-0012892	P-0012892-T01-IM5	LMS	Leiomyosarcoma	Female	53	Non-Spanish; Non-Hispanic	White	Primary	880	IMPACT410	0.93	Stable	NA	0.0989	1	Visceral	Uterus	21.994	Deceased	90	Yes	Yes	0.945924	2.06013	0.132287	FALSE
P-0013614	P-0013614-T01-IM5	LMS	Leiomyosarcoma	Female	62	South/Central America (except Brazil)	White	Metastasis	969	IMPACT410	0.93	Stable	NA	0.2145	NA	Thoracic	Cancer of unknown primary	52.011	Living	70	Yes	Yes	0.671511	1.84923	0.236379	FALSE
P-0013730	P-0013730-T01-IM5	LMS	Leiomyosarcoma	Female	63	Non-Spanish; Non-Hispanic	White	Metastasis	407	IMPACT410	1.22	Stable	NA	0.2966	1	Retroperitoneal or intra-abdominal	Cancer of unknown primary	53.129	Living	80	Yes	Yes	0.49015	3.37645	0.693988	TRUE
P-0014201	P-0014201-T01-IM6	LMS	Leiomyosarcoma	Male	74	Non-Spanish; Non-Hispanic	White	Primary	772	IMPACT468	0.4	Do Not report	NA	0.2789	1.8	Visceral	Prostate	33.041	Deceased	60	Yes	Yes	0.448026	1.81815	0.547485	FALSE
P-0014505	P-0014505-T01-IM6	LMS	Leiomyosarcoma	Male	46	Non-Spanish; Non-Hispanic	White	Metastasis	902	IMPACT468	0.14	Do Not report	NA	0.1105	0.9	Retroperitoneal or intra-abdominal	Cancer of unknown primary	52.274	Living	60	Yes	Yes	0.709258	1.9887	0.307411	FALSE
P-0014665	P-0014665-T01-IM6	LMS	Leiomyosarcoma	Male	56	Non-Spanish; Non-Hispanic	White	Primary	755	IMPACT468	0.9	Do Not report	NA	0.4521	1.8	Visceral	Testis	51.616	Living	80	Yes	Yes	0.81614	2.03421	0.927195	TRUE
P-0015109	P-0015109-T01-IM6	LMS	Leiomyosarcoma	Male	67	Non-Spanish; Non-Hispanic	White	Metastasis	796	IMPACT468	2.05	Do Not report	NA	0.2981	1.8	Retroperitoneal or intra-abdominal	Small intestine	12.46	Deceased	80	Yes	Yes	0.925307	2.08693	0.421276	FALSE
P-0015337	P-0015337-T01-IM6	LMS	Leiomyosarcoma	Female	60	Non-Spanish; Non-Hispanic	Black or African American	Metastasis	904	IMPACT468	1.67	Do Not report	NA	0.1558	5.3	Extremity	Soft tissue	10.652	Deceased	70	Yes	Yes	0.950547	1.83186	0.199173	FALSE
P-0015814	P-0015814-T01-IM6	LMS	Leiomyosarcoma	Male	42	Non-Spanish; Non-Hispanic	White	Primary	748	IMPACT468	0.49	Do Not report	NA	0.459	0.9	Extremity	Leg	50.433	Living	60	Yes	Yes	0.533333	2.7813	0.903487	TRUE
P-0015922	P-0015922-T01-IM6	LMS	Leiomyosarcoma	Female	55	Non-Spanish; Non-Hispanic	White	Metastasis	876	IMPACT468	3.22	Do Not report	NA	0.4573	NA	Retroperitoneal or intra-abdominal	Pelvic nodule	50.301	Living	60	Yes	Yes	0.893069	1.8356	0.560399	FALSE
P-0016777	P-0016777-T01-IM6	LMS	Leiomyosarcoma	Female	65	Non-Spanish; Non-Hispanic	White	Primary	958	IMPACT468	0.65	Do Not report	NA	0.2399	3.5	Visceral	Pancreas	22.619	Deceased	30	Yes	Yes	0.538797	1.62841	0.573456	FALSE
P-0017521	P-0017521-T01-IM6	LMS	Leiomyosarcoma	Female	60	Non-Spanish; Non-Hispanic	White	Metastasis	835	IMPACT468	0.96	Do Not report	NA	0.2962	2.6	Retroperitoneal or intra-abdominal	Pelvis	NA	Living	80	Yes	Yes	0.872764	1.90351	0.422996	FALSE
P-0018041	P-0018041-T01-IM6	LMS	Leiomyosarcoma	Female	60	Non-Spanish; Non-Hispanic	White	Metastasis	716	IMPACT468	0.13	Do Not report	NA	0.3675	1.8	Retroperitoneal or intra-abdominal	Retroperitoneum	21.501	Deceased	50	Yes	Yes	0.487458	1.9095	0.445922	FALSE
P-0018206	P-0018206-T01-IM6	LMS	Leiomyosarcoma	Female	64	Non-Spanish; Non-Hispanic	White	Primary	869	IMPACT468	1.77	Do Not report	NA	0.5105	2.6	Retroperitoneal	Mesentery	47.244	Living	60	Yes	Yes	0.808125	3.31869	0.656702	TRUE
P-0019195	P-0019195-T01-IM6	LMS	Leiomyosarcoma	Male	66	Non-Spanish; Non-Hispanic	White	Metastasis	972	IMPACT468	0.58	Stable	NA	0.3067	2.6	Retroperitoneal	Retroperitoneum	11.803	Deceased	70	Yes	Yes	0.871673	2.07842	0.38738	FALSE
P-0019424	P-0019424-T01-IM6	LMS	Leiomyosarcoma	Female	77	Non-Spanish; Non-Hispanic	Asian	Metastasis	847	IMPACT468	0.42	Stable	NA	0.3649	7	Retroperitoneal	Retroperitoneum	42.279	Living	80	Yes	Yes	0.772061	1.86465	0.589526	FALSE
P-0019693	P-0019693-T01-IM6	LMS	Leiomyosarcoma	Female	80	Non-Spanish; Non-Hispanic	White	Metastasis	841	IMPACT468	0.73	Stable	NA	0.2227	NA	Retroperitoneal	Retroperitoneum	13.874	Deceased	60	Yes	Yes	0.865615	1.86596	0.336163	FALSE
P-0019715	P-0019715-T01-IM6	LMS	Leiomyosarcoma	Female	62	NA	NA	Metastasis	681	IMPACT468	1.08	Stable	NA	0.2125	0.9	Retroperitoneal	Retroperitoneum	NA	NA	80	Yes	Yes	0.747357	1.89212	0.245453	FALSE
P-0020126	P-0020126-T01-IM6	LMS	Leiomyosarcoma	Female	35	Non-Spanish; Non-Hispanic	White	Primary	832	IMPACT468	1.54	Stable	NA	0.4265	3.5	Retroperitoneal	Retroperitoneum	43.068	Living	80	Yes	Yes	0.654001	3.02787	0.645826	TRUE
P-0020139	P-0020139-T01-IM6	LMS	Leiomyosarcoma	Male	65	Non-Spanish; Non-Hispanic	White	Primary	690	IMPACT468	0.8	Stable	NA	0.2049	2.6	Visceral	Prostate	0.559	Living	70	Yes	Yes	0.911025	1.9595	0.410439	FALSE
P-0020141	P-0020141-T01-IM6	LMS	Leiomyosarcoma	Female	48	Non-Spanish; Non-Hispanic	White	Primary	701	IMPACT468	0.55	Stable	NA	0.2713	0.9	Retroperitoneal	Retroperitoneum	25.447	Living	80	Yes	Yes	0.839447	1.86824	0.343188	FALSE
P-0020229	P-0020229-T01-IM6	LMS	Leiomyosarcoma	Female	61	Non-Spanish; Non-Hispanic	White	Primary	639	IMPACT468	4.98	Indeterminate	NA	0.8269	1.8	Visceral	Vulva	42.937	Living	80	Yes	Yes	0.84465	2.43639	0.934521	TRUE
P-0020425	P-0020425-T01-IM6	LMS	Leiomyosarcoma	Female	37	Non-Spanish; Non-Hispanic	Asian	Metastasis	981	IMPACT468	2.21	Stable	NA	0.5377	NA	Visceral	Soft tissue	3.518	Deceased	60	Yes	Yes	0.808283	3.13022	0.824988	TRUE
P-0021028	P-0021028-T01-IM6	LMS	Leiomyosarcoma	Female	37	Non-Spanish; Non-Hispanic	White	Metastasis	496	IMPACT468	0.32	Stable	NA	0.2419	0.9	Retroperitoneal	Mesentery	NA	Living	70	Yes	Yes	0.599431	2.15696	0.280256	FALSE
P-0021407	P-0021407-T01-IM6	LMS	Leiomyosarcoma	Female	58	Non-Spanish; Non-Hispanic	White	Primary	308	IMPACT468	2.16	Stable	NA	0.3648	3.5	Retroperitoneal	Retroperitoneum	25.019	Deceased	70	Yes	Yes	0.727287	2.90387	0.812545	TRUE
P-0022538	P-0022538-T01-IM6	LMS	Leiomyosarcoma	Male	61	Non-Spanish; Non-Hispanic	Black or African American	Metastasis	692	IMPACT468	1.77	Stable	NA	0.3432	0.9	Visceral	Scrotum	19.726	Deceased	40	Yes	Yes	0.871	1.87614	0.577683	FALSE
P-0022706	P-0022706-T01-IM6	LMS	Leiomyosarcoma	Male	55	Non-Spanish; Non-Hispanic	White	Metastasis	491	IMPACT468	1.2	Stable	NA	0.6751	0.9	Thoracic	Spine	9.173	Deceased	40	Yes	Yes	0.795706	3.07041	0.911596	TRUE
P-0023459	P-0023459-T01-IM6	LMS	Leiomyosarcoma	Female	71	Non-Spanish; Non-Hispanic	White	Metastasis	811	IMPACT468	1.8	Stable	NA	0.3566	1.8	Retroperitoneal or intra-abdominal	Unknown	12	Deceased	60	Yes	Yes	0.902543	2.20895	0.576062	FALSE
P-0024363	P-0024363-T01-IM6	LMS	Leiomyosarcoma	Female	55	Non-Spanish; Non-Hispanic	Asian	Metastasis	734	IMPACT468	0.56	Stable	NA	0.511	1.8	Extremity	Unknown	3.156	Deceased	60	Yes	Yes	0.835137	1.7486	0.686056	FALSE
P-0024848	P-0024848-T01-IM6	LMS	Leiomyosarcoma	Male	62	Non-Spanish; Non-Hispanic	White	Metastasis	960	IMPACT468	5.49	Indeterminate	NA	0.9197	2.6	Extremity	Forearm	10.784	Deceased	90	Yes	Yes	0.89711	2.36725	0.868764	TRUE
P-0025756	P-0025756-T01-IM6	LMS	Leiomyosarcoma	Male	82	Non-Spanish; Non-Hispanic	White	Metastasis	574	IMPACT468	0	Stable	NA	0.0521	NA	Head or neck	Soft tissue	37.348	Living	30	Yes	Yes	0.3	2.7351	0.294029	FALSE
P-0026362	P-0026362-T01-IM6	LMS	Leiomyosarcoma	Female	73	Non-Spanish; Non-Hispanic	White	Metastasis	356	IMPACT468	0.49	Stable	NA	0.706	1.8	Retroperitoneal	Retroperitoneum	28.537	Deceased	80	Yes	Yes	0.941614	1.82776	0.647402	FALSE
P-0027015	P-0027015-T01-IM6	LMS	Leiomyosarcoma	Male	63	Non-Spanish; Non-Hispanic	White	Primary	831	IMPACT468	0.37	Stable	NA	0.0851	4.4	Retroperitoneal or intra-abdominal	Soft tissue	34.981	Living	90	Yes	Yes	0.906122	2.43588	0.590886	FALSE
P-0027275	P-0027275-T03-IM6	LMS	Leiomyosarcoma	Female	70	Spanish NoS; Hispanic NoS, LatiNo NoS	White	Primary	559	IMPACT468	1.8	Stable	NA	0.6627	8.8	Retroperitoneal	Soft tissue	33.173	Living	80	Yes	Yes	0.894846	1.75156	0.632741	FALSE
P-0028898	P-0028898-T01-IM6	LMS	Leiomyosarcoma	Male	72	Non-Spanish; Non-Hispanic	White	Primary	710	IMPACT468	1.02	Stable	NA	0.1895	0.9	Extremity	Soft tissue	33.83	Living	90	Yes	Yes	0.893077	2.07803	0.291353	FALSE
P-0028968	P-0028968-T01-IM6	LMS	Leiomyosarcoma	Female	57	Unknown whether Spanish or Not	Asian	Metastasis	370	IMPACT468	0.13	Stable	NA	0.0123	2.6	Unknown	Cancer of unknown primary	0.263	Living	50	Yes	Yes	0.3	2.84795	0.445506	FALSE
P-0029299	P-0029299-T01-IM6	LMS	Leiomyosarcoma	Male	75	Non-Spanish; Non-Hispanic	White	Primary	608	IMPACT468	0	Stable	NA	0.2586	2.6	Retroperitoneal	Retroperitoneum	5.622	Deceased	50	Yes	Yes	0.481312	2.0257	0.34643	FALSE
P-0029368	P-0029368-T01-IM6	LMS	Leiomyosarcoma	Female	62	Non-Spanish; Non-Hispanic	White	Metastasis	643	IMPACT468	1.37	Stable	NA	0.3241	1.8	Visceral	Soft tissue	7.134	Deceased	50	Yes	Yes	0.597799	1.6906	0.800099	FALSE
P-0029453	P-0029453-T01-IM6	LMS	Leiomyosarcoma	Female	44	Non-Spanish; Non-Hispanic	Black or African American	Primary	751	IMPACT468	1.31	Stable	NA	0.2235	3.5	Retroperitoneal	Soft tissue	3.09	Living	90	Yes	Yes	0.867099	1.94372	0.287531	FALSE
P-0029468	P-0029468-T01-IM6	LMS	Leiomyosarcoma	Female	52	Non-Spanish; Non-Hispanic	Black or African American	Metastasis	739	IMPACT468	0.44	Stable	NA	0.3471	1.8	Retroperitoneal	Soft tissue	32.745	Living	90	Yes	Yes	0.491563	2.2619	0.626842	FALSE
P-0029622	P-0029622-T01-IM6	LMS	Leiomyosarcoma	Female	68	Spanish NoS; Hispanic NoS, LatiNo NoS	Black or African American	Metastasis	949	IMPACT468	0.71	Stable	NA	0.1191	1.8	Visceral	Unknown	1.512	Living	60	Yes	Yes	0.813639	1.90134	0.162284	FALSE
P-0030058	P-0030058-T01-IM6	LMS	Leiomyosarcoma	Male	34	Spanish NoS; Hispanic NoS, LatiNo NoS	White	Primary	618	IMPACT468	0.24	Stable	NA	0.1477	2.6	Trunk	Groin	32.778	Living	60	Yes	Yes	0.748088	2.20706	0.201267	FALSE
P-0030153	P-0030153-T02-IM6	LMS	Leiomyosarcoma	Male	71	Non-Spanish; Non-Hispanic	White	Metastasis	707	IMPACT468	0	Stable	NA	0	0	Head or neck	Unknown	30.674	Living	50	Yes	No	NA	NA	NA	NA
P-0030573	P-0030573-T01-IM6	LMS	Leiomyosarcoma	Female	65	Non-Spanish; Non-Hispanic	White	Metastasis	293	IMPACT468	2.14	Stable	NA	0.5242	3.5	Retroperitoneal or intra-abdominal	Soft tissue	NA	Living	80	Yes	Yes	0.869686	3.12158	0.882851	TRUE
P-0030693	P-0030693-T01-IM6	LMS	Leiomyosarcoma	Male	59	Non-Spanish; Non-Hispanic	White	Metastasis	540	IMPACT468	0	Stable	NA	0.0402	0.9	Extremity	Soft tissue	32.022	Living	20	Yes	Yes	0.244825	1.69055	0.323409	FALSE
P-0031483	P-0031483-T01-IM6	LMS	Leiomyosarcoma	Female	31	Non-Spanish; Non-Hispanic	Asian	Metastasis	659	IMPACT468	2.42	Stable	NA	0.5246	0.9	Visceral	Adnexa or endometrium	9.699	Deceased	90	Yes	Yes	0.91637	1.88227	0.647047	FALSE
P-0031673	P-0031673-T02-IM6	LMS	Leiomyosarcoma	Female	36	Non-Spanish; Non-Hispanic	White	Metastasis	379	IMPACT468	0.87	Stable	NA	0.4169	0.9	Visceral	Ovary	9.764	Deceased	50	Yes	Yes	0.661753	1.90133	0.649141	FALSE
P-0032932	P-0032932-T01-IM6	LMS	Leiomyosarcoma	Male	25	Spanish NoS; Hispanic NoS, LatiNo NoS	White	Metastasis	522	IMPACT468	0.71	Stable	NA	0.6371	0.9	Extremity	Forearm	22.981	Living	90	Yes	Yes	0.823329	2.92133	0.69109	TRUE
P-0032998	P-0032998-T01-IM6	LMS	Leiomyosarcoma	Male	70	Non-Spanish; Non-Hispanic	White	Primary	479	IMPACT468	2.65	Stable	NA	0.4704	3.5	Retroperitoneal or intra-abdominal	Soft tissue	NA	Living	60	Yes	Yes	0.677661	2.64185	0.847498	TRUE
P-0033179	P-0033179-T01-IM6	LMS	Leiomyosarcoma	Female	76	Non-Spanish; Non-Hispanic	White	Metastasis	572	IMPACT468	0	Stable	NA	0.0648	0.9	Thoracic	Chest wall	3.452	Deceased	30	Yes	Yes	0.291483	1.73017	0.517529	FALSE
P-0033423	P-0033423-T01-IM6	LMS	Leiomyosarcoma	Male	37	Non-Spanish; Non-Hispanic	White	Primary	462	IMPACT468	0	Stable	NA	0	NA	Extremity	Arm	22.159	Living	20	Yes	No	NA	NA	NA	NA
P-0033710	P-0033710-T01-IM6	LMS	Leiomyosarcoma	Female	69	Non-Spanish; Non-Hispanic	White	Metastasis	467	IMPACT468	0.85	Stable	NA	0.6809	0.9	Visceral	Unknown	28.241	Living	60	Yes	Yes	0.69675	3.03656	0.775623	TRUE
P-0033714	P-0033714-T01-IM6	LMS	Leiomyosarcoma	Female	75	Non-Spanish; Non-Hispanic	White	Primary	413	IMPACT468	2.87	Stable	NA	0.6428	1.8	Retroperitoneal or intra-abdominal	Pelvis	27.353	Living	80	Yes	Yes	0.928012	2.59172	0.734132	FALSE
P-0034258	P-0034258-T01-IM6	LMS	Leiomyosarcoma	Male	68	NA	Unknown	Primary	617	IMPACT468	0.26	Stable	NA	0.2236	0.9	Extremity	Soft tissue	NA	Living	40	Yes	Yes	0.452671	2.03073	0.608393	FALSE
P-0034291	P-0034291-T01-IM6	LMS	Leiomyosarcoma	Female	47	Non-Spanish; Non-Hispanic	Asian	Metastasis	582	IMPACT468	0.51	Stable	NA	0.1578	5.3	Visceral	Uterus	28.011	Living	80	Yes	Yes	0.80663	2.1885	0.192314	FALSE
P-0034991	P-0034991-T03-IM6	LMS	Leiomyosarcoma	Male	7	Non-Spanish; Non-Hispanic	Asian	Primary	481	IMPACT468	0	Stable	NA	0	0	Head or neck	Tongue	26.17	Living	60	Yes	No	NA	NA	NA	NA
P-0035720	P-0035720-T01-IM6	LMS	Leiomyosarcoma	Male	31	Spanish NoS; Hispanic NoS, LatiNo NoS	White	Metastasis	526	IMPACT468	0.06	Stable	NA	0.2733	0	Extremity	Thigh	23.112	Deceased	30	Yes	Yes	0.34957	3.06393	0.751698	TRUE
P-0036175	P-0036175-T01-IM6	LMS	Leiomyosarcoma	Female	33	Non-Spanish; Non-Hispanic	White	Metastasis	604	IMPACT468	0.05	Stable	NA	0.1514	1.8	Retroperitoneal	Kidney	25.907	Living	50	Yes	Yes	0.492999	2.16666	0.194531	FALSE
P-0037109	P-0037109-T01-IM6	LMS	Leiomyosarcoma	Female	61	Non-Spanish; Non-Hispanic	White	Primary	617	IMPACT468	1.16	Stable	NA	0.5721	0	Extremity	Arm	19.299	Living	60	Yes	Yes	0.7911	1.67801	0.444401	FALSE
P-0037289	P-0037289-T01-IM6	LMS	Leiomyosarcoma	Male	73	NA	Unknown	Metastasis	663	IMPACT468	0.2	Stable	NA	0.3863	4.4	Extremity	Leg	22.882	Living	70	Yes	Yes	0.686406	2.21372	0.533037	FALSE
P-0037858	P-0037858-T01-IM6	LMS	Leiomyosarcoma	Female	36	Spanish NoS; Hispanic NoS, LatiNo NoS	White	Primary	211	IMPACT468	0.76	Stable	NA	0.3949	4.4	Retroperitoneal	Retroperitoneum	0.592	Deceased	60	Yes	Yes	0.629585	3.40576	0.763994	TRUE
P-0038223	P-0038223-T01-IM6	LMS	Leiomyosarcoma	Female	60	Non-Spanish; Non-Hispanic	White	Primary	511	IMPACT468	0.22	Stable	NA	0.1546	2.6	Retroperitoneal	Soft tissue	NA	Living	60	Yes	Yes	0.667517	2.24868	0.221915	FALSE
P-0038314	P-0038314-T01-IM6	LMS	Leiomyosarcoma	Male	55	Non-Spanish; Non-Hispanic	White	Primary	634	IMPACT468	0.33	Stable	NA	0.2875	0	Visceral	Testis	23.408	Living	70	Yes	Yes	0.756459	1.93718	0.384521	FALSE
P-0038587	P-0038587-T01-IM6	LMS	Leiomyosarcoma	Female	71	Non-Spanish; Non-Hispanic	White	Primary	491	IMPACT468	0.3	Stable	NA	0.3628	0.9	Retroperitoneal	Pancreas	NA	Living	70	Yes	Yes	0.73378	2.51571	0.598321	FALSE
P-0038959	P-0038959-T01-IM6	LMS	Leiomyosarcoma	Female	31	NA	Asian	Primary	662	IMPACT468	1.15	Stable	NA	0.2877	2.6	Thoracic	Heart - right ventricle	23.112	Living	80	Yes	Yes	0.85872	2.08035	0.314483	FALSE
P-0039011	P-0039011-T01-IM6	LMS	Leiomyosarcoma	Male	77	Non-Spanish; Non-Hispanic	White	Metastasis	443	IMPACT468	1.16	Stable	NA	0.4552	2.6	Extremity	Unknown	9.633	Living	70	Yes	Yes	0.698056	2.51856	0.839804	FALSE
P-0039750	P-0039750-T01-IM6	LMS	Leiomyosarcoma	Female	79	Non-Spanish; Non-Hispanic	White	Metastasis	612	IMPACT468	1.39	Stable	NA	0.4959	4.4	Visceral	Pelvis	5.885	Deceased	50	Yes	Yes	0.855004	3.11796	0.747815	TRUE
P-0039830	P-0039830-T01-IM6	LMS	Leiomyosarcoma	Female	56	Non-Spanish; Non-Hispanic	White	Primary	641	IMPACT468	0.96	Stable	NA	0.4613	1.8	Retroperitoneal	Retroperitoneum	NA	Living	70	Yes	Yes	0.88246	3.07924	0.707182	TRUE
P-0039971	P-0039971-T01-IM6	LMS	Leiomyosarcoma	Female	58	Spanish NoS; Hispanic NoS, LatiNo NoS	White	Primary	545	IMPACT468	0.17	Stable	NA	0.231	1.8	Retroperitoneal	Retroperitoneum	21.403	Living	70	Yes	Yes	0.724179	1.98739	0.245717	FALSE
P-0040224	P-0040224-T01-IM6	LMS	Leiomyosarcoma	Female	73	Non-Spanish; Non-Hispanic	White	Metastasis	683	IMPACT468	0.58	Stable	NA	0.4217	2.6	Retroperitoneal	Retroperitoneum	20.745	Living	70	Yes	Yes	0.673211	3.56479	0.571216	TRUE
P-0040312	P-0040312-T01-IM6	LMS	Leiomyosarcoma	Female	33	Non-Spanish; Non-Hispanic	White	Metastasis	590	IMPACT468	0.48	Stable	NA	0.5247	0.9	Retroperitoneal	Unknown	21.994	Living	60	Yes	Yes	0.807868	1.75553	0.673691	FALSE
P-0040780	P-0040780-T01-IM6	LMS	Leiomyosarcoma	Male	71	Non-Spanish; Non-Hispanic	White	Primary	582	IMPACT468	0.23	Stable	NA	0.3215	1.8	Retroperitoneal or intra-abdominal	Stomach	5.622	Living	70	Yes	Yes	0.352252	3.60466	0.59474	TRUE
P-0042008	P-0042008-T01-IM6	LMS	Leiomyosarcoma	Female	46	NA	Unknown	Primary	613	IMPACT468	1.9	Stable	NA	0.5236	0.9	Unknown	Soft tissue	NA	Living	80	Yes	Yes	0.721445	2.72005	0.909939	TRUE
P-0043199	P-0043199-T01-IM6	LMS	Leiomyosarcoma	Female	53	Non-Spanish; Non-Hispanic	White	Metastasis	584	IMPACT468	2.38	Stable	NA	0.4925	0	Retroperitoneal	Kidney	19.331	Living	80	Yes	Yes	0.840277	1.73543	0.841968	FALSE
P-0043365	P-0043365-T01-IM6	LMS	Leiomyosarcoma	Female	33	Non-Spanish; Non-Hispanic	White	Metastasis	799	IMPACT468	0.64	Stable	NA	0.5716	0.9	Retroperitoneal or intra-abdominal	Unknown	19.331	Living	20	Yes	Yes	0.534015	2.05228	0.714709	FALSE
P-0043417	P-0043417-T01-IM6	LMS	Leiomyosarcoma	Female	75	Non-Spanish; Non-Hispanic	White	Primary	315	IMPACT468	0.67	Stable	NA	0.2426	0.9	Retroperitoneal	Retroperitoneum	19.036	Living	70	Yes	Yes	0.840307	2.8142	0.345611	FALSE
P-0043623	P-0043623-T01-IM6	LMS	Leiomyosarcoma	Male	80	Non-Spanish; Non-Hispanic	White	Primary	447	IMPACT468	0	Stable	NA	0	0.9	Head or neck	Scalp	5.984	Living	30	Yes	Yes	0.21611	2.08574	0.20776	FALSE
P-0043798	P-0043798-T01-IM6	LMS	Leiomyosarcoma	Male	60	Non-Spanish; Non-Hispanic	White	Metastasis	666	IMPACT468	0.13	Stable	NA	0.1275	2.6	Extremity	Soft tissue	19.134	Living	70	Yes	Yes	0.704777	2.19418	0.200063	FALSE
P-0044053	P-0044053-T01-IM6	LMS	Leiomyosarcoma	Female	64	Non-Spanish; Non-Hispanic	White	Metastasis	337	IMPACT468	0.48	Stable	NA	0.4014	2.6	Retroperitoneal	Unknown	9.797	Deceased	80	Yes	Yes	0.875733	2.08054	0.632971	FALSE
P-0044176	P-0044176-T01-IM6	LMS	Leiomyosarcoma	Female	69	Non-Spanish; Non-Hispanic	White	Primary	670	IMPACT468	2.55	Stable	NA	0.1974	0.9	Unknown	Abdomen	18.707	Living	60	No	NA	NA	NA	NA	NA
P-0044377	P-0044377-T01-IM6	LMS	Leiomyosarcoma	Female	61	Non-Spanish; Non-Hispanic	White	Metastasis	719	IMPACT468	2.29	Stable	NA	0.6772	1.8	Unknown	Leg	16.603	Living	80	No	NA	NA	NA	NA	NA
P-0044542	P-0044542-T01-IM6	LMS	Leiomyosarcoma	Female	83	Spanish NoS; Hispanic NoS, LatiNo NoS	White	Primary	482	IMPACT468	0.24	Stable	NA	0.1592	0.9	Unknown	Retroperitoneum	12.493	Deceased	80	Yes	Yes	0.85455	2.32945	0.378566	FALSE
P-0044928	P-0044928-T01-IM6	LMS	Leiomyosarcoma	Female	62	Non-Spanish; Non-Hispanic	White	Primary	663	IMPACT468	0.67	Stable	NA	0.3788	0	Unknown	Soft tissue	17.523	Living	50	Yes	Yes	0.523683	3.21102	0.797294	TRUE
P-0045315	P-0045315-T01-IM6	LMS	Leiomyosarcoma	Male	53	Unknown whether Spanish or Not	Unknown	Metastasis	833	IMPACT468	1.17	Stable	NA	0.5621	1.8	Unknown	Abdomen	6.016	Living	80	Yes	Yes	0.856527	1.85878	0.544758	FALSE
P-0045699	P-0045699-T01-IM6	LMS	Leiomyosarcoma	Female	53	Non-Spanish; Non-Hispanic	White	Primary	534	IMPACT468	0.77	Stable	NA	0.4095	2.6	Unknown	Abdominal wall	15.353	Living	80	Yes	Yes	0.809409	2.8849	0.743321	TRUE
P-0045730	P-0045730-T01-IM6	LMS	Leiomyosarcoma	Male	76	Non-Spanish; Non-Hispanic	White	Primary	582	IMPACT468	2.25	Stable	NA	0.6038	1.8	Unknown	Retroperitoneum	11.047	Living	80	Yes	Yes	0.923101	3.14732	0.830135	TRUE
P-0045831	P-0045831-T01-IM6	LMS	Leiomyosarcoma	Male	73	Non-Spanish; Non-Hispanic	White	Primary	559	IMPACT468	0.07	Stable	NA	0.2625	2.6	Unknown	Retroperitoneum	15.025	Living	50	Yes	Yes	0.457974	3.34217	0.683302	TRUE
P-0000680	P-0000680-T01-IM3	MFS	Myxofibrosarcoma	Female	71	Non-Spanish; Non-Hispanic	White	Primary	670	IMPACT341	0.08	Stable	NA	0.0177	NA	Trunk	Soft tissue	69.962	Living	80	Yes	Yes	0.41826	2.90473	0.349693	TRUE
P-0002111	P-0002111-T01-IM3	MFS	Myxofibrosarcoma	Female	31	Non-Spanish; Non-Hispanic	White	Primary	176	IMPACT341	1.14	Stable	NA	0.5871	2.2	Trunk	Soft tissue	NA	Living	60	Yes	No	NA	NA	NA	NA
P-0002588	P-0002588-T01-IM3	MFS	Myxofibrosarcoma	Male	73	Non-Spanish; Non-Hispanic	White	Primary	197	IMPACT341	0.43	Stable	NA	0.3261	1.1	Trunk	Soft tissue	10.027	Deceased	50	Yes	Yes	0.538884	2.64814	0.761865	TRUE
P-0006490	P-0006490-T01-IM5	MFS	Myxofibrosarcoma	Female	69	Non-Spanish; Non-Hispanic	White	Primary	129	IMPACT410	1.93	Stable	NA	0.6133	4.9	Visceral	Bone	NA	Living	60	Yes	Yes	0.57824	3.04327	0.980833	FALSE
P-0007176	P-0007176-T01-IM5	MFS	Myxofibrosarcoma	Male	51	Non-Spanish; Non-Hispanic	Asian	Metastasis	1292	IMPACT410	0.77	Stable	NA	0.2174	10.8	Extremity	Soft tissue	58.488	Living	40	Yes	Yes	0.46365	1.82428	0.84353	FALSE
P-0009027	P-0009027-T01-IM5	MFS	Myxofibrosarcoma	Female	74	Unknown whether Spanish or Not	Unknown	Primary	940	IMPACT410	1.6	Stable	NA	0.5983	1	Extremity	Thigh	58.718	Living	80	Yes	Yes	0.703004	1.86526	0.945079	FALSE
P-0009531	P-0009531-T01-IM5	MFS	Myxofibrosarcoma	Male	70	Non-Spanish; Non-Hispanic	White	Primary	463	IMPACT410	1.75	Stable	NA	0.4697	NA	Extremity	Soft tissue	55.562	Living	30	Yes	Yes	0.406158	4.37655	0.993821	FALSE
P-0013415	P-0013415-T01-IM5	MFS	Myxofibrosarcoma	Male	60	Non-Spanish; Non-Hispanic	White	Metastasis	889	IMPACT410	0.07	Stable	NA	0.1345	1	Extremity	Arm	9.896	Deceased	40	Yes	Yes	0.52437	1.92377	0.204484	FALSE
P-0014428	P-0014428-T01-IM6	MFS	Myxofibrosarcoma	Male	42	NA	NA	Primary	928	IMPACT468	0	Do Not report	NA	0.0419	NA	Head or neck	Neck	NA	NA	80	Yes	Yes	0.379932	2.07298	0.249445	FALSE
P-0016570	P-0016570-T01-IM6	MFS	Myxofibrosarcoma	Male	73	Non-Spanish; Non-Hispanic	White	Metastasis	950	IMPACT468	0	Do Not report	NA	0.64	1.8	Extremity	Leg	24.394	Deceased	60	Yes	Yes	0.52734	2.79016	0.772973	FALSE
P-0019148	P-0019148-T01-IM6	MFS	Myxofibrosarcoma	Male	78	Non-Spanish; Non-Hispanic	White	Metastasis	712	IMPACT468	2.65	Stable	NA	0.6107	1.8	Retroperitoneal	Abdomen	32.91	Deceased	70	Yes	Yes	0.720352	3.12018	0.933018	FALSE
P-0020751	P-0020751-T01-IM6	MFS	Myxofibrosarcoma	Female	53	Non-Spanish; Non-Hispanic	White	Primary	622	IMPACT468	2.06	Stable	NA	0.6401	4.4	Head or neck	Neck	3.616	Living	80	Yes	Yes	0.558506	3.30959	0.777367	TRUE
P-0021456	P-0021456-T01-IM6	MFS	Myxofibrosarcoma	Female	32	Non-Spanish; Non-Hispanic	White	Primary	582	IMPACT468	0.85	Stable	NA	0.2659	4.4	Extremity	Right Foot	6.51	Deceased	60	Yes	Yes	0.71241	2.03231	0.318398	FALSE
P-0025071	P-0025071-T01-IM6	MFS	Myxofibrosarcoma	Male	67	Non-Spanish; Non-Hispanic	White	Metastasis	670	IMPACT468	0.42	Stable	NA	0.2515	6.1	Extremity	Soft tissue	13.447	Deceased	40	Yes	Yes	0.31149	2.70352	0.870459	TRUE
P-0025954	P-0025954-T01-IM6	MFS	Myxofibrosarcoma	Female	41	Non-Spanish; Non-Hispanic	White	Metastasis	493	IMPACT468	0.18	Stable	NA	0.1469	0.9	Extremity	Soft tissue	29.458	Living	60	Yes	Yes	0.760978	1.92702	0.36246	FALSE
P-0026854	P-0026854-T01-IM6	MFS	Myxofibrosarcoma	Male	66	Non-Spanish; Non-Hispanic	White	Primary	646	IMPACT468	0.14	Stable	NA	0.4961	NA	Trunk	Soft tissue	36.164	Living	80	Yes	Yes	0.372312	3.19612	0.682099	TRUE
P-0027693	P-0027693-T01-IM6	MFS	Myxofibrosarcoma	Female	78	Non-Spanish; Non-Hispanic	Asian	Metastasis	883	IMPACT468	1.35	Stable	NA	0.6909	2.6	Extremity	Thigh	35.014	Living	50	Yes	Yes	0.531389	3.06502	0.769523	TRUE
P-0027979	P-0027979-T01-IM6	MFS	Myxofibrosarcoma	Male	59	Non-Spanish; Non-Hispanic	White	Primary	617	IMPACT468	1.23	Stable	NA	0.3514	4.4	Extremity	Soft tissue	33.666	Living	60	Yes	Yes	0.49496	2.95219	0.776033	TRUE
P-0030017	P-0030017-T01-IM6	MFS	Myxofibrosarcoma	Female	77	Spanish NoS; Hispanic NoS, LatiNo NoS	White	Primary	656	IMPACT468	1.09	Stable	NA	0.3689	0.9	Extremity	Soft tissue	31.956	Living	40	Yes	Yes	0.562666	1.83426	0.723471	FALSE
P-0030941	P-0030941-T01-IM6	MFS	Myxofibrosarcoma	Female	79	Cuban	White	Primary	666	IMPACT468	0	Stable	NA	0.0224	0.9	Extremity	Arm	NA	Living	30	Yes	Yes	0.249135	2.41539	0.193115	FALSE
P-0030969	P-0030969-T01-IM6	MFS	Myxofibrosarcoma	Female	49	Non-Spanish; Non-Hispanic	White	Metastasis	512	IMPACT468	0.13	Stable	NA	0.1854	1.8	Extremity	Soft tissue	31.463	Living	30	Yes	Yes	0.280095	3.49416	0.830637	TRUE
P-0031768	P-0031768-T01-IM6	MFS	Myxofibrosarcoma	Male	60	Non-Spanish; Non-Hispanic	White	Metastasis	464	IMPACT468	0.34	Stable	NA	0.0112	1.8	Extremity	Arm	26.203	Deceased	20	Yes	No	NA	NA	NA	NA
P-0033936	P-0033936-T02-IM6	MFS	Myxofibrosarcoma	Male	61	Non-Spanish; Non-Hispanic	White	Primary	568	IMPACT468	0.06	Stable	NA	0.1537	1.8	Extremity	Soft tissue	20.647	Living	30	Yes	Yes	0.348879	4.16374	0.941255	TRUE
P-0034091	P-0034091-T01-IM6	MFS	Myxofibrosarcoma	Male	71	Unknown whether Spanish or Not	White	Primary	661	IMPACT468	2.4	Stable	NA	0.0038	7	Trunk	Upper back	24.756	Living	30	Yes	Yes	0.306734	1.56336	0.850739	FALSE
P-0035722	P-0035722-T01-IM6	MFS	Myxofibrosarcoma	Male	66	Non-Spanish; Non-Hispanic	Asian	Primary	231	IMPACT468	1.25	Stable	NA	0.5938	1.8	Extremity	Scapula	26.334	Living	40	Yes	No	NA	NA	NA	NA
P-0037005	P-0037005-T01-IM6	MFS	Myxofibrosarcoma	Male	77	Non-Spanish; Non-Hispanic	White	Primary	603	IMPACT468	0.98	Stable	NA	0.5478	0.9	Extremity	Thigh	21.731	Living	50	Yes	Yes	0.673622	2.78904	0.841174	TRUE
P-0037143	P-0037143-T01-IM6	MFS	Myxofibrosarcoma	Female	80	Non-Spanish; Non-Hispanic	White	Metastasis	664	IMPACT468	0.94	Stable	NA	0.3231	3.5	Extremity	Soft tissue	23.934	Living	50	Yes	Yes	0.468959	2.3699	0.781153	FALSE
P-0037577	P-0037577-T01-IM6	MFS	Myxofibrosarcoma	Female	74	Non-Spanish; Non-Hispanic	White	Primary	527	IMPACT468	0.05	Stable	NA	0.3382	4.4	Extremity	Muscle	23.967	Living	50	Yes	Yes	0.46782	1.8625	0.533271	FALSE
P-0038841	P-0038841-T01-IM6	MFS	Myxofibrosarcoma	Male	69	Non-Spanish; Non-Hispanic	White	Metastasis	601	IMPACT468	1.22	Stable	NA	0.6786	2.6	Extremity	Thigh	16.701	Deceased	60	Yes	Yes	0.727397	3.11057	0.745264	TRUE
P-0039627	P-0039627-T01-IM6	MFS	Myxofibrosarcoma	Male	65	Non-Spanish; Non-Hispanic	White	Primary	843	IMPACT468	1.21	Stable	NA	0.4369	2.6	Extremity	Thigh	4.077	Deceased	40	Yes	Yes	0.573131	1.90458	0.828028	FALSE
P-0040554	P-0040554-T01-IM6	MFS	Myxofibrosarcoma	Female	65	Non-Spanish; Non-Hispanic	White	Primary	434	IMPACT468	0.93	Stable	NA	0.4374	0.9	Extremity	Thigh	21.962	Living	70	Yes	Yes	0.675903	1.93796	0.581105	FALSE
P-0041418	P-0041418-T01-IM6	MFS	Myxofibrosarcoma	Male	67	NA	Unknown	Primary	609	IMPACT468	0.18	Stable	NA	0.2023	1.8	Extremity	Thigh	NA	Living	70	Yes	Yes	0.374059	3.40856	0.81932	TRUE
P-0043091	P-0043091-T01-IM6	MFS	Myxofibrosarcoma	Female	70	Non-Spanish; Non-Hispanic	Black or African American	Primary	178	IMPACT468	0.37	Stable	NA	0.5601	0.9	Trunk	Paraspinal	9.271	Deceased	70	Yes	No	NA	NA	NA	NA
P-0043136	P-0043136-T01-IM6	MFS	Myxofibrosarcoma	Male	51	Non-Spanish; Non-Hispanic	White	Metastasis	674	IMPACT468	0.1	Stable	NA	0.286	0.9	Extremity	Thigh - left	13.512	Deceased	20	Yes	Yes	0.494719	2.26023	0.715768	FALSE
P-0045999	P-0045999-T01-IM6	MFS	Myxofibrosarcoma	Female	76	Non-Spanish; Non-Hispanic	White	Metastasis	630	IMPACT468	0.5	Stable	NA	0.4547	0.9	Unknown	Soft tissue	12.723	Deceased	70	Yes	Yes	0.670586	2.99973	0.714966	TRUE
P-0046106	P-0046106-T01-IM6	MFS	Myxofibrosarcoma	Male	70	Non-Spanish; Non-Hispanic	White	Primary	455	IMPACT468	2.66	Stable	NA	0.7385	2.6	Unknown	Soft tissue	16.899	Living	40	Yes	Yes	0.780892	2.74334	0.829273	TRUE
P-0046647	P-0046647-T01-IM6	MFS	Myxofibrosarcoma	Male	64	Non-Spanish; Non-Hispanic	White	Primary	295	IMPACT468	0.91	Stable	NA	0.149	1.8	Unknown	Soft tissue	16.537	Living	40	Yes	Yes	0.271614	3.124	0.555942	FALSE
P-0046660	P-0046660-T01-IM6	MFS	Myxofibrosarcoma	Female	73	Non-Spanish; Non-Hispanic	White	Primary	523	IMPACT468	0	Stable	NA	0.0182	1.8	Unknown	Soft tissue	16.044	Living	30	Yes	Yes	0.221697	2.01824	0.232306	FALSE
P-0002342	P-0002342-T01-IM3	MIFS	Myxoinflammatory fibroblastic sarcoma	Male	38	Non-Spanish; Non-Hispanic	White	Primary	636	IMPACT341	0	Stable	NA	0.0001	NA	Unknown	Soft tissue	57.764	Living	60	Yes	No	NA	NA	NA	NA
P-0014912	P-0014912-T01-IM6	MIFS	Myxoinflammatory fibroblastic sarcoma	Female	63	Non-Spanish; Non-Hispanic	Asian	Metastasis	745	IMPACT468	0.64	Do Not report	NA	0.2041	3.5	Extremity	Forearm	13.94	Deceased	70	Yes	Yes	0.635933	1.85901	0.300645	FALSE
P-0016953	P-0016953-T01-IM6	MIFS	Myxoinflammatory fibroblastic sarcoma	Female	36	Non-Spanish; Non-Hispanic	White	Primary	643	IMPACT468	0.19	Do Not report	NA	0.0024	NA	Extremity	Soft tissue	47.079	Living	20	Yes	Yes	NA	2	0.0301178	FALSE
P-0000708	P-0000708-T01-IM3	MPNST	Malignant Peripheral Nerve Sheath Tumor	Male	38	Non-Spanish; Non-Hispanic	White	Primary	260	IMPACT341	1.89	Stable	NA	0.2421	2.2	Thoracic	Bone	8.844	Deceased	90	Yes	Yes	0.802026	2.27323	0.621085	TRUE
P-0000779	P-0000779-T01-IM3	MPNST	Malignant Peripheral Nerve Sheath Tumor	Male	34	Non-Spanish; Non-Hispanic	White	Primary	1012	IMPACT341	1.05	Stable	NA	0.0601	2.2	Trunk	Back	0.132	Living	40	Yes	Yes	0.686895	2.09364	0.217848	FALSE
P-0001002	P-0001002-T01-IM3	MPNST	Malignant Peripheral Nerve Sheath Tumor	Female	27	Non-Spanish; Non-Hispanic	Black or African American	Primary	821	IMPACT341	3.06	Indeterminate	NA	0.5344	3.3	Head or neck	Bone	0	Deceased	80	Yes	Yes	0.798254	3.29895	0.675395	TRUE
P-0001465	P-0001465-T01-IM3	MPNST	Malignant Peripheral Nerve Sheath Tumor	Male	26	Non-Spanish; Non-Hispanic	White	Primary	752	IMPACT341	0.81	Stable	NA	0.0859	1.1	Trunk	Soft tissue	25.973	Deceased	90	Yes	No	NA	NA	NA	NA
P-0002134	P-0002134-T02-IM3	MPNST	Malignant Peripheral Nerve Sheath Tumor	Female	57	Unknown whether Spanish or Not	White	Primary	414	IMPACT341	2.03	Stable	NA	0.5013	2.2	Head or neck	Neck	19.858	Deceased	70	Yes	No	NA	NA	NA	NA
P-0002191	P-0002191-T01-IM3	MPNST	Malignant Peripheral Nerve Sheath Tumor	Female	22	Spanish NoS; Hispanic NoS, Latino NoS	White	Primary	890	IMPACT341	0.55	Stable	NA	0.1655	2.2	Retroperitoneal	Retroperitoneum	27.09	Deceased	50	Yes	Yes	0.834713	1.90082	0.325782	FALSE
P-0003484	P-0003484-T01-IM5	MPNST	Malignant Peripheral Nerve Sheath Tumor	Female	41	Non-Spanish; Non-Hispanic	White	Primary	561	IMPACT410	1.75	Stable	NA	0.4992	1	Retroperitoneal or intra-abdominal	Soft tissue	NA	Living	60	Yes	Yes	0.840439	1.73548	0.674657	FALSE
P-0004157	P-0004157-T01-IM5	MPNST	Malignant Peripheral Nerve Sheath Tumor	Female	44	Non-Spanish; Non-Hispanic	Asian	Metastasis	708	IMPACT410	0.65	Stable	NA	0.41	1	Retroperitoneal	colon	18.937	Deceased	50	Yes	Yes	0.685065	1.56978	0.783657	FALSE
P-0006001	P-0006001-T01-IM5	MPNST	Malignant Peripheral Nerve Sheath Tumor	Male	15	Non-Spanish; Non-Hispanic	White	Primary	883	IMPACT410	0.85	Stable	NA	0.3399	2	Retroperitoneal	Retroperitoneum	14.17	Living	70	Yes	Yes	0.726421	2.01915	0.685762	FALSE
P-0007552	P-0007552-T01-IM5	MPNST	Malignant Peripheral Nerve Sheath Tumor	Female	61	Non-Spanish; Non-Hispanic	White	Primary	1041	IMPACT410	1.14	Stable	NA	0.2544	NA	Extremity	Soft tissue	61.874	Living	50	Yes	Yes	0.488284	3.18158	0.712434	TRUE
P-0008921	P-0008921-T02-IM6	MPNST	Malignant Peripheral Nerve Sheath Tumor	Female	82	Non-Spanish; Non-Hispanic	White	Metastasis	789	IMPACT468	0.12	Stable	NA	0.1942	0.9	Thoracic	Soft tissue	15.321	Deceased	NA	Yes	Yes	0.421139	1.81361	0.528085	FALSE
P-0010958	P-0010958-T01-IM5	MPNST	Malignant Peripheral Nerve Sheath Tumor	Male	58	Non-Spanish; Non-Hispanic	White	Primary	699	IMPACT410	2.09	Stable	NA	0.5763	5.9	Retroperitoneal or intra-abdominal	Bladder	5.688	Deceased	70	Yes	No	NA	NA	NA	NA
P-0011151	P-0011151-T01-IM5	MPNST	Malignant Peripheral Nerve Sheath Tumor	Male	52	Non-Spanish; Non-Hispanic	White	Primary	719	IMPACT410	6.46	Indeterminate	NA	0.656	1	Thoracic	Chest wall	1.71	Deceased	60	Yes	Yes	0.931629	1.20418	0.823112	FALSE
P-0012719	P-0012719-T01-IM5	MPNST	Malignant Peripheral Nerve Sheath Tumor	Male	43	Mexican (includes ChicaNo)	White	Primary	1059	IMPACT410	0.91	Stable	NA	0.3191	2	Extremity	Arm	45.074	Deceased	80	Yes	Yes	0.769249	2.25161	0.506957	FALSE
P-0012795	P-0012795-T01-IM5	MPNST	Malignant Peripheral Nerve Sheath Tumor	Female	41	Non-Spanish; Non-Hispanic	White	Metastasis	1056	IMPACT410	2.79	Stable	NA	0.2342	4.9	Head or neck	Cancer of unknown primary	52.931	Living	NA	Yes	Yes	0.960899	2.0879	0.36083	FALSE
P-0013164	P-0013164-T01-IM5	MPNST	Malignant Peripheral Nerve Sheath Tumor	Male	52	Non-Spanish; Non-Hispanic	White	Primary	1020	IMPACT410	0.39	Stable	NA	0.19	1	Retroperitoneal or intra-abdominal	Stomach	27.386	Deceased	30	Yes	Yes	0.483339	2.09183	0.293634	FALSE
P-0015419	P-0015419-T01-IM6	MPNST	Malignant Peripheral Nerve Sheath Tumor	Male	20	Puerto Rican	White	Primary	663	IMPACT468	3.51	Do Not report	NA	0.545	1.8	Head or neck	Soft tissue	22.356	Deceased	80	Yes	Yes	0.930604	2.91134	0.902767	TRUE
P-0015646	P-0015646-T01-IM6	MPNST	Malignant Peripheral Nerve Sheath Tumor	Male	39	Non-Spanish; Non-Hispanic	White	Primary	656	IMPACT468	3.74	Do Not report	NA	0.3821	NA	Extremity	Soft tissue	50.827	Living	80	Yes	Yes	0.812301	2.08683	0.899085	TRUE
P-0016374	P-0016374-T03-IM6	MPNST	Malignant Peripheral Nerve Sheath Tumor	Male	21	Unknown whether Spanish or Not	Unknown	Metastasis	655	IMPACT468	0.9	Do Not report	NA	0.5433	1.8	Retroperitoneal	Pelvis	NA	Living	80	Yes	No	NA	NA	NA	NA
P-0016567	P-0016567-T01-IM6	MPNST	Malignant Peripheral Nerve Sheath Tumor	Male	89	Non-Spanish; Non-Hispanic	Asian	Primary	853	IMPACT468	1.63	Do Not report	NA	0.1957	2.6	Visceral	Soft tissue	23.31	Deceased	80	Yes	Yes	0.845866	2.16689	0.326913	FALSE
P-0016982	P-0016982-T01-IM6	MPNST	Malignant Peripheral Nerve Sheath Tumor	Female	29	Non-Spanish; Non-Hispanic	White	Primary	790	IMPACT468	0.32	Do Not report	NA	0.3346	2.6	Head or neck	Neck	18.937	Deceased	60	Yes	Yes	0.631303	1.82839	0.751577	FALSE
P-0018332	P-0018332-T01-IM6	MPNST	Malignant Peripheral Nerve Sheath Tumor	Male	59	Non-Spanish; Non-Hispanic	White	Metastasis	487	IMPACT468	1.79	Do Not report	NA	0.8522	2.6	Retroperitoneal	Retroperitoneum	2.104	Deceased	70	Yes	Yes	0.906715	2.55238	0.834993	TRUE
P-0018994	P-0018994-T01-IM6	MPNST	Malignant Peripheral Nerve Sheath Tumor	Male	51	Non-Spanish; Non-Hispanic	White	Primary	706	IMPACT468	2.2	Do Not report	NA	0.1886	1.8	Retroperitoneal or intra-abdominal	Soft tissue	0.296	Living	90	Yes	Yes	0.886771	2.20305	0.404264	FALSE
P-0019563	P-0019563-T01-IM6	MPNST	Malignant Peripheral Nerve Sheath Tumor	Female	68	Non-Spanish; Non-Hispanic	White	Primary	584	IMPACT468	2.55	Stable	NA	0.2953	NA	Visceral	Vulva	43.003	Living	60	Yes	Yes	0.89111	1.80168	0.409829	FALSE
P-0020752	P-0020752-T01-IM6	MPNST	Malignant Peripheral Nerve Sheath Tumor	Male	16	Non-Spanish; Non-Hispanic	Black or African American	Primary	815	IMPACT468	0.59	Stable	NA	0.4434	1.8	Extremity	Arm	39.616	Living	80	Yes	Yes	0.622716	3.14339	0.696172	TRUE
P-0021042	P-0021042-T01-IM6	MPNST	Malignant Peripheral Nerve Sheath Tumor	Female	64	Non-Spanish; Non-Hispanic	Unknown	Metastasis	721	IMPACT468	0.72	Stable	NA	0.2148	NA	Visceral	Soft tissue	12.493	Deceased	30	Yes	Yes	0.620948	2.13858	0.246275	FALSE
P-0022075	P-0022075-T01-IM6	MPNST	Malignant Peripheral Nerve Sheath Tumor	Female	37	Non-Spanish; Non-Hispanic	White	Primary	608	IMPACT468	2.07	Stable	NA	0.5607	3.5	Thoracic	Pleura	26.137	Deceased	60	Yes	Yes	0.576155	3.00731	0.841061	TRUE
P-0023155	P-0023155-T01-IM6	MPNST	Malignant Peripheral Nerve Sheath Tumor	Male	11	Unknown whether Spanish or Not	Asian	Metastasis	747	IMPACT468	0	Stable	NA	0.0115	NA	Retroperitoneal	Soft tissue	9.403	Deceased	70	Yes	No	NA	NA	NA	NA
P-0023618	P-0023618-T01-IM6	MPNST	Malignant Peripheral Nerve Sheath Tumor	Female	19	Non-Spanish; Non-Hispanic	White	Primary	756	IMPACT468	0.73	Stable	NA	0.49	1.8	Retroperitoneal or intra-abdominal	Pelvis	38.893	Living	50	Yes	Yes	0.665784	1.71544	0.520013	FALSE
P-0023936	P-0023936-T02-IM6	MPNST	Malignant Peripheral Nerve Sheath Tumor	Male	27	Non-Spanish; Non-Hispanic	Black or African American	Primary	371	IMPACT468	0.06	Stable	NA	0.2457	0.9	Extremity	Thigh	12.658	Living	30	Yes	Yes	0.555311	1.98147	0.282783	FALSE
P-0024976	P-0024976-T01-IM6	MPNST	Malignant Peripheral Nerve Sheath Tumor	Male	37	Non-Spanish; Non-Hispanic	White	Metastasis	476	IMPACT468	0	Stable	NA	0.3471	0.9	Visceral	Peripheral nervous system	38.203	Living	60	Yes	Yes	0.663184	2.3102	0.362882	FALSE
P-0026360	P-0026360-T01-IM6	MPNST	Malignant Peripheral Nerve Sheath Tumor	Female	58	Non-Spanish; Non-Hispanic	White	Metastasis	422	IMPACT468	0	Stable	NA	0.0848	3.5	Thoracic	Soft tissue	33.501	Living	50	Yes	Yes	0.219534	3.09909	0.54012	TRUE
P-0030301	P-0030301-T01-IM6	MPNST	Malignant Peripheral Nerve Sheath Tumor	Male	22	NA	NA	Metastasis	702	IMPACT468	1.6	Stable	NA	0.1597	2.6	Extremity	Soft tissue	NA	NA	50	Yes	Yes	0.460172	2.88236	0.879305	TRUE
P-0032019	P-0032019-T01-IM6	MPNST	Malignant Peripheral Nerve Sheath Tumor	Male	64	Non-Spanish; Non-Hispanic	White	Primary	622	IMPACT468	2.03	Stable	NA	0.7417	0.9	Trunk	Soft tissue	5.556	Living	60	Yes	Yes	0.837447	3.6071	0.575727	TRUE
P-0032528	P-0032528-T01-IM6	MPNST	Malignant Peripheral Nerve Sheath Tumor	Male	74	Non-Spanish; Non-Hispanic	White	Primary	414	IMPACT468	0.74	Stable	NA	0.1016	1.8	Extremity	Soft tissue back	1.841	Deceased	30	Yes	Yes	0.357104	2.58241	1	TRUE
P-0032893	P-0032893-T01-IM6	MPNST	Malignant Peripheral Nerve Sheath Tumor	Female	26	Unknown whether Spanish or Not	Other	Primary	556	IMPACT468	3.22	Indeterminate	NA	0.6082	0.9	Thoracic	Mediastinum	5.885	Deceased	70	Yes	Yes	0.84709	1.93544	0.892679	FALSE
P-0032963	P-0032963-T01-IM6	MPNST	Malignant Peripheral Nerve Sheath Tumor	Male	11	Non-Spanish; Non-Hispanic	Pt refused to answer	Primary	371	IMPACT468	6.3	Indeterminate	NA	0.376	1.8	Extremity	Soft tissue	29.03	Living	80	Yes	Yes	0.947692	2.78503	0.877177	TRUE
P-0033556	P-0033556-T01-IM6	MPNST	Malignant Peripheral Nerve Sheath Tumor	Female	61	Unknown whether Spanish or Not	Other	Primary	833	IMPACT468	1.01	Stable	NA	0.2928	1.8	Retroperitoneal	Peritoneum	28.274	Living	70	Yes	Yes	0.873576	1.74551	0.585621	FALSE
P-0033655	P-0033655-T01-IM6	MPNST	Malignant Peripheral Nerve Sheath Tumor	Female	64	Non-Spanish; Non-Hispanic	White	Primary	634	IMPACT468	1.5	Stable	NA	0.3086	0.9	Extremity	Thigh	28.701	Living	80	Yes	Yes	0.845052	2.15235	0.67784	TRUE
P-0033780	P-0033780-T01-IM6	MPNST	Malignant Peripheral Nerve Sheath Tumor	Male	64	Non-Spanish; Non-Hispanic	White	Primary	787	IMPACT468	0	Stable	NA	0.0041	3.5	Retroperitoneal or intra-abdominal	Pelvis	28.208	Living	30	Yes	No	NA	NA	NA	NA
P-0036386	P-0036386-T01-IM6	MPNST	Malignant Peripheral Nerve Sheath Tumor	Male	71	Non-Spanish; Non-Hispanic	White	Primary	636	IMPACT468	1.04	Stable	NA	0.3013	1.8	Thoracic	Mediastinum	3.518	Deceased	90	Yes	Yes	0.926007	1.93632	0.380137	FALSE
P-0039963	P-0039963-T01-IM6	MPNST	Malignant Peripheral Nerve Sheath Tumor	Male	69	Non-Spanish; Non-Hispanic	White	Primary	551	IMPACT468	3.62	Indeterminate	NA	0.7049	3.5	Extremity	Leg	22.521	Living	80	Yes	Yes	0.852194	2.90146	0.790386	TRUE
P-0040913	P-0040913-T01-IM6	MPNST	Malignant Peripheral Nerve Sheath Tumor	Male	46	Non-Spanish; Non-Hispanic	White	Primary	526	IMPACT468	0.61	Stable	NA	0.4753	2.6	Thoracic	Chest wall	21.699	Living	70	Yes	Yes	0.679001	3.90628	0.671684	TRUE
P-0040933	P-0040933-T01-IM6	MPNST	Malignant Peripheral Nerve Sheath Tumor	Female	28	Non-Spanish; Non-Hispanic	White	Metastasis	704	IMPACT468	1	Stable	NA	0.3852	1.8	Extremity	Soft tissue	20.482	Living	40	Yes	Yes	0.733247	2.07668	0.533859	FALSE
P-0042348	P-0042348-T01-IM6	MPNST	Malignant Peripheral Nerve Sheath Tumor	Male	29	Non-Spanish; Non-Hispanic	White	Primary	791	IMPACT468	3.7	Indeterminate	NA	0.2374	2.6	Extremity	Thigh	8.877	Deceased	60	Yes	Yes	0.580004	2.35481	0.97084	TRUE
P-0044105	P-0044105-T01-IM6	MPNST	Malignant Peripheral Nerve Sheath Tumor	Male	33	Spanish NoS; Hispanic NoS, LatiNo NoS	Other	Primary	628	IMPACT468	0	Stable	NA	0.0509	0.9	Unknown	Soft tissue	18.444	Living	80	Yes	Yes	0.180904	3.54513	0.949801	TRUE
P-0045532	P-0045532-T01-IM6	MPNST	Malignant Peripheral Nerve Sheath Tumor	Male	14	Non-Spanish; Non-Hispanic	Black or African American	Primary	485	IMPACT468	0.81	Stable	NA	0.4027	0	Unknown	Soft tissue	17.293	Living	80	Yes	Yes	0.670481	3.55437	0.742831	TRUE
P-0045584	P-0045584-T01-IM6	MPNST	Malignant Peripheral Nerve Sheath Tumor	Female	71	Non-Spanish; Non-Hispanic	Black or African American	Primary	624	IMPACT468	1.59	Stable	NA	0.3038	4.4	Unknown	Soft tissue	NA	Living	80	Yes	Yes	0.486233	3.93179	0.768073	TRUE
P-0046010	P-0046010-T01-IM6	MPNST	Malignant Peripheral Nerve Sheath Tumor	Male	45	Unknown whether Spanish or Not	Unknown	Primary	404	IMPACT468	0.2	Stable	NA	0.2669	0.9	Unknown	Left thigh	15.419	Living	30	Yes	Yes	0.414327	4.24364	0.782621	TRUE
P-0046566	P-0046566-T02-IM6	MPNST	Malignant Peripheral Nerve Sheath Tumor	Female	57	Non-Spanish; Non-Hispanic	White	Metastasis	788	IMPACT468	0.19	Stable	NA	0.2088	2.6	Unknown	Soft tissue	NA	Living	60	Yes	Yes	0.563934	1.82683	0.303058	FALSE
P-0000813	P-0000813-T01-IM3	MRLS	Myxoid/Round-cell Liposarcoma	Male	59	Non-Spanish; Non-Hispanic	White	Primary	671	IMPACT341	0.4	Stable	NA	0.0289	1.1	Extremity	Lower extremity	54.279	Deceased	85	Yes	No	NA	NA	NA	NA
P-0001088	P-0001088-T01-IM3	MRLS	Myxoid/Round-cell Liposarcoma	Male	38	Non-Spanish; Non-Hispanic	White	Metastasis	632	IMPACT341	0.09	Stable	NA	0.2063	2.2	Extremity	Lower extremity	39.025	Deceased	80	Yes	Yes	NA	2	0.346595	TRUE
P-0001527	P-0001527-T01-IM3	MRLS	Myxoid/Round-cell Liposarcoma	Male	38	Non-Spanish; Non-Hispanic	White	Primary	192	IMPACT341	0.18	Stable	NA	0.2128	2.2	Extremity	Lower extremity	21.403	Deceased	60	Yes	Yes	NA	2	0.602458	FALSE
P-0002642	P-0002642-T01-IM3	MRLS	Myxoid/Round-cell Liposarcoma	Male	53	Non-Spanish; Non-Hispanic	White	Metastasis	534	IMPACT341	0	Stable	NA	0.0051	4.5	Trunk	Buttock	23.244	Deceased	NA	Yes	No	NA	NA	NA	NA
P-0002714	P-0002714-T01-IM3	MRLS	Myxoid/Round-cell Liposarcoma	Female	56	Non-Spanish; Non-Hispanic	White	Primary	827	IMPACT341	0	Stable	NA	0.055	4.5	Extremity	Lower extremity	62.268	Living	40	Yes	Yes	NA	2	0.169868	FALSE
P-0002811	P-0002811-T01-IM3	MRLS	Myxoid/Round-cell Liposarcoma	Female	64	Non-Spanish; Non-Hispanic	White	Metastasis	716	IMPACT341	0.25	Stable	NA	0.1008	NA	Extremity	Lower extremity	48.888	Deceased	50	Yes	Yes	0.836558	2.1026	0.154839	FALSE
P-0002899	P-0002899-T01-IM3	MRLS	Myxoid/Round-cell Liposarcoma	Female	62	Non-Spanish; Non-Hispanic	White	Metastasis	728	IMPACT341	0	Stable	NA	0.1886	1.1	Extremity	Lower extremity	6.51	Deceased	30	Yes	Yes	0.450876	2.12766	0.287009	FALSE
P-0004320	P-0004320-T01-IM5	MRLS	Myxoid/Round-cell Liposarcoma	Male	50	Spanish NoS; Hispanic NoS, LatiNo NoS	White	Primary	609	IMPACT410	0.08	Stable	NA	0.0025	2	Extremity	Lower extremity	69.403	Living	60	Yes	Yes	NA	2	0.21927	FALSE
P-0004667	P-0004667-T01-IM5	MRLS	Myxoid/Round-cell Liposarcoma	Female	39	Spanish NoS; Hispanic NoS, LatiNo NoS	White	Metastasis	665	IMPACT410	0	Stable	NA	0.006	3	Retroperitoneal or intra-abdominal	Pelvis	68.647	Living	80	Yes	Yes	NA	2	0.0203215	FALSE
P-0004915	P-0004915-T01-IM5	MRLS	Myxoid/Round-cell Liposarcoma	Female	67	Non-Spanish; Non-Hispanic	White	Primary	233	IMPACT410	0.74	Stable	NA	0.2422	1	Extremity	Lower extremity	40.767	Living	80	Yes	Yes	0.821364	2.7558	0.436241	TRUE
P-0008329	P-0008329-T01-IM5	MRLS	Myxoid/Round-cell Liposarcoma	Female	32	Non-Spanish; Non-Hispanic	White	Metastasis	353	IMPACT410	0.15	Stable	NA	0.0008	1	Retroperitoneal	Soft tissue	59.474	Living	80	Yes	Yes	NA	2	0.362956	FALSE
P-0008561	P-0008561-T01-IM5	MRLS	Myxoid/Round-cell Liposarcoma	Female	42	Non-Spanish; Non-Hispanic	White	Metastasis	697	IMPACT410	0	Stable	NA	0.0183	1	Extremity	Thigh	39.518	Deceased	80	Yes	Yes	NA	2	0.393813	FALSE
P-0009204	P-0009204-T01-IM5	MRLS	Myxoid/Round-cell Liposarcoma	Male	33	Non-Spanish; Non-Hispanic	Pt refused to answer	Primary	631	IMPACT410	0.71	Stable	NA	0.1256	1	Visceral	Testis	45.304	Living	80	Yes	Yes	0.783357	1.99042	0.451151	FALSE
P-0010999	P-0010999-T01-IM5	MRLS	Myxoid/Round-cell Liposarcoma	Male	65	Non-Spanish; Non-Hispanic	White	Primary	1099	IMPACT410	0	Stable	NA	0.0054	5.9	Extremity	Sacral mass	39.288	Deceased	80	Yes	Yes	NA	2	0.0515541	FALSE
P-0012034	P-0012034-T01-IM5	MRLS	Myxoid/Round-cell Liposarcoma	Female	51	Non-Spanish; Non-Hispanic	White	Primary	931	IMPACT410	0.45	Stable	NA	0.3013	1	Extremity	Soft tissue	56.055	Living	70	Yes	Yes	0.853638	2.19022	0.180263	FALSE
P-0012225	P-0012225-T01-IM5	MRLS	Myxoid/Round-cell Liposarcoma	Male	40	Non-Spanish; Non-Hispanic	White	Primary	823	IMPACT410	0.84	Stable	NA	0.3945	3	Extremity	Soft tissue	5.589	Deceased	50	Yes	No	NA	NA	NA	NA
P-0021286	P-0021286-T01-IM6	MRLS	Myxoid/Round-cell Liposarcoma	Male	24	Non-Spanish; Non-Hispanic	White	Primary	600	IMPACT468	1.92	Stable	NA	0.4755	0.9	Extremity	Soft tissue	27.485	Deceased	80	Yes	Yes	0.857267	1.79753	0.40314	FALSE
P-0021457	P-0021457-T01-IM6	MRLS	Myxoid/Round-cell Liposarcoma	Male	39	Non-Spanish; Non-Hispanic	White	Primary	590	IMPACT468	0.07	Stable	NA	0.0376	2.6	Retroperitoneal or intra-abdominal	Soft tissue	43.003	Living	50	Yes	Yes	0.510717	2.05412	0.0915957	FALSE
P-0022379	P-0022379-T01-IM6	MRLS	Myxoid/Round-cell Liposarcoma	Female	15	Non-Spanish; Non-Hispanic	Black or African American	Primary	655	IMPACT468	0	Stable	NA	0.0023	NA	Extremity	Soft tissue	17.852	Living	30	Yes	No	NA	NA	NA	NA
P-0026367	P-0026367-T01-IM6	MRLS	Myxoid/Round-cell Liposarcoma	Male	48	Non-Spanish; Non-Hispanic	White	Metastasis	654	IMPACT468	0	Stable	NA	0.2583	3.5	Extremity	Soft tissue	35.112	Living	40	Yes	Yes	0.342156	2.35279	0.316089	FALSE
P-0026543	P-0026543-T01-IM6	MRLS	Myxoid/Round-cell Liposarcoma	Male	31	Non-Spanish; Non-Hispanic	Black or African American	Primary	696	IMPACT468	0	Stable	NA	0.113	1.8	Extremity	Soft tissue	36.427	Living	80	Yes	Yes	0.77285	2.15553	0.164619	FALSE
P-0027221	P-0027221-T01-IM6	MRLS	Myxoid/Round-cell Liposarcoma	Male	43	Non-Spanish; Non-Hispanic	Other	Primary	812	IMPACT468	0	Stable	NA	0.0001	1.8	Extremity	Soft tissue	0.329	Living	60	Yes	Yes	NA	2	0.059876	FALSE
P-0027376	P-0027376-T01-IM6	MRLS	Myxoid/Round-cell Liposarcoma	Female	55	Spanish NoS; Hispanic NoS, LatiNo NoS	Other	Primary	700	IMPACT468	0.16	Stable	NA	0.0006	1.8	Extremity	Soft tissue	30.181	Living	60	Yes	Yes	0.703771	2.05936	0.037298	FALSE
P-0027835	P-0027835-T01-IM6	MRLS	Myxoid/Round-cell Liposarcoma	Female	35	Non-Spanish; Non-Hispanic	White	Primary	637	IMPACT468	0	Do Not report	NA	0.0001	NA	Extremity	Soft tissue	32.712	Living	10	Yes	No	NA	NA	NA	NA
P-0029431	P-0029431-T01-IM6	MRLS	Myxoid/Round-cell Liposarcoma	Male	45	Non-Spanish; Non-Hispanic	White	Primary	688	IMPACT468	0	Stable	NA	0	0.9	Extremity	Soft tissue	30.871	Living	40	Yes	Yes	NA	2	0.0565202	FALSE
P-0029876	P-0029876-T01-IM6	MRLS	Myxoid/Round-cell Liposarcoma	Female	64	Non-Spanish; Non-Hispanic	White	Metastasis	441	IMPACT468	0.06	Stable	NA	0.1028	0.9	Trunk	Soft tissue	29.918	Living	60	Yes	Yes	0.667459	2.19565	0.117865	FALSE
P-0030476	P-0030476-T01-IM6	MRLS	Myxoid/Round-cell Liposarcoma	Male	29	Non-Spanish; Non-Hispanic	White	Primary	794	IMPACT468	0.07	Stable	NA	0.0505	0.9	Extremity	Thigh	28.964	Living	80	Yes	Yes	0.738558	2.09166	0.102453	FALSE
P-0030673	P-0030673-T01-IM6	MRLS	Myxoid/Round-cell Liposarcoma	Male	40	Non-Spanish; Non-Hispanic	White	Metastasis	404	IMPACT468	0.06	Stable	NA	0.1339	1.8	Extremity	Soft tissue	10.685	Living	50	Yes	Yes	0.505466	2.5214	0.439188	FALSE
P-0031236	P-0031236-T01-IM6	MRLS	Myxoid/Round-cell Liposarcoma	Female	39	Non-Spanish; Non-Hispanic	White	Primary	713	IMPACT468	0	Stable	NA	0.0008	3.5	Trunk	Soft tissue	24.394	Deceased	80	Yes	Yes	NA	2	0	FALSE
P-0031796	P-0031796-T01-IM6	MRLS	Myxoid/Round-cell Liposarcoma	Female	30	Non-Spanish; Non-Hispanic	White	Primary	631	IMPACT468	0.63	Stable	NA	0.0346	NA	Extremity	Soft tissue	29.425	Living	60	Yes	Yes	0.9063	2.01649	0.0929005	FALSE
P-0032024	P-0032024-T01-IM6	MRLS	Myxoid/Round-cell Liposarcoma	Male	42	Non-Spanish; Non-Hispanic	Pt refused to answer	Primary	826	IMPACT468	0.05	Stable	NA	0.028	1.8	Retroperitoneal	Abdomen	30.181	Living	70	Yes	Yes	0.647261	2.10139	0.084127	FALSE
P-0032522	P-0032522-T01-IM6	MRLS	Myxoid/Round-cell Liposarcoma	Male	40	Non-Spanish; Non-Hispanic	White	Metastasis	599	IMPACT468	0	Stable	NA	0.0623	0.9	Extremity	Thigh	24.888	Living	60	Yes	Yes	0.678791	2.18196	0.114958	FALSE
P-0032832	P-0032832-T01-IM6	MRLS	Myxoid/Round-cell Liposarcoma	Male	19	Non-Spanish; Non-Hispanic	White	Primary	716	IMPACT468	0	Stable	NA	0.0007	0	Retroperitoneal	Soft tissue	24.329	Living	90	Yes	No	NA	NA	NA	NA
P-0032876	P-0032876-T01-IM6	MRLS	Myxoid/Round-cell Liposarcoma	Male	43	Unknown whether Spanish or Not	White	Primary	627	IMPACT468	0	Stable	NA	0.0591	2.6	Extremity	Soft tissue	29.392	Living	80	Yes	Yes	0.40355	1.88164	0.172644	FALSE
P-0033897	P-0033897-T01-IM6	MRLS	Myxoid/Round-cell Liposarcoma	Male	40	Non-Spanish; Non-Hispanic	White	Primary	426	IMPACT468	0	Stable	NA	0.1924	2.6	Extremity	Soft tissue	26.203	Living	70	Yes	Yes	0.10856	10.213	0.421042	FALSE
P-0034896	P-0034896-T01-IM6	MRLS	Myxoid/Round-cell Liposarcoma	Female	34	Spanish NoS; Hispanic NoS, LatiNo NoS	White	Primary	689	IMPACT468	0	Stable	NA	0	0	Extremity	Groin	22.981	Living	70	Yes	No	NA	NA	NA	NA
P-0034898	P-0034898-T01-IM6	MRLS	Myxoid/Round-cell Liposarcoma	Male	54	Non-Spanish; Non-Hispanic	White	Primary	802	IMPACT468	0.05	Stable	NA	0.0505	1.8	Extremity	Soft tissue	26.531	Living	90	Yes	Yes	0.897722	2.09686	0.102496	FALSE
P-0036350	P-0036350-T01-IM6	MRLS	Myxoid/Round-cell Liposarcoma	Female	58	Non-Spanish; Non-Hispanic	White	Metastasis	576	IMPACT468	0	Stable	NA	0.001	1.8	Extremity	Thigh	25.775	Living	70	Yes	Yes	NA	2	0.0538516	FALSE
P-0037551	P-0037551-T01-IM6	MRLS	Myxoid/Round-cell Liposarcoma	Male	50	Non-Spanish; Non-Hispanic	Pt refused to answer	Primary	356	IMPACT468	0.67	Stable	NA	0.107	3.5	Extremity	Soft tissue	24.592	Living	70	Yes	Yes	0.798369	2.28584	0.411681	FALSE
P-0038152	P-0038152-T01-IM6	MRLS	Myxoid/Round-cell Liposarcoma	Female	62	Non-Spanish; Non-Hispanic	White	Metastasis	921	IMPACT468	0.14	Stable	NA	0.1211	2.6	Extremity	Soft tissue	23.704	Living	70	Yes	Yes	0.532841	2.09063	0.134732	FALSE
P-0039849	P-0039849-T01-IM6	MRLS	Myxoid/Round-cell Liposarcoma	Female	63	Non-Spanish; Non-Hispanic	White	Metastasis	700	IMPACT468	0	Stable	NA	0.109	3.5	Extremity	Soft tissue	22.685	Living	80	Yes	Yes	0.400229	2.33607	0.124396	FALSE
P-0039933	P-0039933-T01-IM6	MRLS	Myxoid/Round-cell Liposarcoma	Male	60	Non-Spanish; Non-Hispanic	Asian	Metastasis	352	IMPACT468	0	Stable	NA	0.0653	1.8	Extremity	Unknown	9.501	Deceased	10	Yes	No	NA	NA	NA	NA
P-0040640	P-0040640-T01-IM6	MRLS	Myxoid/Round-cell Liposarcoma	Male	45	NA	White	Primary	645	IMPACT468	0	Stable	NA	0.02	5.3	Extremity	Soft tissue	0.23	Living	70	Yes	Yes	NA	2	0.296057	FALSE
P-0040864	P-0040864-T01-IM6	MRLS	Myxoid/Round-cell Liposarcoma	Male	59	Non-Spanish; Non-Hispanic	White	Primary	501	IMPACT468	0	Stable	NA	0.0054	4.4	Extremity	Soft tissue	21.107	Living	60	Yes	Yes	NA	2	0.0650555	FALSE
P-0042480	P-0042480-T01-IM6	MRLS	Myxoid/Round-cell Liposarcoma	Male	52	Non-Spanish; Non-Hispanic	White	Primary	576	IMPACT468	0.2	Stable	NA	0.173	1.8	Extremity	Thigh	20.022	Living	80	Yes	Yes	0.865718	2.42564	0.468266	FALSE
P-0043651	P-0043651-T01-IM6	MRLS	Myxoid/Round-cell Liposarcoma	Female	13	Spanish NoS; Hispanic NoS, LatiNo NoS	Black or African American	Primary	709	IMPACT468	0	Stable	NA	0.0265	0	Extremity	Soft tissue	18.345	Living	80	Yes	Yes	0.690398	2.08501	0.033168	FALSE
P-0044249	P-0044249-T01-IM6	MRLS	Myxoid/Round-cell Liposarcoma	Male	34	Non-Spanish; Non-Hispanic	White	Primary	531	IMPACT468	0	Stable	NA	0.0996	0.9	Unknown	Left thigh	12.69	Living	90	Yes	Yes	0.333207	2.17812	0.157418	FALSE
P-0046316	P-0046316-T01-IM6	MRLS	Myxoid/Round-cell Liposarcoma	Male	52	Non-Spanish; Non-Hispanic	White	Metastasis	511	IMPACT468	0	Stable	NA	0.0163	0.9	Unknown	Thigh	16.767	Living	70	Yes	Yes	NA	2	0.17596	FALSE
P-0000972	P-0000972-T01-IM3	MYCHS	Myxoid Chondrosarcoma	Male	39	Non-Spanish; Non-Hispanic	White	Metastasis	1002	IMPACT341	1.27	Stable	NA	0.3558	NA	Thoracic	Rib	19.463	Deceased	80	Yes	Yes	0.622397	1.89054	0.788552	FALSE
P-0012191	P-0012191-T01-IM5	MYCHS	Myxoid Chondrosarcoma	Male	55	Spanish NoS; Hispanic NoS, LatiNo NoS	White	Primary	398	IMPACT410	0	Stable	NA	0.0045	3	Head or neck	Bone	25.381	Deceased	10	Yes	No	NA	NA	NA	NA
P-0018228	P-0018228-T01-IM6	MYCHS	Myxoid Chondrosarcoma	Male	39	Non-Spanish; Non-Hispanic	White	Metastasis	696	IMPACT468	0	Do Not report	NA	0.0044	NA	Extremity	Soft tissue	3.386	Living	30	Yes	No	NA	NA	NA	NA
P-0000815	P-0000815-T01-IM3	OS	Osteosarcoma	Male	41	Non-Spanish; Non-Hispanic	White	Primary	536	IMPACT341	3.53	Indeterminate	NA	0.6224	4.5	Retroperitoneal or intra-abdominal	Bone	13.414	Deceased	50	Yes	Yes	0.787217	1.702	0.798464	FALSE
P-0001026	P-0001026-T01-IM3	OS	Osteosarcoma	Male	74	Non-Spanish; Non-Hispanic	White	Primary	650	IMPACT341	0	Stable	NA	0.0056	NA	Extremity	Bone	40.373	Living	70	Yes	No	NA	NA	NA	NA
P-0001111	P-0001111-T01-IM3	OS	Osteosarcoma	Female	31	Non-Spanish; Non-Hispanic	White	Primary	204	IMPACT341	2.05	Stable	NA	0.0952	3.3	Head or neck	Bone	11.277	Deceased	20	Yes	Yes	0.191166	3.06614	0.858837	TRUE
P-0001436	P-0001436-T01-IM3	OS	Osteosarcoma	Male	47	Non-Spanish; Non-Hispanic	White	Metastasis	438	IMPACT341	0	Stable	NA	0.0904	NA	Unknown	Bone	12.658	Deceased	90	Yes	No	NA	NA	NA	NA
P-0001540	P-0001540-T01-IM3	OS	Osteosarcoma	Female	61	Non-Spanish; Non-Hispanic	White	Primary	529	IMPACT341	0.32	Stable	NA	0.142	2.2	Extremity	Bone	75.748	Living	40	Yes	Yes	0.335057	1.95877	0.722394	FALSE
P-0001982	P-0001982-T01-IM3	OS	Osteosarcoma	Female	38	Non-Spanish; Non-Hispanic	Asian	Primary	619	IMPACT341	1.89	Stable	NA	0.4575	5.6	Head or neck	Oral cavity	67.003	Living	50	Yes	Yes	0.879863	1.78389	0.473646	FALSE
P-0002190	P-0002190-T01-IM3	OS	Osteosarcoma	Female	26	Non-Spanish; Non-Hispanic	White	Metastasis	1031	IMPACT341	0.18	Stable	NA	0.1339	2.2	Extremity	Bone	18.181	Deceased	50	Yes	Yes	0.289483	3.255	0.850235	TRUE
P-0002269	P-0002269-T01-IM3	OS	Osteosarcoma	Male	19	Non-Spanish; Non-Hispanic	White	Primary	727	IMPACT341	1.55	Stable	NA	0.5034	1.1	Extremity	Pelvis	73.381	Deceased	40	Yes	Yes	0.923807	2.8756	0.878725	TRUE
P-0002448	P-0002448-T02-IM3	OS	Osteosarcoma	Female	59	Non-Spanish; Non-Hispanic	White	Metastasis	526	IMPACT341	1.61	Stable	NA	0.4658	1.1	Extremity	Bone	NA	Living	60	Yes	Yes	0.860249	1.72251	0.591192	FALSE
P-0002720	P-0002720-T01-IM3	OS	Osteosarcoma	Male	18	South/Central America (except Brazil)	Black or African American	Metastasis	588	IMPACT341	1.19	Stable	NA	0.6038	2.2	Extremity	Bone	12.822	Deceased	30	Yes	Yes	0.467292	2.89468	0.920498	TRUE
P-0003164	P-0003164-T01-IM5	OS	Osteosarcoma	Male	20	Non-Spanish; Non-Hispanic	White	Primary	624	IMPACT410	1.03	Stable	NA	0.521	0	Extremity	Bone	67.299	Living	70	Yes	Yes	0.658327	1.79655	0.970617	FALSE
P-0004097	P-0004097-T01-IM5	OS	Osteosarcoma	Male	27	Non-Spanish; Non-Hispanic	Pt refused to answer	Metastasis	618	IMPACT410	0.07	Stable	NA	0.0008	8.9	Extremity	Bone	10.882	Deceased	10	Yes	Yes	0.152103	1.57055	0.176829	FALSE
P-0004351	P-0004351-T01-IM5	OS	Osteosarcoma	Male	32	Non-Spanish; Non-Hispanic	Asian	Metastasis	762	IMPACT410	0	Stable	NA	0.0021	2	Extremity	Bone	3.847	Deceased	10	Yes	Yes	0.3	2.23868	0.288647	FALSE
P-0004590	P-0004590-T01-IM5	OS	Osteosarcoma	Male	27	Non-Spanish; Non-Hispanic	White	Primary	685	IMPACT410	0.18	Stable	NA	0.1661	1	Extremity	Bone	10.323	Living	70	Yes	Yes	0.435189	2.34089	0.404884	FALSE
P-0005028	P-0005028-T01-IM5	OS	Osteosarcoma	Female	15	Non-Spanish; Non-Hispanic	Black or African American	Primary	709	IMPACT410	2.64	Stable	NA	0.1801	3	Extremity	Bone	66.937	Living	70	Yes	Yes	0.503588	2.69321	0.892892	TRUE
P-0005517	P-0005517-T01-IM5	OS	Osteosarcoma	Female	14	Spanish NoS; Hispanic NoS, LatiNo NoS	White	Primary	958	IMPACT410	1.59	Stable	NA	0.5529	1	Head or neck	Epidural	2.005	Deceased	70	Yes	Yes	0.734007	2.59106	0.842957	TRUE
P-0005648	P-0005648-T01-IM5	OS	Osteosarcoma	Female	24	Non-Spanish; Non-Hispanic	White	Metastasis	505	IMPACT410	0.09	Stable	NA	0.1719	6.9	Extremity	Bone	13.151	Deceased	60	Yes	Yes	0.418346	3.26969	0.662771	TRUE
P-0006985	P-0006985-T01-IM5	OS	Osteosarcoma	Male	31	Non-Spanish; Non-Hispanic	White	Primary	802	IMPACT410	2.43	Stable	NA	0.3959	0	Extremity	Bone	49.775	Living	30	Yes	Yes	0.689983	1.64233	0.977114	FALSE
P-0008376	P-0008376-T01-IM5	OS	Osteosarcoma	Male	17	Spanish NoS; Hispanic NoS, LatiNo NoS	White	Metastasis	1076	IMPACT410	0.08	Stable	NA	0.0638	NA	Extremity	Bone	21.567	Deceased	50	Yes	Yes	0.318702	1.9136	0.589576	FALSE
P-0008462	P-0008462-T02-IM5	OS	Osteosarcoma	Female	16	Non-Spanish; Non-Hispanic	White	Metastasis	594	IMPACT410	2.55	Stable	NA	0.4759	3.9	Extremity	Bone	1.019	Deceased	80	Yes	Yes	0.688893	3.05329	0.885029	TRUE
P-0008526	P-0008526-T01-IM5	OS	Osteosarcoma	Male	60	Non-Spanish; Non-Hispanic	White	Primary	878	IMPACT410	0.25	Stable	NA	0.0327	NA	Extremity	Bone	59.638	Living	60	Yes	Yes	0.25327	2.10858	0.175558	FALSE
P-0008663	P-0008663-T01-IM5	OS	Osteosarcoma	Male	38	Non-Spanish; Non-Hispanic	Asian	Metastasis	1098	IMPACT410	2.04	Stable	NA	0.4888	3.9	Extremity	Bone	19.858	Deceased	80	Yes	Yes	0.48565	3.03987	0.869022	TRUE
P-0008695	P-0008695-T01-IM5	OS	Osteosarcoma	Male	14	Non-Spanish; Non-Hispanic	Asian	Metastasis	675	IMPACT410	1.55	Stable	NA	0.4759	3	Extremity	Bone	36.625	Deceased	90	Yes	Yes	0.372079	1.57099	0.917776	FALSE
P-0008720	P-0008720-T01-IM5	OS	Osteosarcoma	Male	12	Non-Spanish; Non-Hispanic	White	Primary	855	IMPACT410	1.1	Stable	NA	0.4148	NA	Extremity	Bone	37.348	Living	60	Yes	Yes	0.489508	3.51793	0.673291	TRUE
P-0010301	P-0010301-T01-IM5	OS	Osteosarcoma	Male	18	Spanish NoS; Hispanic NoS, LatiNo NoS	White	Primary	1055	IMPACT410	2.57	Stable	NA	0.6679	1	Extremity	Knee	43.397	Deceased	70	Yes	No	NA	NA	NA	NA
P-0011220	P-0011220-T01-IM5	OS	Osteosarcoma	Male	20	Non-Spanish; Non-Hispanic	White	Primary	1059	IMPACT410	2.31	Stable	NA	0.5476	1	Retroperitoneal or intra-abdominal	Bone	9.699	Deceased	30	Yes	Yes	0.69235	3.07493	0.884519	TRUE
P-0011256	P-0011256-T01-IM5	OS	Osteosarcoma	Male	36	Spanish NoS; Hispanic NoS, LatiNo NoS	White	Metastasis	939	IMPACT410	0	Stable	NA	0.0308	NA	Extremity	Bone	19.364	Deceased	15	Yes	Yes	0.3	1.95868	0.120983	FALSE
P-0011466	P-0011466-T01-IM5	OS	Osteosarcoma	Male	31	Non-Spanish; Non-Hispanic	White	Primary	615	IMPACT410	1.4	Stable	NA	0.1057	NA	Unknown	Bone	54.937	Living	30	Yes	Yes	0.476069	2.02041	0.593966	FALSE
P-0011526	P-0011526-T01-IM5	OS	Osteosarcoma	Male	19	Non-Spanish; Non-Hispanic	White	Metastasis	800	IMPACT410	1.33	Stable	NA	0.4853	3.9	Extremity	Bone	2.86	Deceased	70	Yes	Yes	0.652038	2.68901	0.877713	TRUE
P-0011539	P-0011539-T01-IM5	OS	Osteosarcoma	Male	15	Non-Spanish; Non-Hispanic	Black or African American	Metastasis	571	IMPACT410	2.14	Stable	NA	0.4698	2	Extremity	Bone	3.321	Deceased	50	Yes	Yes	0.565477	2.95662	0.830658	TRUE
P-0011550	P-0011550-T01-IM5	OS	Osteosarcoma	Male	22	Non-Spanish; Non-Hispanic	White	Metastasis	782	IMPACT410	1.55	Stable	NA	0.539	2	Extremity	Bone	55.331	Living	90	Yes	Yes	0.585082	2.83669	0.889947	TRUE
P-0012097	P-0012097-T01-IM5	OS	Osteosarcoma	Male	29	Non-Spanish; Non-Hispanic	White	Metastasis	798	IMPACT410	0.08	Stable	NA	0.0034	NA	Extremity	Bone	29.293	Living	10	Yes	No	NA	NA	NA	NA
P-0012126	P-0012126-T01-IM5	OS	Osteosarcoma	Male	78	Non-Spanish; Non-Hispanic	White	Primary	601	IMPACT410	0.55	Stable	NA	0.1135	2	Extremity	Bone	NA	Living	50	Yes	Yes	0.251332	3.2989	0.725637	TRUE
P-0012264	P-0012264-T01-IM5	OS	Osteosarcoma	Female	19	Non-Spanish; Non-Hispanic	Other	Metastasis	553	IMPACT410	2.43	Stable	NA	0.3659	6.9	Extremity	Bone	9.83	Living	50	Yes	Yes	0.527989	2.05288	0.955212	TRUE
P-0012659	P-0012659-T01-IM5	OS	Osteosarcoma	Female	17	Non-Spanish; Non-Hispanic	White	Metastasis	1162	IMPACT410	2.99	Stable	NA	0.4772	2	Trunk	Bone	34.586	Deceased	60	Yes	Yes	0.687037	1.67642	0.818665	FALSE
P-0012776	P-0012776-T01-IM5	OS	Osteosarcoma	Male	57	Non-Spanish; Non-Hispanic	White	Metastasis	1010	IMPACT410	0.13	Stable	NA	0.0041	NA	Extremity	Bone	4.307	Deceased	40	Yes	Yes	0.166963	3.05979	0.700112	TRUE
P-0012826	P-0012826-T01-IM5	OS	Osteosarcoma	Male	41	Non-Spanish; Non-Hispanic	Pt refused to answer	Primary	771	IMPACT410	0.07	Stable	NA	0.1482	3.9	Head or neck	Maxillary sinus	10.29	Deceased	60	Yes	Yes	0.364386	1.75791	0.316026	FALSE
P-0012927	P-0012927-T01-IM5	OS	Osteosarcoma	Male	15	Non-Spanish; Non-Hispanic	White	Metastasis	642	IMPACT410	0	Stable	NA	0.0057	2	Extremity	Bone	15.584	Deceased	20	Yes	No	NA	NA	NA	NA
P-0013026	P-0013026-T01-IM5	OS	Osteosarcoma	Male	19	Non-Spanish; Non-Hispanic	White	Metastasis	752	IMPACT410	0.22	Stable	NA	0.0989	1	Extremity	Bone	47.079	Deceased	80	Yes	Yes	0.222813	3.96614	0.860343	TRUE
P-0013175	P-0013175-T01-IM5	OS	Osteosarcoma	Female	13	Non-Spanish; Non-Hispanic	Black or African American	Primary	1087	IMPACT410	3.88	Indeterminate	NA	0.4705	2	Extremity	Bone	53.951	Living	60	Yes	Yes	0.646519	3.14339	0.805744	TRUE
P-0013177	P-0013177-T01-IM5	OS	Osteosarcoma	Male	20	Non-Spanish; Non-Hispanic	White	Primary	723	IMPACT410	0.68	Stable	NA	0.3094	3	Extremity	Bone	15.025	Deceased	20	Yes	Yes	0.450662	3.20675	0.919184	TRUE
P-0013745	P-0013745-T02-IM6	OS	Osteosarcoma	Female	29	Non-Spanish; Non-Hispanic	Asian	Primary	835	IMPACT468	0	Do Not report	NA	0.0124	1.8	Thoracic	Vertebrate	16.997	Deceased	80	Yes	Yes	NA	2	0.00416711	FALSE
P-0014655	P-0014655-T01-IM6	OS	Osteosarcoma	Female	46	Non-Spanish; Non-Hispanic	White	Primary	937	IMPACT468	0.32	Do Not report	NA	0.3564	6.1	Extremity	Femur	52.274	Living	40	Yes	Yes	0.623464	1.7926	0.44918	FALSE
P-0015637	P-0015637-T01-IM6	OS	Osteosarcoma	Female	10	Spanish NoS; Hispanic NoS, LatiNo NoS	Other	Primary	628	IMPACT468	0.71	Do Not report	NA	0.2672	0.9	Extremity	Tibia	NA	Living	50	Yes	Yes	0.39885	3.47143	0.800429	TRUE
P-0015994	P-0015994-T01-IM6	OS	Osteosarcoma	Female	12	Spanish NoS; Hispanic NoS, LatiNo NoS	Black or African American	Primary	831	IMPACT468	2.04	Do Not report	NA	0.6067	1.8	Head or neck	Bone	9.929	Deceased	70	Yes	Yes	0.663589	2.85864	0.910472	TRUE
P-0016055	P-0016055-T01-IM6	OS	Osteosarcoma	Male	16	Non-Spanish; Non-Hispanic	White	Metastasis	666	IMPACT468	0.35	Do Not report	NA	0.2565	0.9	Extremity	Bone	43.825	Living	30	Yes	Yes	0.259115	2.97761	0.722781	TRUE
P-0016354	P-0016354-T01-IM6	OS	Osteosarcoma	Female	12	Non-Spanish; Non-Hispanic	Asian	Metastasis	560	IMPACT468	0.65	Do Not report	NA	0.3172	3.5	Extremity	Bone	11.507	Deceased	40	Yes	Yes	0.480824	2.27006	0.45312	FALSE
P-0016406	P-0016406-T01-IM6	OS	Osteosarcoma	Female	18	NA	NA	Metastasis	618	IMPACT468	1.81	Do Not report	NA	0.499	2.6	Extremity	Bone	NA	NA	70	Yes	Yes	0.759841	3.46526	0.772531	TRUE
P-0016595	P-0016595-T01-IM6	OS	Osteosarcoma	Female	17	Non-Spanish; Non-Hispanic	White	Primary	237	IMPACT468	1.1	Do Not report	NA	0.4998	0.9	Extremity	Tibia	48.986	Living	70	Yes	Yes	0.421143	3.2977	0.630108	TRUE
P-0016944	P-0016944-T01-IM6	OS	Osteosarcoma	Male	13	Non-Spanish; Non-Hispanic	White	Metastasis	883	IMPACT468	0.26	Do Not report	NA	0.142	2.6	Extremity	Bone	NA	Living	40	Yes	Yes	0.394647	2.57501	0.741501	TRUE
P-0017250	P-0017250-T01-IM6	OS	Osteosarcoma	Male	20	NA	Unknown	Metastasis	705	IMPACT468	0.67	Do Not report	NA	0.5792	2.6	Extremity	Bone (femur)	NA	Living	70	Yes	Yes	0.490566	3.09049	0.710788	TRUE
P-0017254	P-0017254-T01-IM6	OS	Osteosarcoma	Male	12	Non-Spanish; Non-Hispanic	Asian	Primary	600	IMPACT468	0.68	Do Not report	NA	0.3495	1.8	Extremity	Bone (femur)	46.849	Living	70	Yes	Yes	0.390127	3.12683	0.753053	TRUE
P-0018512	P-0018512-T01-IM6	OS	Osteosarcoma	Female	17	Non-Spanish; Non-Hispanic	White	Metastasis	717	IMPACT468	0.31	Do Not report	NA	0.2627	0.9	Extremity	Bone	39.419	Living	30	Yes	Yes	0.365049	2.77571	0.686186	TRUE
P-0018597	P-0018597-T01-IM6	OS	Osteosarcoma	Male	26	Non-Spanish; Non-Hispanic	White	Metastasis	812	IMPACT468	2.03	Do Not report	NA	0.5167	3.5	Extremity	Tibia	41.984	Living	70	Yes	Yes	0.792119	3.19707	0.919718	TRUE
P-0018718	P-0018718-T01-IM6	OS	Osteosarcoma	Male	14	Spanish NoS; Hispanic NoS, LatiNo NoS	Other	Primary	882	IMPACT468	1.02	Stable	NA	0.3901	0.9	Extremity	Femur	44.186	Living	50	Yes	Yes	0.731599	1.79931	0.594981	FALSE
P-0019053	P-0019053-T01-IM6	OS	Osteosarcoma	Male	18	Spanish NoS; Hispanic NoS, LatiNo NoS	White	Primary	516	IMPACT468	0	Do Not report	NA	0	NA	Extremity	Bone	42.707	Living	10	Yes	No	NA	NA	NA	NA
P-0019140	P-0019140-T01-IM6	OS	Osteosarcoma	Male	29	Non-Spanish; Non-Hispanic	White	Primary	594	IMPACT468	1.45	Stable	NA	0.3599	1.8	Extremity	Bone	15.518	Deceased	30	Yes	Yes	0.501019	4.12484	0.621829	TRUE
P-0019327	P-0019327-T01-IM6	OS	Osteosarcoma	Female	16	Non-Spanish; Non-Hispanic	White	Metastasis	498	IMPACT468	0.09	Stable	NA	0.205	0.9	Extremity	Tibia	42.115	Deceased	30	Yes	Yes	0.316284	2.84024	0.645374	TRUE
P-0019511	P-0019511-T01-IM6	OS	Osteosarcoma	Male	66	Non-Spanish; Non-Hispanic	White	Primary	581	IMPACT468	0.15	Stable	NA	0.2395	3.5	Thoracic	Paraspinal mass	28.011	Deceased	70	Yes	Yes	0.361318	3.582	0.586689	TRUE
P-0019604	P-0019604-T01-IM6	OS	Osteosarcoma	Male	19	Spanish NoS; Hispanic NoS, LatiNo NoS	Black or African American	Primary	630	IMPACT468	2.07	Stable	NA	0.5027	13.2	Head or neck	Bone	12.592	Deceased	70	Yes	No	NA	NA	NA	NA
P-0019634	P-0019634-T01-IM6	OS	Osteosarcoma	Female	19	Non-Spanish; Non-Hispanic	Asian	Metastasis	679	IMPACT468	2.33	Stable	NA	0.519	1.8	Extremity	Bone (femur)	25.151	Deceased	70	Yes	Yes	0.715703	3.67291	0.845979	TRUE
P-0019689	P-0019689-T01-IM6	OS	Osteosarcoma	Female	18	Non-Spanish; Non-Hispanic	Black or African American	Primary	596	IMPACT468	0.08	Stable	NA	0.0229	1.8	Head or neck	Maxilla	44.877	Living	20	Yes	No	NA	NA	NA	NA
P-0019866	P-0019866-T01-IM6	OS	Osteosarcoma	Male	35	Non-Spanish; Non-Hispanic	White	Primary	610	IMPACT468	0	Stable	NA	0.0544	NA	Retroperitoneal or intra-abdominal	Bone	9.731	Living	30	Yes	Yes	0.517322	1.94677	0.371267	FALSE
P-0020606	P-0020606-T01-IM6	OS	Osteosarcoma	Male	14	Non-Spanish; Non-Hispanic	Other	Primary	880	IMPACT468	2.34	Stable	NA	0.6795	NA	Extremity	Bone	29.721	Living	90	Yes	Yes	0.68443	2.78707	0.875654	TRUE
P-0020740	P-0020740-T01-IM6	OS	Osteosarcoma	Male	18	Non-Spanish; Non-Hispanic	Black or African American	Primary	642	IMPACT468	3.02	Indeterminate	NA	0.644	0.9	Extremity	Bone	39.945	Living	70	Yes	Yes	0.717125	2.03893	0.857601	TRUE
P-0020798	P-0020798-T02-IM6	OS	Osteosarcoma	Male	28	Non-Spanish; Non-Hispanic	White	Primary	501	IMPACT468	0.58	Stable	NA	0.2028	3.5	Extremity	Chest wall	42.641	Living	50	Yes	Yes	0.274145	2.81656	0.597059	TRUE
P-0021358	P-0021358-T01-IM6	OS	Osteosarcoma	Female	14	Non-Spanish; Non-Hispanic	White	Metastasis	594	IMPACT468	0	Stable	NA	0.2149	2.6	Extremity	Bone (femur)	42.345	Living	40	Yes	Yes	0.279479	2.67551	0.743602	TRUE
P-0021755	P-0021755-T01-IM6	OS	Osteosarcoma	Male	61	Non-Spanish; Non-Hispanic	White	Metastasis	504	IMPACT468	0.08	Stable	NA	0.2994	2.6	Head or neck	Bone	42.345	Living	30	Yes	Yes	0.474504	3.41886	0.518097	TRUE
P-0021880	P-0021880-T01-IM6	OS	Osteosarcoma	Female	8	Non-Spanish; Non-Hispanic	White	Primary	860	IMPACT468	0.33	Stable	NA	0.3086	0.9	Extremity	Bone	40.636	Living	20	Yes	Yes	0.318247	3.5334	0.790485	TRUE
P-0021892	P-0021892-T01-IM6	OS	Osteosarcoma	Male	13	Non-Spanish; Non-Hispanic	Pt refused to answer	Metastasis	879	IMPACT468	0	Stable	NA	0.1443	NA	Extremity	Bone	42.411	Living	90	Yes	Yes	0.24808	2.02127	0.538585	FALSE
P-0022396	P-0022396-T01-IM6	OS	Osteosarcoma	Female	23	Non-Spanish; Non-Hispanic	White	Primary	766	IMPACT468	1.37	Stable	NA	0.3684	2.6	Head or neck	Bone	40.931	Living	50	Yes	Yes	0.822092	4.00572	0.504109	TRUE
P-0022690	P-0022690-T01-IM6	OS	Osteosarcoma	Male	39	Non-Spanish; Non-Hispanic	White	Primary	407	IMPACT468	0.39	Stable	NA	0.2701	0.9	Extremity	Humerus	14.17	Living	30	Yes	Yes	0.305807	3.14163	0.815122	TRUE
P-0022721	P-0022721-T01-IM6	OS	Osteosarcoma	Male	13	Unknown whether Spanish or Not	Pt refused to answer	Primary	521	IMPACT468	3.06	Indeterminate	NA	0.4599	0.9	Extremity	Tibia	41.425	Living	30	Yes	Yes	0.759516	1.96375	0.936347	TRUE
P-0022975	P-0022975-T01-IM6	OS	Osteosarcoma	Female	32	Non-Spanish; Non-Hispanic	Black or African American	Primary	366	IMPACT468	0.76	Stable	NA	0.4206	2.6	Extremity	Bone	40.931	Living	50	Yes	Yes	0.596931	3.08534	0.762779	TRUE
P-0023578	P-0023578-T01-IM6	OS	Osteosarcoma	Male	16	Unknown whether Spanish or Not	Pt refused to answer	Primary	486	IMPACT468	1.01	Stable	NA	0.6088	NA	Extremity	Bone	10.685	Deceased	40	Yes	Yes	0.684422	1.62173	0.837152	FALSE
P-0023766	P-0023766-T01-IM6	OS	Osteosarcoma	Male	46	Non-Spanish; Non-Hispanic	Black or African American	Metastasis	452	IMPACT468	0	Stable	NA	0.0909	2.6	Extremity	Bone	3.584	Living	20	Yes	Yes	0.280666	1.95792	0.277153	FALSE
P-0023939	P-0023939-T01-IM6	OS	Osteosarcoma	Male	12	Spanish NoS; Hispanic NoS, LatiNo NoS	Native American/American Indian	Metastasis	638	IMPACT468	0.65	Stable	NA	0.3437	2.6	Extremity	Bone	2.597	Living	50	Yes	Yes	0.628038	3.13313	0.849347	TRUE
P-0024152	P-0024152-T01-IM6	OS	Osteosarcoma	Male	11	Non-Spanish; Non-Hispanic	White	Primary	535	IMPACT468	0.55	Stable	NA	0.1998	NA	Extremity	Bone	38.959	Living	60	Yes	Yes	0.72684	2.05061	0.518012	FALSE
P-0024634	P-0024634-T01-IM6	OS	Osteosarcoma	Male	16	Non-Spanish; Non-Hispanic	White	Primary	579	IMPACT468	0.4	Stable	NA	0.2669	1.8	Extremity	Thigh	31.989	Deceased	60	Yes	Yes	0.563375	1.9826	0.390026	FALSE
P-0025384	P-0025384-T01-IM6	OS	Osteosarcoma	Male	39	Non-Spanish; Non-Hispanic	Black or African American	Metastasis	957	IMPACT468	0.7	Stable	NA	0.0388	NA	Extremity	Unknown	10.159	Deceased	30	Yes	Yes	0.433283	1.78052	0.54787	FALSE
P-0026236	P-0026236-T01-IM6	OS	Osteosarcoma	Male	52	Spanish NoS; Hispanic NoS, LatiNo NoS	Other	Metastasis	284	IMPACT468	0	Stable	NA	0.4739	NA	Extremity	Bone	5.819	Deceased	90	Yes	Yes	0.664365	1.66537	0.804817	FALSE
P-0026469	P-0026469-T01-IM6	OS	Osteosarcoma	Male	19	Non-Spanish; Non-Hispanic	Pt refused to answer	Primary	767	IMPACT468	0.79	Stable	NA	0.2369	0.9	Thoracic	Chest wall	12.296	Deceased	50	Yes	Yes	0.68365	2.02035	0.948522	FALSE
P-0026482	P-0026482-T02-IM6	OS	Osteosarcoma	Male	21	Spanish NoS; Hispanic NoS, LatiNo NoS	Pt refused to answer	Primary	638	IMPACT468	0.89	Stable	NA	0.2391	NA	Extremity	Bone	22.027	Living	50	Yes	Yes	0.418148	2.57515	0.854097	TRUE
P-0026712	P-0026712-T01-IM6	OS	Osteosarcoma	Female	27	Non-Spanish; Non-Hispanic	White	Primary	706	IMPACT468	1.63	Stable	NA	0.4763	1.8	Extremity	Bone	33.403	Living	60	Yes	Yes	0.509769	2.61736	0.885103	TRUE
P-0027826	P-0027826-T02-IM6	OS	Osteosarcoma	Male	69	Non-Spanish; Non-Hispanic	White	Primary	555	IMPACT468	0	Stable	NA	0.4481	3.5	Retroperitoneal or intra-abdominal	Pelvis	30.608	Deceased	50	Yes	Yes	0.493665	2.20142	0.654676	FALSE
P-0027956	P-0027956-T02-IM6	OS	Osteosarcoma	Male	43	Non-Spanish; Non-Hispanic	Asian	Primary	419	IMPACT468	1.73	Stable	NA	0.6085	3.5	Extremity	Bone	22.751	Deceased	60	Yes	Yes	0.641001	2.64215	0.802873	TRUE
P-0028050	P-0028050-T02-IM6	OS	Osteosarcoma	Male	20	Non-Spanish; Non-Hispanic	White	Metastasis	519	IMPACT468	0	Stable	NA	0.0731	2.6	Extremity	Bone	7.89	Living	30	Yes	Yes	0.349549	2.06079	0.616716	FALSE
P-0028301	P-0028301-T01-IM6	OS	Osteosarcoma	Male	18	Non-Spanish; Non-Hispanic	White	Metastasis	675	IMPACT468	0.36	Stable	NA	0.4131	0.9	Extremity	Bone	29.753	Deceased	50	Yes	No	NA	NA	NA	NA
P-0028435	P-0028435-T01-IM6	OS	Osteosarcoma	Female	15	Unknown whether Spanish or Not	White	Metastasis	765	IMPACT468	1.06	Stable	NA	0.4139	1.8	Extremity	Bone	34.29	Living	60	Yes	Yes	0.575653	1.83895	0.553573	FALSE
P-0028484	P-0028484-T01-IM6	OS	Osteosarcoma	Female	41	Non-Spanish; Non-Hispanic	White	Metastasis	461	IMPACT468	0	Stable	NA	0.0072	NA	Extremity	Bone	31.66	Living	10	Yes	No	NA	NA	NA	NA
P-0029239	P-0029239-T01-IM6	OS	Osteosarcoma	Male	18	Non-Spanish; Non-Hispanic	White	Primary	797	IMPACT468	0.07	Stable	NA	0.0372	NA	Extremity	Bone	22.685	Deceased	40	Yes	Yes	0.180457	2.82687	0.595901	FALSE
P-0030711	P-0030711-T02-IM6	OS	Osteosarcoma	Female	10	Non-Spanish; Non-Hispanic	Other	Primary	632	IMPACT468	2.01	Stable	NA	0.5325	NA	Extremity	Bone	NA	Living	50	Yes	Yes	0.658154	3.47777	0.89951	TRUE
P-0031313	P-0031313-T02-IM6	OS	Osteosarcoma	Male	14	Non-Spanish; Non-Hispanic	Asian	Primary	471	IMPACT468	0.12	Stable	NA	0.1122	NA	Extremity	Bone	31.003	Living	30	Yes	Yes	0.316973	2.48951	0.69862	TRUE
P-0031435	P-0031435-T02-IM6	OS	Osteosarcoma	Female	12	Non-Spanish; Non-Hispanic	Asian	Primary	349	IMPACT468	0	Stable	NA	0.0203	NA	Extremity	Bone	29.194	Living	30	Yes	Yes	0.3	2.39733	0.130639	FALSE
P-0031543	P-0031543-T02-IM6	OS	Osteosarcoma	Female	16	Non-Spanish; Non-Hispanic	White	Primary	792	IMPACT468	0.49	Stable	NA	0.2955	0.9	Extremity	Bone	29.523	Living	60	Yes	Yes	0.383595	2.71617	0.752258	TRUE
P-0031644	P-0031644-T01-IM6	OS	Osteosarcoma	Female	56	Non-Spanish; Non-Hispanic	White	Metastasis	657	IMPACT468	0.21	Stable	NA	0.3046	2.6	Head or neck	Bone	9.173	Deceased	40	Yes	Yes	0.444159	1.95175	0.341862	FALSE
P-0032316	P-0032316-T01-IM6	OS	Osteosarcoma	Male	15	Non-Spanish; Non-Hispanic	Black or African American	Metastasis	673	IMPACT468	0.24	Stable	NA	0.2181	0.9	Extremity	Bone	30.312	Living	70	Yes	Yes	0.459133	3.57069	0.917859	TRUE
P-0032731	P-0032731-T02-IM6	OS	Osteosarcoma	Male	16	Non-Spanish; Non-Hispanic	White	Metastasis	526	IMPACT468	1	Stable	NA	0.3802	1.8	Extremity	Bone (femur)	13.907	Deceased	60	Yes	Yes	0.734875	1.9812	0.870349	FALSE
P-0033059	P-0033059-T01-IM6	OS	Osteosarcoma	Female	22	Non-Spanish; Non-Hispanic	White	Metastasis	659	IMPACT468	1.61	Stable	NA	0.4784	3.5	Extremity	Bone	27.912	Living	40	Yes	Yes	0.585075	1.86075	0.861964	FALSE
P-0033177	P-0033177-T01-IM6	OS	Osteosarcoma	Male	30	Non-Spanish; Non-Hispanic	Asian	Primary	519	IMPACT468	0	Stable	NA	0.0335	3.5	Extremity	Bone (femur)	27.551	Living	70	Yes	Yes	0.429374	2.58252	0.12411	FALSE
P-0033505	P-0033505-T01-IM6	OS	Osteosarcoma	Male	27	Non-Spanish; Non-Hispanic	White	Metastasis	403	IMPACT468	0.17	Stable	NA	0.2157	1.8	Extremity	Bone	28.044	Living	50	Yes	Yes	0.66717	1.8163	0.567355	FALSE
P-0034035	P-0034035-T01-IM6	OS	Osteosarcoma	Female	11	Non-Spanish; Non-Hispanic	Asian	Primary	452	IMPACT468	1.32	Stable	NA	0.8304	1.8	Extremity	Bone	27.847	Living	50	Yes	Yes	0.532593	2.80799	0.790263	TRUE
P-0034089	P-0034089-T01-IM6	OS	Osteosarcoma	Female	15	Non-Spanish; Non-Hispanic	White	Metastasis	655	IMPACT468	0	Stable	NA	0.3261	0.9	Extremity	Unknown	NA	Living	70	Yes	Yes	0.382247	1.77483	0.458795	FALSE
P-0034435	P-0034435-T02-IM6	OS	Osteosarcoma	Female	16	Non-Spanish; Non-Hispanic	White	Primary	725	IMPACT468	1.02	Stable	NA	0.3597	0.9	Extremity	Bone	27.222	Living	40	Yes	Yes	0.707051	2.00398	0.459741	FALSE
P-0034440	P-0034440-T01-IM6	OS	Osteosarcoma	Female	9	Spanish NoS; Hispanic NoS, LatiNo NoS	White	Primary	762	IMPACT468	1.95	Stable	NA	0.4753	0	Extremity	Femur	NA	Living	70	Yes	Yes	0.712036	3.44209	0.649938	TRUE
P-0036424	P-0036424-T02-IM6	OS	Osteosarcoma	Female	13	Spanish NoS; Hispanic NoS, LatiNo NoS	White	Primary	415	IMPACT468	3.12	Indeterminate	NA	0.4998	0.9	Unknown	Femur	16.734	Living	60	Yes	Yes	0.887383	2.16176	0.72755	FALSE
P-0036715	P-0036715-T01-IM6	OS	Osteosarcoma	Male	21	Non-Spanish; Non-Hispanic	Asian	Metastasis	549	IMPACT468	1.16	Stable	NA	0.3242	3.5	Extremity	Femur	25.151	Living	60	Yes	Yes	0.801707	2.6195	0.633985	FALSE
P-0036851	P-0036851-T01-IM6	OS	Osteosarcoma	Female	19	Non-Spanish; Non-Hispanic	White	Primary	405	IMPACT468	0.33	Stable	NA	0.1445	3.5	Extremity	Bone	25.479	Living	60	Yes	Yes	0.823611	2.77587	0.397471	FALSE
P-0037150	P-0037150-T01-IM6	OS	Osteosarcoma	Female	65	Spanish NoS; Hispanic NoS, LatiNo NoS	Other	Primary	648	IMPACT468	1.04	Stable	NA	0.3566	3.5	Thoracic	Sternum	3.715	Living	50	Yes	Yes	0.711065	1.84828	0.77127	FALSE
P-0037301	P-0037301-T01-IM6	OS	Osteosarcoma	Male	26	Non-Spanish; Non-Hispanic	White	Primary	754	IMPACT468	0.75	Stable	NA	0.4572	0	Unknown	Humerus	24.822	Living	40	Yes	Yes	0.353245	3.82588	0.922321	TRUE
P-0037506	P-0037506-T01-IM6	OS	Osteosarcoma	Female	15	Non-Spanish; Non-Hispanic	White	Metastasis	513	IMPACT468	2.42	Stable	NA	0.5596	4.4	Extremity	Bone	NA	Living	60	Yes	Yes	0.665083	2.9476	0.996216	TRUE
P-0037757	P-0037757-T01-IM6	OS	Osteosarcoma	Male	21	Non-Spanish; Non-Hispanic	White	Primary	843	IMPACT468	1.76	Stable	NA	0.6057	5.3	Retroperitoneal or intra-abdominal	Pelvis	7.66	Deceased	50	Yes	Yes	0.58063	2.93452	0.921349	TRUE
P-0038561	P-0038561-T01-IM6	OS	Osteosarcoma	Male	20	Non-Spanish; Non-Hispanic	Asian	Metastasis	353	IMPACT468	0	Stable	NA	0.0119	0	Extremity	Bone	8.778	Deceased	10	Yes	Yes	0.277928	2.71464	0.280797	FALSE
P-0038677	P-0038677-T01-IM6	OS	Osteosarcoma	Male	21	Non-Spanish; Non-Hispanic	Black or African American	Primary	357	IMPACT468	0.13	Stable	NA	0.0207	0.9	Extremity	Tibia	20.482	Living	10	Yes	No	NA	NA	NA	NA
P-0039757	P-0039757-T02-IM6	OS	Osteosarcoma	Male	11	Non-Spanish; Non-Hispanic	White	Metastasis	555	IMPACT468	0.48	Stable	NA	0.2623	6.1	Extremity	Humerus	2.499	Deceased	70	Yes	Yes	0.628144	2.25226	0.790295	TRUE
P-0040148	P-0040148-T01-IM6	OS	Osteosarcoma	Male	9	Non-Spanish; Non-Hispanic	White	Primary	549	IMPACT468	0.41	Stable	NA	0.3101	0	Extremity	Bone	21.666	Living	60	Yes	Yes	0.688819	2.04053	0.607123	FALSE
P-0040474	P-0040474-T01-IM6	OS	Osteosarcoma	Female	46	Spanish NoS; Hispanic NoS, LatiNo NoS	White	Primary	654	IMPACT468	0.4	Stable	NA	0.1968	2.6	Unknown	Pelvis	22.093	Living	40	Yes	Yes	0.669088	1.95576	0.254399	FALSE
P-0041892	P-0041892-T02-IM6	OS	Osteosarcoma	Female	13	Non-Spanish; Non-Hispanic	White	Primary	545	IMPACT468	0.41	Stable	NA	0.2845	1.8	Extremity	Femur	19.397	Living	70	Yes	Yes	0.697762	1.83444	0.396011	FALSE
P-0041950	P-0041950-T01-IM6	OS	Osteosarcoma	Female	60	Non-Spanish; Non-Hispanic	Black or African American	Metastasis	498	IMPACT468	0.52	Stable	NA	0.4156	5.3	Extremity	Femur	5.326	Deceased	70	Yes	Yes	0.5445	3.23082	0.735807	TRUE
P-0042293	P-0042293-T02-IM6	OS	Osteosarcoma	Male	15	Non-Spanish; Non-Hispanic	Asian	Primary	361	IMPACT468	0.76	Stable	NA	0.5883	0.9	Extremity	Femur	19.299	Living	80	Yes	Yes	0.643548	2.98657	0.885226	TRUE
P-0042513	P-0042513-T01-IM6	OS	Osteosarcoma	Female	11	Non-Spanish; Non-Hispanic	White	Primary	562	IMPACT468	0.85	Stable	NA	0.5272	2.6	Extremity	Bone (femur)	20.285	Living	60	Yes	No	NA	NA	NA	NA
P-0042637	P-0042637-T01-IM6	OS	Osteosarcoma	Female	12	Non-Spanish; Non-Hispanic	Asian	Primary	564	IMPACT468	1.78	Stable	NA	0.6602	0	Extremity	Bone (femur)	16.175	Living	60	Yes	Yes	0.75895	2.37094	0.82559	FALSE
P-0042789	P-0042789-T01-IM6	OS	Osteosarcoma	Male	48	Spanish NoS; Hispanic NoS, LatiNo NoS	Other	Primary	369	IMPACT468	3.81	Indeterminate	NA	0.6651	2.6	Extremity	Tibia	20.055	Living	80	Yes	Yes	0.728561	3.97431	0.929209	TRUE
P-0043778	P-0043778-T01-IM6	OS	Osteosarcoma	Male	17	Non-Spanish; Non-Hispanic	White	Primary	491	IMPACT468	0.06	Stable	NA	0.2827	0.9	Extremity	Bone	19.101	Living	50	Yes	Yes	0.34397	2.89506	0.797292	TRUE
P-0044294	P-0044294-T01-IM6	OS	Osteosarcoma	Female	13	Unknown whether Spanish or Not	Unknown	Primary	412	IMPACT468	0.2	Stable	NA	0.2631	0.9	Unknown	Tibia	5.293	Living	80	Yes	Yes	0.776247	1.87291	0.383483	FALSE
P-0044837	P-0044837-T02-IM6	OS	Osteosarcoma	Female	16	Non-Spanish; Non-Hispanic	White	Primary	622	IMPACT468	0.06	Stable	NA	0.4226	0.9	Unknown	Femur	4.142	Living	40	Yes	Yes	0.410835	2.9475	0.832833	TRUE
P-0044917	P-0044917-T01-IM6	OS	Osteosarcoma	Male	72	Non-Spanish; Non-Hispanic	White	Primary	428	IMPACT468	0.18	Stable	NA	0.1287	0.9	Unknown	Bone	18.181	Living	80	Yes	Yes	0.781253	2.13796	0.227768	FALSE
P-0045903	P-0045903-T01-IM6	OS	Osteosarcoma	Male	13	Non-Spanish; Non-Hispanic	Asian	Primary	563	IMPACT468	1.91	Stable	NA	0.6616	0.9	Unknown	Bone	17.326	Living	50	Yes	Yes	0.883899	1.95364	0.637983	FALSE
P-0046196	P-0046196-T01-IM6	OS	Osteosarcoma	Male	64	Non-Spanish; Non-Hispanic	White	Primary	379	IMPACT468	0.35	Stable	NA	0.1504	0.9	Unknown	Bone	5.063	Living	50	No	NA	NA	NA	NA	NA
P-0030613	P-0030613-T01-IM6	PAOS	Paraosteal Osteosarcoma	Female	36	Non-Spanish; Non-Hispanic	White	Primary	457	IMPACT468	0	Stable	NA	0.0044	NA	Retroperitoneal or intra-abdominal	Bone	14.499	Deceased	30	Yes	Yes	0.252706	1.77471	0.0468879	FALSE
P-0000122	P-0000122-T01-IM3	PECOMA	Perivascular Epithelioid Cell Tumor	Female	65	Non-Spanish; Non-Hispanic	White	Primary	841	IMPACT341	1.9	Stable	NA	0.2905	2.2	Unknown	Uterus	77.293	Living	90	Yes	Yes	0.944463	1.76797	0.537719	FALSE
P-0000962	P-0000962-T01-IM3	PECOMA	Perivascular Epithelioid Cell Tumor	Female	70	Non-Spanish; Non-Hispanic	White	Metastasis	545	IMPACT341	1.17	Stable	NA	0.1462	NA	Unknown	Uterus	42.707	Living	70	Yes	Yes	0.92041	2	0.471328	FALSE
P-0001113	P-0001113-T01-IM3	PECOMA	Perivascular Epithelioid Cell Tumor	Female	59	Non-Spanish; Non-Hispanic	Black or African American	Primary	705	IMPACT341	1.85	Stable	NA	0.4605	1.1	Unknown	Uterus	NA	Living	70	Yes	Yes	0.760568	1.68983	0.51212	FALSE
P-0001364	P-0001364-T01-IM3	PECOMA	Perivascular Epithelioid Cell Tumor	Female	58	Non-Spanish; Non-Hispanic	White	Primary	629	IMPACT341	0.17	Stable	NA	0.006	1.1	Thoracic	Lung	21.074	Deceased	25	Yes	No	NA	NA	NA	NA
P-0002284	P-0002284-T01-IM3	PECOMA	Perivascular Epithelioid Cell Tumor	Female	68	Non-Spanish; Non-Hispanic	White	Metastasis	616	IMPACT341	1.21	Stable	NA	0.3334	2.2	Unknown	Uterus	12.526	Deceased	60	Yes	Yes	0.534626	2.46783	0.898558	FALSE
P-0004548	P-0004548-T01-IM5	PECOMA	Perivascular Epithelioid Cell Tumor	Female	61	Non-Spanish; Non-Hispanic	White	Metastasis	873	IMPACT410	0.64	Stable	NA	0.1223	1	Unknown	Uterus	6.444	Deceased	40	Yes	Yes	0.678867	1.88894	0.275661	FALSE
P-0005325	P-0005325-T01-IM5	PECOMA	Perivascular Epithelioid Cell Tumor	Female	68	Non-Spanish; Non-Hispanic	White	Metastasis	1093	IMPACT410	1.14	Stable	NA	0.1298	1	Unknown	Uterus	24.164	Deceased	40	Yes	Yes	0.756205	1.92233	0.353028	FALSE
P-0006369	P-0006369-T01-IM5	PECOMA	Perivascular Epithelioid Cell Tumor	Male	35	Non-Spanish; Non-Hispanic	White	Primary	780	IMPACT410	0.77	Stable	NA	0.5152	3.9	Extremity	Leg	62.367	Living	70	Yes	No	NA	NA	NA	NA
P-0006555	P-0006555-T01-IM5	PECOMA	Perivascular Epithelioid Cell Tumor	Male	40	Non-Spanish; Non-Hispanic	White	Primary	597	IMPACT410	0.47	Stable	NA	0.2281	3.9	Retroperitoneal	Pancreas	10.553	Deceased	70	Yes	No	NA	NA	NA	NA
P-0006966	P-0006966-T01-IM5	PECOMA	Perivascular Epithelioid Cell Tumor	Female	72	Non-Spanish; Non-Hispanic	White	Metastasis	801	IMPACT410	1.39	Stable	NA	0.5252	3	Unknown	Uterus	NA	Living	40	Yes	Yes	0.869198	1.67713	0.447561	FALSE
P-0007059	P-0007059-T01-IM5	PECOMA	Perivascular Epithelioid Cell Tumor	Female	49	Non-Spanish; Non-Hispanic	White	Primary	710	IMPACT410	0.58	Stable	NA	0.3367	2	Unknown	Uterus	6.181	Deceased	40	Yes	Yes	0.699574	1.91438	0.407617	FALSE
P-0008578	P-0008578-T01-IM5	PECOMA	Perivascular Epithelioid Cell Tumor	Female	61	Non-Spanish; Non-Hispanic	White	Metastasis	563	IMPACT410	0.08	Stable	NA	0.0211	1	Extremity	Soft tissue	51.715	Deceased	80	Yes	Yes	0.3	2.02765	0.129945	FALSE
P-0010101	P-0010101-T01-IM5	PECOMA	Perivascular Epithelioid Cell Tumor	Male	62	Non-Spanish; Non-Hispanic	Asian	Primary	930	IMPACT410	0.25	Stable	NA	0.0582	NA	Retroperitoneal	Soft tissue	11.474	Deceased	40	Yes	Yes	0.416392	2.40419	0.227103	FALSE
P-0016317	P-0016317-T02-IM6	PECOMA	Perivascular Epithelioid Cell Tumor	Male	57	Non-Spanish; Non-Hispanic	Pt refused to answer	Metastasis	814	IMPACT468	1.09	Stable	NA	0.4477	4.4	Visceral	Pelvis	35.671	Deceased	50	Yes	Yes	0.518102	3.36935	0.787226	TRUE
P-0018286	P-0018286-T01-IM6	PECOMA	Perivascular Epithelioid Cell Tumor	Female	54	Spanish NoS; Hispanic NoS, LatiNo NoS	White	Primary	905	IMPACT468	2.52	Do Not report	NA	0.6045	1.8	Unknown	Uterus	44.91	Deceased	60	Yes	Yes	0.801034	1.8328	0.858593	FALSE
P-0018995	P-0018995-T01-IM6	PECOMA	Perivascular Epithelioid Cell Tumor	Female	71	Non-Spanish; Non-Hispanic	White	Metastasis	614	IMPACT468	0.93	Do Not report	NA	0.5402	2.6	Thoracic	Lung	29.49	Deceased	70	Yes	Yes	0.830165	3.49794	0.653458	TRUE
P-0022248	P-0022248-T01-IM6	PECOMA	Perivascular Epithelioid Cell Tumor	Female	38	Non-Spanish; Non-Hispanic	Black or African American	Metastasis	791	IMPACT468	1.92	Stable	NA	0.3998	3.5	Retroperitoneal	Unknown	38.893	Living	70	Yes	Yes	0.901599	1.87582	0.402126	FALSE
P-0023818	P-0023818-T01-IM6	PECOMA	Perivascular Epithelioid Cell Tumor	Female	14	NA	Unknown	Primary	330	IMPACT468	0	Stable	NA	0.0005	0	Thoracic	Pleura	NA	Living	30	No	NA	NA	NA	NA	NA
P-0024075	P-0024075-T01-IM6	PECOMA	Perivascular Epithelioid Cell Tumor	Female	74	Non-Spanish; Non-Hispanic	White	Primary	791	IMPACT468	1.65	Stable	NA	0.5251	0.9	Unknown	Uterus	39.518	Living	60	Yes	Yes	0.487971	3.09839	0.999885	TRUE
P-0025785	P-0025785-T01-IM6	PECOMA	Perivascular Epithelioid Cell Tumor	Male	48	Non-Spanish; Non-Hispanic	White	Primary	1076	IMPACT468	0	Stable	NA	0.0166	1.8	Retroperitoneal or intra-abdominal	colon	35.573	Living	80	Yes	Yes	0.837037	1.94982	0.0835993	FALSE
P-0027099	P-0027099-T01-IM6	PECOMA	Perivascular Epithelioid Cell Tumor	Female	22	Unknown whether Spanish or Not	White	Metastasis	407	IMPACT468	0.14	Stable	NA	0.0967	0.9	Retroperitoneal	Unknown	32.548	Deceased	30	Yes	Yes	0.361378	1.79351	0.282848	FALSE
P-0029300	P-0029300-T01-IM6	PECOMA	Perivascular Epithelioid Cell Tumor	Female	76	Non-Spanish; Non-Hispanic	White	Metastasis	533	IMPACT468	0.75	Stable	NA	0.1549	0.9	Retroperitoneal or intra-abdominal	Unknown	27.945	Living	50	Yes	Yes	0.518313	1.41923	0.907115	FALSE
P-0030963	P-0030963-T01-IM6	PECOMA	Perivascular Epithelioid Cell Tumor	Female	47	NA	White	Primary	581	IMPACT468	0.24	Stable	NA	0.2807	1.8	Retroperitoneal	Kidney	29.129	Living	30	Yes	Yes	0.54758	1.4718	0.711956	FALSE
P-0031691	P-0031691-T02-IM6	PECOMA	Perivascular Epithelioid Cell Tumor	Female	52	Non-Spanish; Non-Hispanic	Black or African American	Metastasis	641	IMPACT468	0.3	Stable	NA	0.2139	0.9	Unknown	Uterus	14.038	Living	60	Yes	Yes	0.738236	1.94617	0.216377	FALSE
P-0033632	P-0033632-T01-IM6	PECOMA	Perivascular Epithelioid Cell Tumor	Male	66	Non-Spanish; Non-Hispanic	White	Metastasis	615	IMPACT468	0.35	Stable	NA	0.0715	2.6	Retroperitoneal	Soft tissue	28.504	Living	80	Yes	Yes	0.787666	2.1868	0.16766	FALSE
P-0034734	P-0034734-T01-IM6	PECOMA	Perivascular Epithelioid Cell Tumor	Female	48	Non-Spanish; Non-Hispanic	White	Metastasis	480	IMPACT468	0	Stable	NA	0	2.6	Retroperitoneal	Abdomen	24.131	Living	60	No	NA	NA	NA	NA	NA
P-0036381	P-0036381-T01-IM6	PECOMA	Perivascular Epithelioid Cell Tumor	Male	61	Non-Spanish; Non-Hispanic	White	Primary	632	IMPACT468	0	Stable	NA	0.1984	0.9	Thoracic	Chest wall	24.986	Living	50	Yes	Yes	0.461631	1.92616	0.330605	FALSE
P-0036780	P-0036780-T01-IM6	PECOMA	Perivascular Epithelioid Cell Tumor	Female	71	Unknown whether Spanish or Not	White	Metastasis	568	IMPACT468	0	Stable	NA	0.0184	0	Thoracic	Lung	23.145	Living	80	Yes	Yes	0.890245	2.18367	0.0395777	FALSE
P-0036914	P-0036914-T01-IM6	PECOMA	Perivascular Epithelioid Cell Tumor	Female	64	Non-Spanish; Non-Hispanic	White	Primary	310	IMPACT468	0.86	Stable	NA	0.7111	0.9	Visceral	Uterine	17.063	Deceased	80	Yes	Yes	0.758921	3.3297	0.547172	TRUE
P-0042478	P-0042478-T01-IM6	PECOMA	Perivascular Epithelioid Cell Tumor	Female	48	Non-Spanish; Non-Hispanic	Asian	Primary	606	IMPACT468	2.34	Stable	NA	0.9365	1.8	Visceral	Uterus	7.792	Deceased	70	Yes	Yes	0.831825	1.98806	0.519245	FALSE
P-0002972	P-0002972-T01-IM3	PLLS	Pleomorphic Liposarcoma	Female	25	Non-Spanish; Non-Hispanic	White	Primary	809	IMPACT341	5.38	Indeterminate	NA	0.7803	1.1	Thoracic	Mediastinum	2.499	Deceased	50	Yes	Yes	0.753396	2.68113	0.931408	TRUE
P-0003835	P-0003835-T01-IM5	PLLS	Pleomorphic Liposarcoma	Male	57	Non-Spanish; Non-Hispanic	White	Metastasis	534	IMPACT410	1.58	Stable	NA	0.6127	NA	Extremity	Upper extremity	10.455	Living	70	Yes	Yes	0.705424	3.0155	0.811791	TRUE
P-0004267	P-0004267-T01-IM5	PLLS	Pleomorphic Liposarcoma	Female	70	Non-Spanish; Non-Hispanic	Asian	Primary	512	IMPACT410	0.99	Stable	NA	0.359	3	Visceral	Pelvis	0	Deceased	80	Yes	Yes	0.811869	1.73263	0.449639	FALSE
P-0004408	P-0004408-T01-IM5	PLLS	Pleomorphic Liposarcoma	Male	55	Non-Spanish; Non-Hispanic	White	Primary	400	IMPACT410	0.23	Stable	NA	0.2305	3.9	Extremity	Upper extremity	13.052	Deceased	60	Yes	Yes	0.527862	1.31005	0.814986	FALSE
P-0005524	P-0005524-T03-IM5	PLLS	Pleomorphic Liposarcoma	Female	87	Unknown whether Spanish or Not	White	Metastasis	690	IMPACT410	1.33	Stable	NA	0.3371	4.9	Extremity	Leg	29.589	Deceased	70	Yes	Yes	0.694206	1.84317	0.446588	FALSE
P-0006781	P-0006781-T01-IM5	PLLS	Pleomorphic Liposarcoma	Male	62	Non-Spanish; Non-Hispanic	White	Primary	810	IMPACT410	0.09	Stable	NA	0.3117	3	Extremity	Thigh	44.647	Deceased	70	Yes	Yes	0.395895	2.07052	0.803761	FALSE
P-0012986	P-0012986-T01-IM5	PLLS	Pleomorphic Liposarcoma	Male	72	Non-Spanish; Non-Hispanic	White	Metastasis	901	IMPACT410	0.14	Stable	NA	0.0786	4.9	Unknown	Soft tissue	5.425	Living	50	Yes	Yes	0.338141	2.04114	0.617265	FALSE
P-0017275	P-0017275-T01-IM6	PLLS	Pleomorphic Liposarcoma	Female	45	Non-Spanish; Non-Hispanic	Black or African American	Primary	891	IMPACT468	2.01	Do Not report	NA	0.3726	1.8	Visceral	Pelvis	1.611	Deceased	70	Yes	Yes	0.469891	2.29661	0.920873	TRUE
P-0020615	P-0020615-T01-IM6	PLLS	Pleomorphic Liposarcoma	Male	12	NA	NA	Primary	886	IMPACT468	3.1	Indeterminate	NA	0.7533	0.9	Head or neck	Orbital floor	NA	NA	90	Yes	Yes	0.468825	2.98602	0.764881	TRUE
P-0024369	P-0024369-T01-IM6	PLLS	Pleomorphic Liposarcoma	Female	70	Non-Spanish; Non-Hispanic	White	Metastasis	742	IMPACT468	1.12	Stable	NA	0.459	3.5	Extremity	Soft tissue	8.121	Living	60	Yes	Yes	0.555405	2.2318	0.641895	FALSE
P-0026275	P-0026275-T01-IM6	PLLS	Pleomorphic Liposarcoma	Female	24	Non-Spanish; Non-Hispanic	White	Primary	903	IMPACT468	3.77	Indeterminate	NA	0.4816	1.8	Thoracic	Retroperitoneum	36.657	Living	50	Yes	Yes	0.831934	1.33159	0.96711	FALSE
P-0027882	P-0027882-T01-IM6	PLLS	Pleomorphic Liposarcoma	Male	39	Non-Spanish; Non-Hispanic	Asian	Metastasis	672	IMPACT468	0.24	Stable	NA	0.0135	0.9	Thoracic	Soft tissue	7.66	Living	10	Yes	No	NA	NA	NA	NA
P-0028142	P-0028142-T01-IM6	PLLS	Pleomorphic Liposarcoma	Female	54	Non-Spanish; Non-Hispanic	White	Metastasis	490	IMPACT468	0	Stable	NA	0.0177	0.9	Trunk	Soft tissue	25.348	Living	30	Yes	Yes	0.3	2.14008	0.344762	FALSE
P-0029236	P-0029236-T02-IM6	PLLS	Pleomorphic Liposarcoma	Female	53	Non-Spanish; Non-Hispanic	White	Primary	677	IMPACT468	3.47	Indeterminate	NA	0.7162	0.9	Thoracic	Mediastinum	30.575	Living	40	Yes	Yes	0.965809	3.00197	0.842167	TRUE
P-0029538	P-0029538-T01-IM6	PLLS	Pleomorphic Liposarcoma	Female	79	Non-Spanish; Non-Hispanic	White	Metastasis	544	IMPACT468	0.61	Stable	NA	0.4027	3.5	Extremity	Soft tissue	7.068	Deceased	60	Yes	Yes	0.739856	2.42356	0.610439	FALSE
P-0031222	P-0031222-T01-IM6	PLLS	Pleomorphic Liposarcoma	Female	44	Non-Spanish; Non-Hispanic	Black or African American	Metastasis	719	IMPACT468	1.22	Stable	NA	0.3995	1.8	Extremity	Soft tissue	2.663	Living	50	Yes	Yes	0.683411	2.12428	0.797254	FALSE
P-0031601	P-0031601-T01-IM6	PLLS	Pleomorphic Liposarcoma	Male	54	Non-Spanish; Non-Hispanic	White	Primary	585	IMPACT468	1.03	Stable	NA	0.5942	3.5	Extremity	Soft tissue	30.608	Living	60	Yes	Yes	0.86537	3.73716	0.658518	TRUE
P-0031931	P-0031931-T01-IM6	PLLS	Pleomorphic Liposarcoma	Female	46	Non-Spanish; Non-Hispanic	White	Primary	833	IMPACT468	2.69	Stable	NA	0.421	0.9	Extremity	Soft tissue	21.337	Deceased	80	Yes	Yes	0.788148	2.18213	0.504526	FALSE
P-0032588	P-0032588-T01-IM6	PLLS	Pleomorphic Liposarcoma	Male	78	Non-Spanish; Non-Hispanic	White	Primary	821	IMPACT468	0.86	Stable	NA	0.5794	3.5	Extremity	Thigh	29.852	Living	80	Yes	Yes	0.79404	1.74776	0.746586	FALSE
P-0034797	P-0034797-T01-IM6	PLLS	Pleomorphic Liposarcoma	Male	47	Non-Spanish; Non-Hispanic	White	Primary	499	IMPACT468	5.35	Indeterminate	NA	0.2469	0.9	Extremity	Soft tissue	21.699	Deceased	80	Yes	No	NA	NA	NA	NA
P-0037724	P-0037724-T01-IM6	PLLS	Pleomorphic Liposarcoma	Female	36	Non-Spanish; Non-Hispanic	Asian	Primary	528	IMPACT468	0	Stable	NA	0.001	2.6	Retroperitoneal or intra-abdominal	Pelvis	12.526	Deceased	10	Yes	No	NA	NA	NA	NA
P-0040151	P-0040151-T01-IM6	PLLS	Pleomorphic Liposarcoma	Male	58	Non-Spanish; Non-Hispanic	White	Primary	412	IMPACT468	0	Stable	NA	0.0092	0	Extremity	Thigh	21.994	Living	10	Yes	Yes	0.431383	2.08603	0.070828	FALSE
P-0003953	P-0003953-T01-IM5	PMHE	Pseudomyogenic hemangioendothelioma	Male	31	Non-Spanish; Non-Hispanic	Pt refused to answer	Primary	345	IMPACT410	0	Stable	NA	0.001	NA	Unknown	Soft tissue	0.921	Living	50	Yes	No	NA	NA	NA	NA
P-0008379	P-0008379-T01-IM5	PMHE	Pseudomyogenic hemangioendothelioma	Male	17	Non-Spanish; Non-Hispanic	White	Primary	457	IMPACT410	0	Stable	NA	0.0011	NA	Extremity	Foot	NA	Living	10	Yes	No	NA	NA	NA	NA
P-0002084	P-0002084-T01-IM3	RCS_Other	Round Cell Sarcoma, Other	Female	8	Unknown whether Spanish or Not	Unknown	Primary	159	IMPACT341	2.04	Stable	NA	0.3691	1.1	Unknown	Bone	NA	Living	30	Yes	Yes	0.629866	2.78797	0.859147	TRUE
P-0002179	P-0002179-T01-IM3	RCS_Other	Round Cell Sarcoma, Other	Female	42	Non-Spanish; Non-Hispanic	Other	Primary	625	IMPACT341	0.3	Stable	NA	0.3674	1.1	Visceral	Soft tissue	8.449	Deceased	NA	Yes	Yes	0.826532	2.36169	0.324644	FALSE
P-0003486	P-0003486-T01-IM5	RCS_Other	Round Cell Sarcoma, Other	Female	25	Non-Spanish; Non-Hispanic	NATIVE HAWAIIAN OR PACIFIC ISL	Primary	574	IMPACT410	0.1	Stable	NA	0.0045	NA	Unknown	Bone	0	Deceased	60	Yes	No	NA	NA	NA	NA
P-0004473	P-0004473-T01-IM5	RCS_Other	Round Cell Sarcoma, Other	Female	15	Non-Spanish; Non-Hispanic	White	Primary	844	IMPACT410	0.1	Stable	NA	0.0174	1	Trunk	Soft tissue	45.896	Living	60	Yes	Yes	0.569863	2.022	0.037252	FALSE
P-0004772	P-0004772-T01-IM5	RCS_Other	Round Cell Sarcoma, Other	Female	18	Spanish NoS; Hispanic NoS, LatiNo NoS	Black or African American	Primary	716	IMPACT410	0	Stable	NA	0.0647	NA	Extremity	Bone	NA	Living	80	Yes	Yes	0.494868	2.04888	0.0930909	FALSE
P-0005101	P-0005101-T01-IM5	RCS_Other	Round Cell Sarcoma, Other	Female	70	Non-Spanish; Non-Hispanic	Asian	Metastasis	781	IMPACT410	0.45	Stable	NA	0.0813	2	Retroperitoneal or intra-abdominal	Bone	38.729	Living	NA	Yes	Yes	0.918568	2.11605	0.149247	FALSE
P-0005485	P-0005485-T01-IM5	RCS_Other	Round Cell Sarcoma, Other	Female	24	Non-Spanish; Non-Hispanic	White	Primary	894	IMPACT410	0.08	Stable	NA	0.0003	NA	Extremity	Bone	64.636	Living	70	Yes	Yes	NA	2	0.00218644	FALSE
P-0006443	P-0006443-T01-IM5	RCS_Other	Round Cell Sarcoma, Other	Male	60	Non-Spanish; Non-Hispanic	White	Primary	848	IMPACT410	0	Stable	NA	0.0497	2	Extremity	Axilla	44.712	Living	40	Yes	Yes	NA	2	0.229021	FALSE
P-0006453	P-0006453-T01-IM5	RCS_Other	Round Cell Sarcoma, Other	Male	18	Non-Spanish; Non-Hispanic	Pt refused to answer	Primary	922	IMPACT410	0.08	Stable	NA	0.1343	1	Trunk	Soft tissue	10.619	Living	30	Yes	Yes	0.778564	2.13495	0.208001	FALSE
P-0006791	P-0006791-T01-IM5	RCS_Other	Round Cell Sarcoma, Other	Female	45	Non-Spanish; Non-Hispanic	White	Primary	1156	IMPACT410	1	Stable	NA	0.2614	1	Trunk	Breast	61.249	Living	70	Yes	Yes	0.923259	2.16968	0.242654	FALSE
P-0010356	P-0010356-T01-IM5	RCS_Other	Round Cell Sarcoma, Other	Male	11	Unknown whether Spanish or Not	Unknown	Primary	1030	IMPACT410	0	Stable	NA	0.0145	NA	Unknown	Bone	NA	Living	30	Yes	Yes	0.576985	2.0796	0.0604942	FALSE
P-0010829	P-0010829-T01-IM5	RCS_Other	Round Cell Sarcoma, Other	Female	27	Non-Spanish; Non-Hispanic	White	Metastasis	1260	IMPACT410	0.37	Stable	NA	0.036	1	Retroperitoneal or intra-abdominal	Pelvis	21.699	Living	35	Yes	Yes	0.870452	1.91711	0.0758214	FALSE
P-0011037	P-0011037-T01-IM5	RCS_Other	Round Cell Sarcoma, Other	Male	18	Spanish NoS; Hispanic NoS, LatiNo NoS	White	Primary	1056	IMPACT410	0	Stable	NA	0.0014	NA	Visceral	Pancreas	29.984	Deceased	70	Yes	No	NA	NA	NA	NA
P-0012337	P-0012337-T01-IM5	RCS_Other	Round Cell Sarcoma, Other	Male	0	Non-Spanish; Non-Hispanic	Black or African American	Primary	719	IMPACT410	0.08	Stable	NA	0.0057	NA	Unknown	Brain	6.148	Deceased	90	Yes	No	NA	NA	NA	NA
P-0012721	P-0012721-T01-IM5	RCS_Other	Round Cell Sarcoma, Other	Male	17	Non-Spanish; Non-Hispanic	Unknown	Primary	1016	IMPACT410	0	Stable	NA	0.0067	NA	Extremity	Soft tissue	0.197	Living	60	Yes	No	NA	NA	NA	NA
P-0013846	P-0013846-T01-IM5	RCS_Other	Round Cell Sarcoma, Other	Male	28	Non-Spanish; Non-Hispanic	White	Primary	1063	IMPACT410	0.51	Do Not report	NA	0.1333	NA	Trunk	Back	0.921	Deceased	70	Yes	Yes	0.87005	1.80192	0.550487	FALSE
P-0016874	P-0016874-T01-IM6	RCS_Other	Round Cell Sarcoma, Other	Female	32	Non-Spanish; Non-Hispanic	White	Primary	868	IMPACT468	0.53	Do Not report	NA	0.0676	NA	Extremity	Leg	12.756	Living	70	Yes	Yes	0.855225	2.07449	0.169923	FALSE
P-0018769	P-0018769-T02-IM6	RCS_Other	Round Cell Sarcoma, Other	Female	38	Non-Spanish; Non-Hispanic	White	Primary	586	IMPACT468	0.09	Stable	NA	0.0203	NA	Trunk	Chest wall	44.712	Living	80	Yes	Yes	0.823543	2.14319	0.0229039	FALSE
P-0019402	P-0019402-T02-IM6	RCS_Other	Round Cell Sarcoma, Other	Female	43	Dominican Republic	White	Primary	567	IMPACT468	0.31	Stable	NA	0.2201	1.8	Unknown	Retroperitoneum	17.556	Deceased	70	Yes	Yes	0.845665	1.98228	0.229588	FALSE
P-0022272	P-0022272-T02-IM6	RCS_Other	Round Cell Sarcoma, Other	Female	69	Non-Spanish; Non-Hispanic	Asian	Metastasis	821	IMPACT468	3.25	Indeterminate	NA	0.7569	1.8	Unknown	Adrenal	0.263	Deceased	40	Yes	Yes	0.937973	1.45044	0.707742	FALSE
P-0025321	P-0025321-T02-IM6	RCS_Other	Round Cell Sarcoma, Other	Female	40	Non-Spanish; Non-Hispanic	White	Primary	524	IMPACT468	0.06	Stable	NA	0.1265	NA	Unknown	Peritoneum	2.532	Living	40	Yes	Yes	0.400831	1.54852	0.235098	FALSE
P-0027224	P-0027224-T01-IM6	RCS_Other	Round Cell Sarcoma, Other	Female	23	Spanish NoS; Hispanic NoS, LatiNo NoS	Black or African American	Primary	291	IMPACT468	0.07	Stable	NA	0.0634	NA	Unknown	Soft tissue	26.268	Deceased	30	Yes	Yes	0.325804	2.57388	0.700184	TRUE
P-0027649	P-0027649-T01-IM6	RCS_Other	Round Cell Sarcoma, Other	Male	15	Spanish NoS; Hispanic NoS, LatiNo NoS	White	Primary	724	IMPACT468	0	Stable	NA	0.0035	NA	Unknown	Soft tissue	NA	Living	10	Yes	No	NA	NA	NA	NA
P-0031365	P-0031365-T02-IM6	RCS_Other	Round Cell Sarcoma, Other	Female	22	Non-Spanish; Non-Hispanic	White	Primary	487	IMPACT468	0.53	Stable	NA	0.1342	0.9	Unknown	Arm	NA	Living	90	Yes	Yes	0.932499	2.11804	0.134786	FALSE
P-0033473	P-0033473-T01-IM6	RCS_Other	Round Cell Sarcoma, Other	Male	17	Non-Spanish; Non-Hispanic	Black or African American	Primary	315	IMPACT468	0.31	Do Not report	NA	0.1367	NA	Unknown	Tibia	27.025	Living	50	Yes	Yes	0.522975	3.22189	0.346414	TRUE
P-0034344	P-0034344-T03-IM6	RCS_Other	Round Cell Sarcoma, Other	Male	8	Non-Spanish; Non-Hispanic	White	Primary	658	IMPACT468	0.06	Stable	NA	0.0023	0	Unknown	Femur	26.926	Living	60	Yes	No	NA	NA	NA	NA
P-0035007	P-0035007-T01-IM6	RCS_Other	Round Cell Sarcoma, Other	Female	17	Non-Spanish; Non-Hispanic	White	Primary	412	IMPACT468	0.47	Stable	NA	0.0862	0	Unknown	Soft tissue	4.932	Living	60	No	NA	NA	NA	NA	NA
P-0036251	P-0036251-T01-IM6	RCS_Other	Round Cell Sarcoma, Other	Female	18	Non-Spanish; Non-Hispanic	White	Primary	555	IMPACT468	0	Do Not report	NA	0.0001	0	Thoracic	Lung	2.334	Living	80	Yes	No	NA	NA	NA	NA
P-0037407	P-0037407-T01-IM6	RCS_Other	Round Cell Sarcoma, Other	Female	51	Non-Spanish; Non-Hispanic	White	Primary	589	IMPACT468	0	Stable	NA	0.1026	0.9	Unknown	Arm	2.301	Living	70	Yes	Yes	0.719435	1.96407	0.173063	FALSE
P-0037436	P-0037436-T03-IM6	RCS_Other	Round Cell Sarcoma, Other	Female	13	Non-Spanish; Non-Hispanic	Black or African American	Primary	762	IMPACT468	0	Stable	NA	0	0.9	Extremity	Soft tissue	19.858	Living	50	Yes	Yes	NA	2	0	FALSE
P-0038411	P-0038411-T01-IM6	RCS_Other	Round Cell Sarcoma, Other	Male	61	Non-Spanish; Non-Hispanic	White	Primary	634	IMPACT468	0.34	Stable	NA	0.1234	0	Unknown	Soft tissue	3.649	Deceased	60	Yes	Yes	0.923396	2.60203	0.173982	FALSE
P-0038698	P-0038698-T02-IM6	RCS_Other	Round Cell Sarcoma, Other	Male	19	Non-Spanish; Non-Hispanic	Black or African American	Primary	424	IMPACT468	0	Stable	NA	0.1518	0.9	Unknown	Neck	23.244	Living	50	Yes	Yes	0.672406	2.09463	0.196938	FALSE
P-0040316	P-0040316-T02-IM6	RCS_Other	Round Cell Sarcoma, Other	Male	15	Spanish NoS; Hispanic NoS, LatiNo NoS	White	Primary	723	IMPACT468	0.06	Stable	NA	0.0138	0.9	Unknown	Leg	5.392	Deceased	70	Yes	Yes	0.779449	2.25443	0.094302	FALSE
P-0043486	P-0043486-T01-IM6	RCS_Other	Round Cell Sarcoma, Other	Male	40	Non-Spanish; Non-Hispanic	White	Primary	570	IMPACT468	0.07	Stable	NA	0.2447	0	Thoracic	Soft tissue	17.951	Living	80	Yes	Yes	0.270036	4.07339	0.416675	FALSE
P-0045021	P-0045021-T02-IM6	RCS_Other	Round Cell Sarcoma, Other	Female	9	Unknown whether Spanish or Not	Unknown	Primary	540	IMPACT468	0.9	Stable	NA	0.5879	0.9	Unknown	Soft tissue	NA	Living	70	Yes	Yes	0.907923	3.24099	0.651295	TRUE
P-0000497	P-0000497-T01-IM3	SCSRMS	Spindle cell/sclerosing Rhabdomyosarcoma	Male	24	Non-Spanish; Non-Hispanic	White	Metastasis	775	IMPACT341	0.95	Stable	NA	0.1219	3.3	Retroperitoneal or intra-abdominal	Pelvis	9.699	Deceased	90	Yes	Yes	0.713008	2.42878	0.631453	TRUE
P-0000905	P-0000905-T01-IM3	SCSRMS	Spindle cell/sclerosing Rhabdomyosarcoma	Male	8	Spanish NoS; Hispanic NoS, LatiNo NoS	White	Primary	400	IMPACT341	0.08	Stable	NA	0.1438	2.2	Extremity	Lower extremity	72.789	Living	70	Yes	Yes	0.680008	2.34921	0.279495	TRUE
P-0001090	P-0001090-T01-IM3	SCSRMS	Spindle cell/sclerosing Rhabdomyosarcoma	Male	36	Non-Spanish; Non-Hispanic	White	Primary	478	IMPACT341	0.29	Stable	NA	0.0945	3.3	Extremity	Soft tissue	7.233	Deceased	60	Yes	Yes	NA	2	0.322632	FALSE
P-0005006	P-0005006-T01-IM5	SCSRMS	Spindle cell/sclerosing Rhabdomyosarcoma	Female	23	Non-Spanish; Non-Hispanic	Pt refused to answer	Metastasis	875	IMPACT410	1.02	Stable	NA	0.1872	3	Retroperitoneal	Blood vessel	0	Deceased	80	Yes	Yes	0.880962	2.01645	0.330959	FALSE
P-0006033	P-0006033-T01-IM5	SCSRMS	Spindle cell/sclerosing Rhabdomyosarcoma	Female	22	Non-Spanish; Non-Hispanic	White	Metastasis	709	IMPACT410	2.1	Stable	NA	0.5028	3.9	Head or neck	Soft tissue	52.241	Living	80	Yes	Yes	0.942925	2.9348	0.787618	TRUE
P-0013629	P-0013629-T01-IM5	SCSRMS	Spindle cell/sclerosing Rhabdomyosarcoma	Male	29	Non-Spanish; Non-Hispanic	White	Primary	668	IMPACT410	0.08	Stable	NA	0	3.9	Trunk	Soft tissue	2.334	Deceased	20	Yes	No	NA	NA	NA	NA
P-0016783	P-0016783-T01-IM6	SCSRMS	Spindle cell/sclerosing Rhabdomyosarcoma	Female	45	Non-Spanish; Non-Hispanic	White	Primary	907	IMPACT468	0	Do Not report	NA	0.048	0.9	Thoracic	Soft tissue	30.049	Deceased	80	Yes	Yes	0.942715	2.13525	0.0799561	FALSE
P-0018310	P-0018310-T01-IM6	SCSRMS	Spindle cell/sclerosing Rhabdomyosarcoma	Female	13	Spanish NoS; Hispanic NoS, LatiNo NoS	White	Primary	304	IMPACT468	0.6	Do Not report	NA	0.2623	0.9	Head or neck	Soft tissue	0.658	Deceased	60	Yes	Yes	0.582209	2.59171	0.654524	FALSE
P-0018594	P-0018594-T01-IM6	SCSRMS	Spindle cell/sclerosing Rhabdomyosarcoma	Female	76	Non-Spanish; Non-Hispanic	White	Primary	1030	IMPACT468	1.59	Do Not report	NA	0.1417	NA	Head or neck	Neck	9.797	Deceased	70	Yes	Yes	0.776757	1.83918	0.303414	FALSE
P-0019746	P-0019746-T01-IM6	SCSRMS	Spindle cell/sclerosing Rhabdomyosarcoma	Female	9	Non-Spanish; Non-Hispanic	White	Metastasis	879	IMPACT468	0.57	Stable	NA	0.1756	1.8	Retroperitoneal or intra-abdominal	Retroperitoneum	11.31	Deceased	80	Yes	Yes	0.917693	2.03925	0.223943	FALSE
P-0024683	P-0024683-T01-IM6	SCSRMS	Spindle cell/sclerosing Rhabdomyosarcoma	Male	26	Non-Spanish; Non-Hispanic	Asian	Primary	763	IMPACT468	0.11	Stable	NA	0.0493	1.8	Extremity	Soft tissue	NA	Living	90	Yes	Yes	0.867704	2.0561	0.134653	FALSE
P-0036983	P-0036983-T02-IM6	SCSRMS	Spindle cell/sclerosing Rhabdomyosarcoma	Male	19	Non-Spanish; Non-Hispanic	White	Primary	622	IMPACT468	0	Stable	NA	0.2001	1.8	Head or neck	Skull	22.06	Living	50	Yes	Yes	0.500507	2.19617	0.318039	FALSE
P-0041287	P-0041287-T01-IM6	SCSRMS	Spindle cell/sclerosing Rhabdomyosarcoma	Male	60	Non-Spanish; Non-Hispanic	Other	Primary	591	IMPACT468	0.06	Stable	NA	0	2.6	Thoracic	Soft tissue	2.827	Deceased	20	Yes	Yes	NA	2	0.243393	FALSE
P-0042661	P-0042661-T01-IM6	SCSRMS	Spindle cell/sclerosing Rhabdomyosarcoma	Male	43	Non-Spanish; Non-Hispanic	White	Metastasis	670	IMPACT468	0.6	Stable	NA	0.2559	1.8	Retroperitoneal or intra-abdominal	Soft tissue	13.578	Deceased	80	Yes	Yes	0.718691	2.83859	0.777611	TRUE
P-0043050	P-0043050-T01-IM6	SCSRMS	Spindle cell/sclerosing Rhabdomyosarcoma	Female	34	Non-Spanish; Non-Hispanic	White	Primary	532	IMPACT468	0	Stable	NA	0.0559	0	Visceral	Vulva	19.627	Living	80	Yes	Yes	NA	2	0.145308	FALSE
P-0001652	P-0001652-T01-IM3	SEF	Sclerosing Epithelioid Fibrosarcoma	Female	30	Non-Spanish; Non-Hispanic	White	Primary	280	IMPACT341	0.09	Stable	NA	0.2552	NA	Unknown	Soft tissue	75.386	Living	40	Yes	Yes	0.535286	2.58985	0.633135	FALSE
P-0002130	P-0002130-T02-IM3	SEF	Sclerosing Epithelioid Fibrosarcoma	Male	49	Non-Spanish; Non-Hispanic	White	Metastasis	474	IMPACT341	0.17	Stable	NA	0.1544	3.3	Unknown	Retroperitoneum	51.123	Deceased	NA	Yes	Yes	0.602089	2.37178	0.765266	TRUE
P-0007641	P-0007641-T01-IM5	SEF	Sclerosing Epithelioid Fibrosarcoma	Male	44	Non-Spanish; Non-Hispanic	White	Metastasis	211	IMPACT410	0.61	Stable	NA	0.1833	2	Unknown	Soft tissue	11.868	Living	80	Yes	Yes	0.22572	3.17469	0.325327	FALSE
P-0011089	P-0011089-T01-IM5	SEF	Sclerosing Epithelioid Fibrosarcoma	Male	39	Non-Spanish; Non-Hispanic	White	Primary	698	IMPACT410	0.09	Stable	NA	0	NA	Unknown	Epidural	20.91	Living	90	Yes	Yes	NA	2	0.0718037	FALSE
P-0012429	P-0012429-T01-IM5	SEF	Sclerosing Epithelioid Fibrosarcoma	Female	55	Non-Spanish; Non-Hispanic	Black or African American	Primary	419	IMPACT410	0.38	Stable	NA	0.0251	NA	Unknown	Soft tissue	55.562	Living	80	Yes	Yes	0.8271	2.2027	0.0301841	FALSE
P-0013211	P-0013211-T01-IM5	SEF	Sclerosing Epithelioid Fibrosarcoma	Female	43	Non-Spanish; Non-Hispanic	White	Primary	923	IMPACT410	0.15	Stable	NA	0.0881	1	Unknown	Mesentery	31.594	Deceased	70	Yes	Yes	0.824777	2.00267	0.102138	FALSE
P-0014889	P-0014889-T01-IM6	SEF	Sclerosing Epithelioid Fibrosarcoma	Male	36	Non-Spanish; Non-Hispanic	Asian	Metastasis	1005	IMPACT468	0.12	Do Not report	NA	0.0723	NA	Unknown	Soft tissue	24.296	Deceased	80	Yes	Yes	0.641435	1.96941	0.139792	FALSE
P-0022548	P-0022548-T02-IM6	SEF	Sclerosing Epithelioid Fibrosarcoma	Female	58	Non-Spanish; Non-Hispanic	White	Metastasis	738	IMPACT468	0.46	Stable	NA	0.1514	1.8	Unknown	Soft tissue	2.071	Living	50	Yes	Yes	0.726021	2.2163	0.161572	FALSE
P-0028392	P-0028392-T02-IM6	SEF	Sclerosing Epithelioid Fibrosarcoma	Female	24	NA	Other	Primary	609	IMPACT468	0.25	Stable	NA	0.0383	NA	Extremity	Bone	32.745	Living	60	Yes	Yes	0.801442	2.09053	0.0470111	FALSE
P-0034586	P-0034586-T01-IM6	SEF	Sclerosing Epithelioid Fibrosarcoma	Male	43	Non-Spanish; Non-Hispanic	White	Metastasis	644	IMPACT468	0.82	Stable	NA	0.3887	1.8	Unknown	Thigh	1.545	Deceased	50	Yes	Yes	0.942105	1.80576	0.35454	FALSE
P-0043381	P-0043381-T02-IM6	SEF	Sclerosing Epithelioid Fibrosarcoma	Male	22	Non-Spanish; Non-Hispanic	Asian	Primary	677	IMPACT468	0.54	Stable	NA	0.3496	0.9	Unknown	Neck	18.148	Living	50	Yes	Yes	0.706469	1.87937	0.434204	FALSE
P-0045715	P-0045715-T01-IM6	SEF	Sclerosing Epithelioid Fibrosarcoma	Female	29	Non-Spanish; Non-Hispanic	White	Metastasis	694	IMPACT468	0.14	Stable	NA	0.127	0.9	Unknown	Chest wall	13.118	Living	70	Yes	Yes	0.737481	1.93112	0.239368	FALSE
P-0000365	P-0000365-T01-IM3	SFT	Solitary Fibrous Tumor/Hemangiopericytoma	Male	67	Non-Spanish; Non-Hispanic	White	Metastasis	933	IMPACT341	0.78	Stable	NA	0.3742	7.8	Retroperitoneal or intra-abdominal	Pelvis	7.2	Deceased	90	Yes	Yes	0.641332	3.17423	0.861502	TRUE
P-0000693	P-0000693-T01-IM3	SFT	Solitary Fibrous Tumor/Hemangiopericytoma	Male	60	Non-Spanish; Non-Hispanic	White	Metastasis	636	IMPACT341	0.09	Stable	NA	0.0448	1.1	Retroperitoneal or intra-abdominal	Small bowel	4.34	Deceased	50	Yes	Yes	0.732876	2.02464	0.40458	FALSE
P-0000866	P-0000866-T01-IM3	SFT	Solitary Fibrous Tumor/Hemangiopericytoma	Female	68	Non-Spanish; Non-Hispanic	White	Primary	779	IMPACT341	1.13	Stable	NA	0.1411	1.1	Trunk	Buttock	19.66	Deceased	80	Yes	Yes	0.196292	1.6525	0.637152	FALSE
P-0000881	P-0000881-T01-IM3	SFT	Solitary Fibrous Tumor/Hemangiopericytoma	Female	64	Non-Spanish; Non-Hispanic	White	Metastasis	519	IMPACT341	0.97	Stable	NA	0.2301	1.1	Extremity	Lower extremity	13.874	Deceased	85	Yes	Yes	0.825682	2.2654	0.527481	FALSE
P-0001003	P-0001003-T01-IM3	SFT	Solitary Fibrous Tumor/Hemangiopericytoma	Female	61	Non-Spanish; Non-Hispanic	White	Primary	369	IMPACT341	0.08	Stable	NA	0	1.1	Visceral	Liver	31.036	Living	90	Yes	No	NA	NA	NA	NA
P-0001039	P-0001039-T01-IM3	SFT	Solitary Fibrous Tumor/Hemangiopericytoma	Male	76	Non-Spanish; Non-Hispanic	White	Primary	639	IMPACT341	0.08	Stable	NA	0.0141	3.3	Retroperitoneal	Peritoneum	19.726	Deceased	70	Yes	No	NA	NA	NA	NA
P-0001055	P-0001055-T03-IM6	SFT	Solitary Fibrous Tumor/Hemangiopericytoma	Female	52	Non-Spanish; Non-Hispanic	White	Primary	590	IMPACT468	0.13	Stable	NA	0.2156	3.5	Unknown	Soft tissue	65.49	Deceased	80	Yes	Yes	0.815026	2.0434	0.253943	FALSE
P-0001091	P-0001091-T01-IM3	SFT	Solitary Fibrous Tumor/Hemangiopericytoma	Female	70	Non-Spanish; Non-Hispanic	White	Primary	614	IMPACT341	0	Stable	NA	0.1256	3.3	Thoracic	Lung	57.896	Living	50	Yes	Yes	0.3	2.10332	0.729288	FALSE
P-0001423	P-0001423-T01-IM3	SFT	Solitary Fibrous Tumor/Hemangiopericytoma	Male	41	Non-Spanish; Non-Hispanic	Asian	Metastasis	682	IMPACT341	0.79	Stable	NA	0.5927	1.1	Head or neck	Brain	2.893	Deceased	90	Yes	Yes	0.784917	2.67932	0.550108	TRUE
P-0001434	P-0001434-T01-IM3	SFT	Solitary Fibrous Tumor/Hemangiopericytoma	Female	51	Non-Spanish; Non-Hispanic	White	Metastasis	673	IMPACT341	0.36	Stable	NA	0.4569	3.3	Extremity	Lower extremity	12.888	Deceased	80	Yes	Yes	0.42119	2.64774	0.527059	FALSE
P-0001743	P-0001743-T01-IM3	SFT	Solitary Fibrous Tumor/Hemangiopericytoma	Female	51	Non-Spanish; Non-Hispanic	Black or African American	Primary	916	IMPACT341	0	Stable	NA	0.0869	2.2	Retroperitoneal	Retroperitoneum	4.8	Deceased	60	Yes	Yes	NA	2	0.600511	FALSE
P-0001947	P-0001947-T01-IM3	SFT	Solitary Fibrous Tumor/Hemangiopericytoma	Male	65	Non-Spanish; Non-Hispanic	White	Metastasis	525	IMPACT341	0.1	Stable	NA	0.0717	2.2	Retroperitoneal	Mesentery	69.633	Deceased	90	Yes	Yes	NA	2	0.762829	TRUE
P-0002763	P-0002763-T01-IM3	SFT	Solitary Fibrous Tumor/Hemangiopericytoma	Female	71	Non-Spanish; Non-Hispanic	White	Primary	353	IMPACT341	0	Stable	NA	0.0508	1.1	Retroperitoneal or intra-abdominal	Pelvis	68.12	Living	50	Yes	No	NA	NA	NA	NA
P-0003296	P-0003296-T01-IM5	SFT	Solitary Fibrous Tumor/Hemangiopericytoma	Male	45	Non-Spanish; Non-Hispanic	White	Metastasis	779	IMPACT410	0	Stable	NA	0	1	Visceral	Liver	71.507	Living	70	Yes	Yes	NA	2	0.0586494	FALSE
P-0003845	P-0003845-T01-IM5	SFT	Solitary Fibrous Tumor/Hemangiopericytoma	Female	67	Non-Spanish; Non-Hispanic	White	Primary	463	IMPACT410	0.15	Stable	NA	0.0146	2	Visceral	Liver	43.857	Deceased	40	Yes	Yes	NA	2	0.368349	FALSE
P-0004282	P-0004282-T03-IM5	SFT	Solitary Fibrous Tumor/Hemangiopericytoma	Male	51	Non-Spanish; Non-Hispanic	White	Metastasis	870	IMPACT410	0	Stable	NA	0.0569	2	Thoracic	Soft tissue	2.795	Living	50	Yes	Yes	0.382788	2.8074	0.198284	FALSE
P-0004405	P-0004405-T01-IM5	SFT	Solitary Fibrous Tumor/Hemangiopericytoma	Male	58	Non-Spanish; Non-Hispanic	Asian	Metastasis	477	IMPACT410	0	Stable	NA	0.0729	1	Retroperitoneal or intra-abdominal	Prostate	67.003	Deceased	60	Yes	Yes	0.358012	1.68858	0.349023	FALSE
P-0004943	P-0004943-T01-IM5	SFT	Solitary Fibrous Tumor/Hemangiopericytoma	Male	40	Non-Spanish; Non-Hispanic	White	Primary	512	IMPACT410	0	Stable	NA	0.0612	NA	Retroperitoneal	Kidney	65.227	Living	80	Yes	No	NA	NA	NA	NA
P-0005318	P-0005318-T01-IM5	SFT	Solitary Fibrous Tumor/Hemangiopericytoma	Female	74	Non-Spanish; Non-Hispanic	Pt refused to answer	Primary	471	IMPACT410	0.09	Stable	NA	0.0831	NA	Thoracic	Pleura	27.123	Living	70	Yes	Yes	0.920877	2.25473	0.837869	FALSE
P-0005578	P-0005578-T01-IM5	SFT	Solitary Fibrous Tumor/Hemangiopericytoma	Male	72	Non-Spanish; Non-Hispanic	White	Primary	827	IMPACT410	0.42	Stable	NA	0.1318	3.9	Extremity	Soft tissue	14.992	Deceased	60	Yes	Yes	0.382863	2.57237	0.614772	TRUE
P-0006243	P-0006243-T01-IM5	SFT	Solitary Fibrous Tumor/Hemangiopericytoma	Female	66	Non-Spanish; Non-Hispanic	White	Metastasis	1051	IMPACT410	0.08	Stable	NA	0.0929	1	Head or neck	Soft tissue	50.597	Deceased	90	Yes	Yes	0.269604	2.12516	0.242612	FALSE
P-0006897	P-0006897-T01-IM5	SFT	Solitary Fibrous Tumor/Hemangiopericytoma	Male	60	Non-Spanish; Non-Hispanic	White	Metastasis	1227	IMPACT410	0.73	Stable	NA	0.2438	5.9	Thoracic	Cancer of unknown primary	12.756	Deceased	50	Yes	Yes	0.865707	1.80041	0.409511	FALSE
P-0007527	P-0007527-T01-IM5	SFT	Solitary Fibrous Tumor/Hemangiopericytoma	Female	56	Non-Spanish; Non-Hispanic	White	Metastasis	573	IMPACT410	0.08	Stable	NA	0.0006	NA	Head or neck	Brain	16.044	Deceased	80	No	NA	NA	NA	NA	NA
P-0012421	P-0012421-T01-IM5	SFT	Solitary Fibrous Tumor/Hemangiopericytoma	Female	73	Non-Spanish; Non-Hispanic	White	Primary	378	IMPACT410	1.6	Stable	NA	0.344	3	Visceral	Omentum	12.986	Deceased	80	Yes	No	NA	NA	NA	NA
P-0012841	P-0012841-T01-IM5	SFT	Solitary Fibrous Tumor/Hemangiopericytoma	Male	45	Non-Spanish; Non-Hispanic	White	Metastasis	854	IMPACT410	0.08	Stable	NA	0.0032	2	Head or neck	Brain	17.096	Deceased	90	Yes	Yes	NA	2	0.051554	FALSE
P-0013216	P-0013216-T02-IM5	SFT	Solitary Fibrous Tumor/Hemangiopericytoma	Male	41	Non-Spanish; Non-Hispanic	White	Primary	901	IMPACT410	0.52	Stable	NA	0.1055	1	Retroperitoneal or intra-abdominal	colon	15.386	Deceased	80	Yes	Yes	0.748879	1.88131	0.405889	FALSE
P-0013261	P-0013261-T01-IM5	SFT	Solitary Fibrous Tumor/Hemangiopericytoma	Female	59	Non-Spanish; Non-Hispanic	White	Metastasis	695	IMPACT410	0	Stable	NA	0.0053	1	Retroperitoneal	Kidney	36.822	Living	70	Yes	No	NA	NA	NA	NA
P-0013489	P-0013489-T01-IM5	SFT	Solitary Fibrous Tumor/Hemangiopericytoma	Female	66	South/Central America (except Brazil)	White	Primary	392	IMPACT410	1.17	Stable	NA	0.1571	1	Extremity	Soft tissue	8.778	Deceased	80	Yes	Yes	0.777909	1.90916	0.350506	FALSE
P-0014386	P-0014386-T01-IM6	SFT	Solitary Fibrous Tumor/Hemangiopericytoma	Male	45	NA	White	Primary	795	IMPACT468	0	Do Not report	NA	0.0016	NA	Visceral	Omentum	46.849	Living	50	Yes	Yes	NA	2	0.142958	FALSE
P-0015720	P-0015720-T01-IM6	SFT	Solitary Fibrous Tumor/Hemangiopericytoma	Male	51	Non-Spanish; Non-Hispanic	Pt refused to answer	Primary	632	IMPACT468	0.14	Do Not report	NA	0.0172	0.9	Head or neck	Soft tissue	32.088	Living	80	Yes	Yes	NA	2	0.115532	FALSE
P-0016113	P-0016113-T01-IM6	SFT	Solitary Fibrous Tumor/Hemangiopericytoma	Male	45	Unknown whether Spanish or Not	Unknown	Primary	830	IMPACT468	0.06	Do Not report	NA	0.0641	2.6	Retroperitoneal or intra-abdominal	Pelvis	NA	Living	80	Yes	Yes	0.887845	2.04011	0.114434	FALSE
P-0016751	P-0016751-T02-IM6	SFT	Solitary Fibrous Tumor/Hemangiopericytoma	Female	67	Non-Spanish; Non-Hispanic	White	Primary	908	IMPACT468	0.14	Do Not report	NA	0	1.8	Visceral	Uterus	46.816	Living	60	Yes	Yes	NA	2	0.0524941	FALSE
P-0017518	P-0017518-T01-IM6	SFT	Solitary Fibrous Tumor/Hemangiopericytoma	Female	71	Non-Spanish; Non-Hispanic	White	Primary	815	IMPACT468	0	Do Not report	NA	0	NA	Extremity	Thigh	47.737	Living	50	Yes	Yes	NA	2	0	FALSE
P-0019032	P-0019032-T01-IM6	SFT	Solitary Fibrous Tumor/Hemangiopericytoma	Female	60	Non-Spanish; Non-Hispanic	White	Metastasis	602	IMPACT468	0.24	Stable	NA	0.1652	0.9	Retroperitoneal or intra-abdominal	Pelvis	44.614	Living	70	Yes	Yes	0.378427	2.67164	0.368113	FALSE
P-0019182	P-0019182-T01-IM6	SFT	Solitary Fibrous Tumor/Hemangiopericytoma	Female	80	Non-Spanish; Non-Hispanic	Asian	Primary	612	IMPACT468	0	Stable	NA	0	0.9	Visceral	Bladder	39.879	Living	70	Yes	Yes	NA	2	0.00400154	FALSE
P-0019357	P-0019357-T02-IM6	SFT	Solitary Fibrous Tumor/Hemangiopericytoma	Male	39	Non-Spanish; Non-Hispanic	White	Primary	137	IMPACT468	11.22	Do Not report	NA	0.0058	0.9	Extremity	Soft tissue	12.23	Deceased	60	Yes	No	NA	NA	NA	NA
P-0022259	P-0022259-T02-IM6	SFT	Solitary Fibrous Tumor/Hemangiopericytoma	Male	64	Non-Spanish; Non-Hispanic	White	Metastasis	747	IMPACT468	0.14	Stable	NA	0.0378	1.8	Unknown	Unknown	41.622	Living	60	Yes	Yes	0.922504	1.99425	0.0955202	FALSE
P-0022823	P-0022823-T01-IM6	SFT	Solitary Fibrous Tumor/Hemangiopericytoma	Female	40	Non-Spanish; Non-Hispanic	White	Primary	550	IMPACT468	0.12	Stable	NA	0.0622	NA	Thoracic	Soft tissue	17.721	Living	40	Yes	Yes	0.819963	1.92782	0.0668535	FALSE
P-0023186	P-0023186-T01-IM6	SFT	Solitary Fibrous Tumor/Hemangiopericytoma	Male	60	NA	Black or African American	Primary	712	IMPACT468	0	Stable	NA	0.02	0.9	Thoracic	Pleura	34.323	Living	20	Yes	Yes	NA	2	0.0549067	FALSE
P-0025929	P-0025929-T01-IM6	SFT	Solitary Fibrous Tumor/Hemangiopericytoma	Male	76	Non-Spanish; Non-Hispanic	White	Primary	814	IMPACT468	0.78	Stable	NA	0.2209	1.8	Thoracic	Lung	31.266	Living	90	Yes	Yes	0.90595	1.94112	0.256175	FALSE
P-0027038	P-0027038-T01-IM6	SFT	Solitary Fibrous Tumor/Hemangiopericytoma	Male	59	Non-Spanish; Non-Hispanic	White	Primary	595	IMPACT468	0	Stable	NA	0.2489	0.9	Retroperitoneal or intra-abdominal	Soft tissue	14.597	Deceased	80	Yes	No	NA	NA	NA	NA
P-0029101	P-0029101-T01-IM6	SFT	Solitary Fibrous Tumor/Hemangiopericytoma	Male	68	Non-Spanish; Non-Hispanic	White	Metastasis	715	IMPACT468	0	Stable	NA	0	0.9	Retroperitoneal or intra-abdominal	Soft tissue	31.726	Living	30	Yes	Yes	0.184049	2.15383	0.31647	FALSE
P-0029763	P-0029763-T01-IM6	SFT	Solitary Fibrous Tumor/Hemangiopericytoma	Female	57	Non-Spanish; Non-Hispanic	White	Primary	525	IMPACT468	0	Stable	NA	0.0647	NA	Retroperitoneal or intra-abdominal	Pelvis	27.551	Living	90	Yes	Yes	0.673964	2.18811	0.0619745	FALSE
P-0030056	P-0030056-T01-IM6	SFT	Solitary Fibrous Tumor/Hemangiopericytoma	Female	74	Non-Spanish; Non-Hispanic	White	Metastasis	709	IMPACT468	0.85	Stable	NA	0.6556	2.6	Thoracic	Pleura	26.466	Living	80	Yes	Yes	0.857867	3.22936	0.5781	TRUE
P-0033539	P-0033539-T02-IM6	SFT	Solitary Fibrous Tumor/Hemangiopericytoma	Male	67	Non-Spanish; Non-Hispanic	White	Primary	514	IMPACT468	0	Stable	NA	0.2279	3.5	Retroperitoneal	Kidney	27.485	Living	70	Yes	Yes	0.488573	3.47648	0.627904	TRUE
P-0035845	P-0035845-T01-IM6	SFT	Solitary Fibrous Tumor/Hemangiopericytoma	Female	73	NA	Unknown	Metastasis	772	IMPACT468	1.07	Stable	NA	0.3037	2.6	Extremity	Soft tissue	0.362	Living	80	Yes	Yes	0.854742	1.79838	0.632485	FALSE
P-0036288	P-0036288-T01-IM6	SFT	Solitary Fibrous Tumor/Hemangiopericytoma	Male	64	Non-Spanish; Non-Hispanic	White	Metastasis	730	IMPACT468	0.21	Stable	NA	0.1654	1.8	Retroperitoneal or intra-abdominal	Unknown	NA	Living	60	Yes	Yes	0.650657	3.81056	0.590979	TRUE
P-0036975	P-0036975-T01-IM6	SFT	Solitary Fibrous Tumor/Hemangiopericytoma	Female	72	Unknown whether Spanish or Not	Unknown	Primary	680	IMPACT468	0.35	Stable	NA	0.1824	2.6	Thoracic	Pleura	NA	Living	70	Yes	Yes	0.874036	1.95509	0.230373	FALSE
P-0038591	P-0038591-T01-IM6	SFT	Solitary Fibrous Tumor/Hemangiopericytoma	Male	60	Unknown whether Spanish or Not	White	Primary	466	IMPACT468	0.07	Stable	NA	0.257	1.8	Retroperitoneal or intra-abdominal	colon	0.921	Living	80	Yes	Yes	0.78324	2.76948	0.308251	FALSE
P-0043579	P-0043579-T01-IM6	SFT	Solitary Fibrous Tumor/Hemangiopericytoma	Female	65	Non-Spanish; Non-Hispanic	White	Metastasis	495	IMPACT468	0	Stable	NA	0.0084	1.8	Extremity	Thigh	19.364	Living	70	Yes	Yes	0.209546	4.20614	0.0214569	FALSE
P-0044232	P-0044232-T02-IM6	SFT	Solitary Fibrous Tumor/Hemangiopericytoma	Female	58	Non-Spanish; Non-Hispanic	White	Metastasis	667	IMPACT468	0	Stable	NA	0.1035	4.4	Unknown	Thigh	2.433	Deceased	60	Yes	Yes	0.910175	2.09964	0.246044	FALSE
P-0046398	P-0046398-T01-IM6	SFT	Solitary Fibrous Tumor/Hemangiopericytoma	Female	48	Non-Spanish; Non-Hispanic	White	Primary	615	IMPACT468	0.32	Do Not report	NA	0.103	0.9	Unknown	Soft tissue	2.301	Living	90	No	NA	NA	NA	NA	NA
P-0000845	P-0000845-T01-IM3	SYNS	SyNovial Sarcoma	Male	38	Non-Spanish; Non-Hispanic	White	Metastasis	447	IMPACT341	2.39	Stable	NA	0.5725	1.1	Extremity		4.899	Deceased	70	Yes	Yes	0.755834	2.74541	0.753179	TRUE
P-0001062	P-0001062-T02-IM3	SYNS	SyNovial Sarcoma	Male	42	Non-Spanish; Non-Hispanic	White	Primary	249	IMPACT341	1.02	Stable	NA	0.041	NA	Thoracic	Lung	70.422	Living	40	Yes	Yes	0.229278	2.56212	0.799215	FALSE
P-0001101	P-0001101-T01-IM3	SYNS	SyNovial Sarcoma	Male	40	Non-Spanish; Non-Hispanic	White	Primary	753	IMPACT341	0	Stable	NA	0.0341	NA	Head or neck	Neck	77.819	Living	90	Yes	No	NA	NA	NA	NA
P-0001109	P-0001109-T01-IM3	SYNS	SyNovial Sarcoma	Female	22	Non-Spanish; Non-Hispanic	White	Primary	1289	IMPACT341	0	Stable	NA	0	NA	Thoracic	Lung	67.036	Deceased	50	Yes	No	NA	NA	NA	NA
P-0001120	P-0001120-T01-IM3	SYNS	SyNovial Sarcoma	Male	53	Non-Spanish; Non-Hispanic	White	Primary	797	IMPACT341	0	Stable	NA	0.0012	NA	Thoracic	Pleura	5.918	Deceased	50	Yes	No	NA	NA	NA	NA
P-0001266	P-0001266-T01-IM3	SYNS	SyNovial Sarcoma	Male	30	Non-Spanish; Non-Hispanic	Asian	Metastasis	431	IMPACT341	0.09	Stable	NA	0.0073	NA	Extremity	Upper extremity	15.321	Living	70	Yes	Yes	0.3	2.00722	0.302634	FALSE
P-0001544	P-0001544-T01-IM3	SYNS	SyNovial Sarcoma	Male	44	Non-Spanish; Non-Hispanic	White	Metastasis	269	IMPACT341	0.23	Stable	NA	0.1403	1.1	Extremity	Lower extremity	71.046	Deceased	80	Yes	Yes	0.567756	2.15636	0.498975	FALSE
P-0001998	P-0001998-T01-IM3	SYNS	SyNovial Sarcoma	Female	85	Non-Spanish; Non-Hispanic	White	Primary	311	IMPACT341	-1	Do Not report	NA	0.1774	2.2	Retroperitoneal or intra-abdominal	Soft tissue	0.723	Deceased	60	Yes	Yes	0.32228	1.91456	0.617154	FALSE
P-0002034	P-0002034-T01-IM3	SYNS	SyNovial Sarcoma	Female	19	Non-Spanish; Non-Hispanic	Pt refused to answer	Metastasis	596	IMPACT341	0.27	Stable	NA	0.8047	NA	Thoracic	Soft tissue	15.321	Deceased	70	Yes	Yes	0.93081	2.32499	0.435688	FALSE
P-0002555	P-0002555-T01-IM3	SYNS	SyNovial Sarcoma	Male	36	Non-Spanish; Non-Hispanic	White	Metastasis	708	IMPACT341	0.09	Stable	NA	0.1085	1.1	Extremity	Lower extremity	13.611	Deceased	70	Yes	Yes	NA	2	0.231538	FALSE
P-0002662	P-0002662-T01-IM3	SYNS	SyNovial Sarcoma	Male	53	Non-Spanish; Non-Hispanic	White	Primary	715	IMPACT341	0.49	Stable	NA	0.0515	1.1	Extremity	Lower extremity	70.553	Living	60	Yes	Yes	0.869195	2.04653	0.124908	FALSE
P-0002698	P-0002698-T01-IM3	SYNS	SyNovial Sarcoma	Male	39	Non-Spanish; Non-Hispanic	White	Metastasis	625	IMPACT341	0.29	Stable	NA	0.291	1.1	Head or neck	Neck	33.534	Deceased	30	Yes	Yes	0.447157	3.26479	0.808521	TRUE
P-0003036	P-0003036-T01-IM5	SYNS	SyNovial Sarcoma	Female	62	Non-Spanish; Non-Hispanic	White	Primary	746	IMPACT410	0.16	Stable	NA	0.0968	1	Thoracic	Chest wall	2.17	Deceased	90	Yes	Yes	0.925634	2.00992	0.119985	FALSE
P-0003060	P-0003060-T01-IM5	SYNS	SyNovial Sarcoma	Male	57	Non-Spanish; Non-Hispanic	White	Primary	759	IMPACT410	0	Stable	NA	0.0259	2	Thoracic	Lung	55.2	Living	80	Yes	Yes	NA	2	0.48624	FALSE
P-0003328	P-0003328-T01-IM5	SYNS	SyNovial Sarcoma	Female	61	Non-Spanish; Non-Hispanic	White	Primary	655	IMPACT410	0.81	Stable	NA	0.2058	1	Extremity	Lower extremity	1.874	Deceased	70	Yes	Yes	0.947176	1.78062	0.245209	FALSE
P-0003440	P-0003440-T01-IM5	SYNS	SyNovial Sarcoma	Female	54	Non-Spanish; Non-Hispanic	White	Primary	736	IMPACT410	0.08	Stable	NA	0.7514	NA	Thoracic	Soft tissue	30.115	Deceased	70	Yes	Yes	0.829517	2.47029	0.462826	FALSE
P-0003512	P-0003512-T01-IM5	SYNS	SyNovial Sarcoma	Female	50	NA	Pt refused to answer	Primary	409	IMPACT410	0.15	Stable	NA	0.2057	1	Extremity	Soft tissue	2.893	Living	80	Yes	No	NA	NA	NA	NA
P-0003724	P-0003724-T01-IM5	SYNS	SyNovial Sarcoma	Male	58	Non-Spanish; Non-Hispanic	Asian	Metastasis	653	IMPACT410	0.15	Stable	NA	0.177	2	Extremity	Lower extremity	9.995	Deceased	50	Yes	Yes	0.748569	2.15473	0.212795	FALSE
P-0004217	P-0004217-T01-IM5	SYNS	SyNovial Sarcoma	Male	69	Non-Spanish; Non-Hispanic	Black or African American	Primary	606	IMPACT410	1.76	Stable	NA	0.3271	3	Retroperitoneal or intra-abdominal	Sacrum	16.931	Deceased	70	Yes	Yes	0.922234	1.89729	0.45411	FALSE
P-0005013	P-0005013-T01-IM5	SYNS	SyNovial Sarcoma	Male	40	Non-Spanish; Non-Hispanic	Pt refused to answer	Primary	732	IMPACT410	0	Stable	NA	0.1695	NA	Retroperitoneal	Retroperitoneum	6.937	Deceased	80	Yes	Yes	0.904744	2.24763	0.227668	FALSE
P-0005310	P-0005310-T01-IM5	SYNS	SyNovial Sarcoma	Male	38	Non-Spanish; Non-Hispanic	Asian	Metastasis	265	IMPACT410	0	Stable	NA	0.0698	NA	Extremity	Soft tissue	21.731	Living	50	Yes	No	NA	NA	NA	NA
P-0005674	P-0005674-T01-IM5	SYNS	SyNovial Sarcoma	Female	29	Non-Spanish; Non-Hispanic	White	Primary	654	IMPACT410	0	Stable	NA	0	NA	Visceral	Soft tissue	66.247	Living	60	Yes	No	NA	NA	NA	NA
P-0005828	P-0005828-T01-IM5	SYNS	SyNovial Sarcoma	Female	53	Non-Spanish; Non-Hispanic	White	Primary	1057	IMPACT410	0	Stable	NA	0.1276	1	Extremity	Soft tissue	45.337	Deceased	90	Yes	Yes	0.642804	1.96984	0.228017	FALSE
P-0007308	P-0007308-T01-IM5	SYNS	SyNovial Sarcoma	Female	39	Non-Spanish; Non-Hispanic	Pt refused to answer	Metastasis	838	IMPACT410	0.41	Stable	NA	0.2267	1	Thoracic	Chest wall	0.362	Living	90	Yes	Yes	0.682321	1.90839	0.468566	FALSE
P-0007522	P-0007522-T01-IM5	SYNS	SyNovial Sarcoma	Male	32	Non-Spanish; Non-Hispanic	White	Metastasis	1094	IMPACT410	1.3	Stable	NA	0.2002	NA	Extremity	Soft tissue	40.405	Deceased	95	Yes	Yes	0.91125	2.32636	0.646396	TRUE
P-0007783	P-0007783-T01-IM5	SYNS	SyNovial Sarcoma	Female	50	Non-Spanish; Non-Hispanic	White	Primary	900	IMPACT410	0.08	Stable	NA	0.0343	1	Extremity	Thigh	43.101	Living	40	Yes	Yes	0.33274	1.88438	0.0557516	FALSE
P-0008520	P-0008520-T01-IM5	SYNS	SyNovial Sarcoma	Male	57	Spanish NoS; Hispanic NoS, LatiNo NoS	Pt refused to answer	Primary	757	IMPACT410	0.32	Stable	NA	0.2186	NA	Extremity	Soft tissue	33.863	Deceased	80	Yes	Yes	0.542962	2.08152	0.315226	FALSE
P-0010205	P-0010205-T01-IM5	SYNS	SyNovial Sarcoma	Male	52	Non-Spanish; Non-Hispanic	White	Primary	761	IMPACT410	0.48	Stable	NA	0.22	1	Visceral	Pubic mass	23.967	Deceased	70	Yes	Yes	0.807018	1.8754	0.222852	FALSE
P-0010353	P-0010353-T01-IM5	SYNS	SyNovial Sarcoma	Male	39	Non-Spanish; Non-Hispanic	Black or African American	Primary	646	IMPACT410	0.2	Stable	NA	0.4965	NA	Extremity	Thigh	3.419	Deceased	50	Yes	Yes	0.784468	1.88766	0.421766	FALSE
P-0010515	P-0010515-T01-IM5	SYNS	SyNovial Sarcoma	Male	36	Spanish NoS; Hispanic NoS, LatiNo NoS	Other	Metastasis	786	IMPACT410	0.09	Stable	NA	0.0399	3	Retroperitoneal	Abdominal wall	33.994	Deceased	50	Yes	Yes	0.581442	2.02803	0.0975838	FALSE
P-0010759	P-0010759-T01-IM5	SYNS	SyNovial Sarcoma	Male	33	Spanish NoS; Hispanic NoS, LatiNo NoS	White	Primary	724	IMPACT410	0.57	Stable	NA	0.1752	NA	Retroperitoneal or intra-abdominal	Soft tissue	12.921	Deceased	60	Yes	Yes	0.447656	2.90357	0.708809	TRUE
P-0012772	P-0012772-T01-IM5	SYNS	SyNovial Sarcoma	Female	61	Non-Spanish; Non-Hispanic	White	Metastasis	1030	IMPACT410	0.22	Stable	NA	0.0015	3	Thoracic	Soft tissue	0	Deceased	90	Yes	Yes	NA	2	0	FALSE
[truncated: 414 more rows]

## Sheet: 2_Fusions_subtype
Fusion	Total	ANGS	ARMS	ASPS	CCS	CHS	DDCHS	DDLS	DSRCT	EHAE	EMCHS	ES	Extraskeletal OS	GIST	HGESS	IFS	IMT	INTS	LGESS	LGFMS	LMS	MFS	MPNST	MRLS	OS	PEComa	PLLS	RCS_other	SCSRMS	SEF	SYNS	UAS	ULMS	UPS	WDLS
[truncated: 123 more rows]

[truncated: 2 more sheets: 3_Gene pathway assignment, 4_Fusion source]
